# Supplementary material for: Geometric characterisation of disease modules
Source: Appl Netw Sci. 2018 Jun 18;3(1):10. doi: 10.1007/s41109-018-0066-3 (PMC6214295; doi:10.1007/s41109-018-0066-3)
Supplement: Supplementary file 1 — Supplementary files. (ZIP 3154 kb) [file 41109_2018_66_MOESM1_ESM.zip]

Archive with 7 entries (6 files):
- 41109_2018_66_MOESM2_ESM/Supplementary files/
- 41109_2018_66_MOESM2_ESM/Supplementary files/Supplementary_File_S1.tsv
- 41109_2018_66_MOESM2_ESM/Supplementary files/Supplementary_File_S2.tsv
- 41109_2018_66_MOESM2_ESM/Supplementary files/Supplementary_File_S3.tsv
- 41109_2018_66_MOESM2_ESM/Supplementary files/Supplementary_File_S4.tsv
- 41109_2018_66_MOESM2_ESM/Supplementary files/Supplementary_File_S5.tsv
- 41109_2018_66_MOESM2_ESM/Supplementary files/Supplementary_File_S6.tsv
