# Supplementary material for: Geometric characterisation of disease modules
Source: Appl Netw Sci. 2018 Jun 18;3(1):10. doi: 10.1007/s41109-018-0066-3 (PMC6214295; doi:10.1007/s41109-018-0066-3)
Supplement: Supplementary file 1 — Supplementary files. (ZIP 3154 kb) [file 41109_2018_66_MOESM1_ESM.zip › 41109_2018_66_MOESM2_ESM/Supplementary files/Supplementary_File_S1.tsv]

EntrezA	EntrezB
5111	5425
5111	10856
5111	6118
5111	990
5111	5982
5111	5983
5111	5985
5111	4170
5111	324
5111	1017
5111	890
5111	5430
5111	5970
5111	2956
5111	5395
5111	1387
5111	896
5111	595
5111	1956
5111	57804
5111	5501
5111	10714
5111	1021
5111	2237
5111	4437
5111	5429
5111	10912
5111	56852
5111	675
5111	25
5111	7157
5111	7189
5111	3065
5111	81620
5111	7341
5111	10951
5111	4738
5111	3364
5111	51455
5111	9134
5111	8065
5111	7167
5111	8453
5111	55611
5111	6117
5111	84033
5111	10014
5111	10036
5111	63922
5111	8452
5111	1019
5111	5984
5111	9588
5111	5883
5111	891
5111	55140
5111	4193
5111	5071
5111	6596
5111	84557
5111	226
5111	27301
5111	10572
5111	5885
5111	81631
5111	5981
5111	5230
5111	5426
5111	150274
5111	2597
5111	5478
5111	10524
5111	4904
5111	10289
5111	4292
5111	4191
5111	3921
5111	1647
5111	4436
5111	2033
5111	7515
5111	7486
5111	8411
5111	6119
5111	7374
5111	5591
5111	1111
5111	5423
5111	2178
5111	2175
5111	6996
5111	10923
5111	1642
5111	10537
5111	2177
5111	1660
5111	10293
5111	302
5111	114609
5111	4616
5111	63967
5111	9641
5111	8451
5111	79980
5111	898
5111	55367
5111	326
5111	142
5111	9156
5111	1029
5111	1020
5111	2073
5111	11201
5111	3107
5111	4163
5111	8450
5111	1026
5111	29128
5111	9025
5111	2335
5111	7520
5111	2547
5111	760
5111	1028
5111	10309
5111	26073
5111	4595
5111	1871
5111	3621
5111	115426
5111	8574
5111	1386
5111	2074
5111	26013
5111	1786
5111	8208
5111	3622
5111	3106
5111	2309
5111	387893
5111	55929
5111	10075
5111	4152
5111	8242
5111	7468
5111	7150
5111	5757
5111	27343
5111	995
5111	9869
5111	9158
5111	23047
5111	5932
5111	2023
5111	253980
5111	6347
5111	9436
5111	7398
5111	4311
5111	9722
5111	51514
5111	2035
5111	56254
5111	10514
5111	22909
5111	7126
5111	1915
5111	10935
5111	6419
5111	8848
5111	24140
5111	83932
5111	55120
5111	23191
5111	1791
5111	328
5111	51426
5111	288
5111	11156
5111	8914
5111	146059
5111	353497
5111	225689
5111	3855
5111	5223
5111	126961
5111	333932
5111	653604
5111	9937
5111	79915
5111	6259
5111	56916
5111	7023
5111	6674
5111	5424
5111	4255
5111	2800
5111	84875
5111	3978
5111	1663
5111	100101267
5111	57648
5111	9768
5111	83892
5111	84083
5111	64432
5111	54887
5111	11285
5111	641371
5111	10999
5111	79767
5111	10144
5594	4609
5594	3725
5594	6464
5594	5499
5594	1848
5594	10980
5594	6774
5594	5894
5594	595
5594	4851
5594	3727
5594	4214
5594	6197
5594	857
5594	5501
5594	5595
5594	2002
5594	5605
5594	5801
5594	7157
5594	9846
5594	5515
5594	367
5594	10015
5594	9759
5594	81620
5594	842
5594	2932
5594	1432
5594	2353
5594	5914
5594	841
5594	708
5594	3643
5594	55611
5594	6196
5594	2872
5594	1051
5594	5635
5594	8202
5594	8569
5594	2626
5594	5829
5594	55740
5594	1457
5594	29763
5594	4086
5594	2950
5594	7409
5594	6776
5594	2908
5594	596
5594	5071
5594	4067
5594	4088
5594	1846
5594	4751
5594	3398
5594	8844
5594	2597
5594	3932
5594	4171
5594	4916
5594	409
5594	6667
5594	6256
5594	2033
5594	10253
5594	10318
5594	5468
5594	7132
5594	6421
5594	1843
5594	80824
5594	672
5594	2099
5594	8826
5594	27342
5594	10140
5594	9261
5594	79155
5594	4215
5594	23513
5594	5241
5594	57521
5594	1978
5594	6720
5594	5037
5594	6622
5594	5371
5594	23224
5594	8682
5594	8986
5594	5979
5594	2969
5594	2274
5594	6721
5594	51366
5594	1612
5594	6868
5594	6195
5594	6623
5594	7175
5594	8550
5594	5795
5594	2113
5594	1386
5594	55578
5594	3297
5594	7249
5594	408
5594	5581
5594	3106
5594	80351
5594	2309
5594	3735
5594	9149
5594	1845
5594	5791
5594	9181
5594	4261
5594	995
5594	56940
5594	6198
5594	5175
5594	7412
5594	5604
5594	1062
5594	10013
5594	3856
5594	283455
5594	8462
5594	1849
5594	5787
5594	112399
5594	1852
5594	1401
5594	5321
5594	23043
5594	185
5594	84867
5594	5315
5594	10174
5594	1509
5594	85358
5594	476
5594	7538
5594	238
5594	10817
5594	136319
5594	1630
5594	64333
5594	6300
5594	8870
5594	7054
5594	3299
5594	3146
5594	84292
5594	1844
5594	3161
5594	2697
5594	79158
5594	6259
5594	22858
5594	644
5594	5527
5594	89796
5594	5778
5594	1847
5594	4155
5594	9857
5594	3430
5594	9768
5594	440574
5594	219402
5770	9564
5770	2885
5770	1499
5770	1459
5770	6774
5770	1398
5770	1956
5770	857
5770	27040
5770	613
5770	25
5770	6714
5770	9051
5770	5747
5770	7341
5770	824
5770	10254
5770	2932
5770	3643
5770	3717
5770	5159
5770	3667
5770	87
5770	1457
5770	4792
5770	6776
5770	207
5770	54880
5770	2017
5770	4233
5770	6777
5770	4916
5770	2690
5770	823
5770	64326
5770	7297
5770	4914
5770	5300
5770	8554
5770	4478
5770	2099
5770	10211
5770	2057
5770	5245
5770	4915
5770	1386
5770	1000
5770	3480
5770	6521
5770	5582
5770	5338
5770	6098
5770	11331
5770	4058
5770	1196
5770	55135
5770	3690
5770	55503
5770	1195
5770	526
5770	57498
5770	826
5770	58
5770	535
5770	2319
5770	9114
5770	9961
5770	284119
5770	445
5770	5825
5770	133121
5770	55630
5770	55686
5770	26046
5770	79867
5770	2590
5770	57092
5770	27333
5770	57674
9564	2885
9564	5599
9564	5781
9564	4690
9564	55823
9564	998
9564	1398
9564	1956
9564	5295
9564	1793
9564	30011
9564	1399
9564	23607
9564	5901
9564	25
9564	2889
9564	6714
9564	5782
9564	5747
9564	7534
9564	29924
9564	1432
9564	2534
9564	2185
9564	4323
9564	3636
9564	5829
9564	3055
9564	4067
9564	4867
9564	7251
9564	7533
9564	3398
9564	3932
9564	3309
9564	1870
9564	3685
9564	10188
9564	2099
9564	4739
9564	8826
9564	6418
9564	7531
9564	10045
9564	2810
9564	7791
9564	23645
9564	7414
9564	5792
9564	115426
9564	2242
9564	8412
9564	7205
9564	7846
9564	7277
9564	80725
9564	10278
9564	10525
9564	9743
9564	5794
9564	64759
9564	7145
9564	10044
9564	53826
5888	6118
5888	998
5888	2956
5888	7329
5888	3320
5888	56852
5888	675
5888	5893
5888	25
5888	7157
5888	580
5888	7341
5888	4738
5888	60
5888	6117
5888	10635
5888	641
5888	836
5888	10482
5888	5216
5888	3476
5888	5878
5888	6667
5888	4436
5888	3014
5888	7486
5888	6119
5888	10933
5888	472
5888	1111
5888	7431
5888	672
5888	2177
5888	54386
5888	8535
5888	7517
5888	9656
5888	546
5888	5889
5888	2073
5888	79728
5888	9577
5888	79577
5888	5371
5888	11144
5888	26517
5888	7804
5888	84893
5888	115426
5888	151648
5888	9093
5888	51719
5888	92345
5888	25788
5888	7003
5888	79184
5888	79035
5888	7347
5888	23047
5888	55605
5888	1107
5888	91748
5888	10535
5888	10844
5888	8438
5888	10363
5888	5532
5888	9197
5888	51426
5888	79648
5888	10
5888	157638
5888	54904
5888	353497
5888	11009
5888	126074
5888	1939
5888	10042
5888	56886
5888	80319
5888	4629
5888	7358
5888	729475
6616	8775
6616	6804
6616	9527
6616	1956
6616	3799
6616	6809
6616	6453
6616	6810
6616	10815
6616	9146
6616	114088
6616	23673
6616	6811
6616	23557
6616	8676
6616	2054
6616	23390
6616	3064
6616	26747
6616	1716
6616	1063
6616	3745
6616	9522
6616	6845
6616	80725
6616	51019
6616	55172
6616	6844
6616	29091
6616	6857
6616	84258
6616	112476
8775	6804
8775	9527
8775	9554
8775	6810
8775	8773
8775	23673
8775	8673
8775	8417
8775	6811
8775	9482
8775	9641
8775	10228
8775	9570
8775	3611
8775	2335
8775	7222
8775	7175
8775	2768
8775	57142
8775	4905
8775	7412
8775	112755
8775	8774
8775	6844
8775	10490
6654	2885
6654	5781
6654	6464
6654	4690
6654	1398
6654	2260
6654	1956
6654	5295
6654	3265
6654	5335
6654	30011
6654	1399
6654	6453
6654	613
6654	2064
6654	25
6654	6714
6654	2059
6654	10006
6654	4771
6654	2534
6654	1436
6654	5777
6654	10818
6654	8440
6654	29763
6654	3055
6654	50618
6654	6709
6654	4233
6654	274
6654	7132
6654	302
6654	51429
6654	4582
6654	5979
6654	10580
6654	9467
6654	10750
6654	79705
6654	10250
6654	23043
6654	6014
6654	4703
6654	3069
6654	51225
6654	54869
6654	64787
6654	9644
2885	7415
2885	28964
2885	10213
2885	5781
2885	50855
2885	6464
2885	10657
2885	6655
2885	868
2885	4690
2885	7456
2885	572
2885	8976
2885	1315
2885	5499
2885	26469
2885	2060
2885	998
2885	5430
2885	10454
2885	5564
2885	1398
2885	1742
2885	2260
2885	1956
2885	3320
2885	5295
2885	1793
2885	5719
2885	4214
2885	8350
2885	8351
2885	8352
2885	8353
2885	8354
2885	8355
2885	8356
2885	8357
2885	8358
2885	8968
2885	161
2885	5501
2885	10262
2885	6950
2885	5335
2885	30011
2885	6850
2885	1399
2885	23607
2885	1027
2885	2065
2885	2549
2885	3937
2885	27040
2885	675
2885	613
2885	2064
2885	5786
2885	25
2885	2889
2885	6714
2885	11184
2885	29760
2885	3313
2885	9846
2885	367
2885	5782
2885	5194
2885	1759
2885	5747
2885	10015
2885	3842
2885	7534
2885	8928
2885	3312
2885	10617
2885	8867
2885	867
2885	5607
2885	60
2885	1785
2885	2263
2885	2534
2885	7454
2885	2185
2885	3643
2885	2887
2885	3717
2885	1912
2885	54165
2885	23476
2885	5621
2885	1164
2885	5601
2885	5296
2885	8503
2885	5159
2885	1605
2885	3667
2885	1436
2885	5777
2885	8751
2885	10818
2885	87
2885	2317
2885	3636
2885	2886
2885	8651
2885	9826
2885	9146
2885	9101
2885	5829
2885	8452
2885	3716
2885	6633
2885	6279
2885	7409
2885	3303
2885	3304
2885	1213
2885	356
2885	5925
2885	5536
2885	597
2885	7529
2885	80306
2885	8607
2885	121504
2885	554313
2885	8294
2885	8359
2885	8360
2885	8361
2885	8362
2885	8363
2885	8364
2885	8365
2885	8366
2885	8367
2885	8368
2885	8370
2885	3326
2885	84557
2885	54206
2885	5573
2885	23019
2885	3190
2885	7080
2885	5291
2885	11217
2885	445815
2885	22948
2885	2017
2885	6853
2885	4088
2885	10040
2885	3635
2885	695
2885	1639
2885	5921
2885	5530
2885	11127
2885	29102
2885	7251
2885	6280
2885	71
2885	7533
2885	2512
2885	3561
2885	4233
2885	6602
2885	7410
2885	1840
2885	8871
2885	6640
2885	5077
2885	9228
2885	5062
2885	2597
2885	2066
2885	610
2885	5701
2885	3309
2885	22941
2885	51082
2885	1937
2885	23020
2885	1191
2885	6667
2885	2690
2885	160
2885	5148
2885	10236
2885	8664
2885	147179
2885	9699
2885	51729
2885	8935
2885	56252
2885	5364
2885	4869
2885	81876
2885	7532
2885	10603
2885	1795
2885	6452
2885	7006
2885	2033
2885	7535
2885	10253
2885	940
2885	8660
2885	4914
2885	5156
2885	3674
2885	3784
2885	7408
2885	5144
2885	4133
2885	3815
2885	4801
2885	274
2885	50807
2885	5287
2885	10451
2885	7132
2885	10188
2885	51517
2885	7431
2885	2175
2885	6760
2885	567
2885	835
2885	5720
2885	23013
2885	1601
2885	55243
2885	25920
2885	8764
2885	10293
2885	8826
2885	302
2885	26292
2885	10114
2885	8631
2885	10787
2885	9641
2885	22999
2885	22794
2885	4582
2885	10971
2885	7531
2885	326
2885	259
2885	4952
2885	29109
2885	3183
2885	3075
2885	2057
2885	1173
2885	9971
2885	4691
2885	3791
2885	1936
2885	2261
2885	23624
2885	5783
2885	2316
2885	5465
2885	4486
2885	25970
2885	3572
2885	3568
2885	27
2885	8471
2885	4163
2885	9577
2885	996
2885	3184
2885	351
2885	58480
2885	5336
2885	25930
2885	2335
2885	801
2885	805
2885	808
2885	9757
2885	3064
2885	10019
2885	3702
2885	177
2885	558
2885	1441
2885	5979
2885	9185
2885	11183
2885	1175
2885	10915
2885	2533
2885	55437
2885	10557
2885	10540
2885	86
2885	11176
2885	3181
2885	2120
2885	2516
2885	152503
2885	325
2885	9266
2885	887
2885	2638
2885	163
2885	56658
2885	1615
2885	1445
2885	3663
2885	9093
2885	7249
2885	7018
2885	3563
2885	7112
2885	5290
2885	3838
2885	8570
2885	55593
2885	10919
2885	9793
2885	4733
2885	154
2885	22974
2885	29086
2885	79705
2885	10956
2885	3192
2885	1969
2885	3953
2885	10574
2885	92799
2885	5791
2885	23336
2885	29127
2885	4638
2885	81
2885	11188
2885	8482
2885	10492
2885	26135
2885	8853
2885	2495
2885	6601
2885	4627
2885	5717
2885	2213
2885	26191
2885	2670
2885	10576
2885	6599
2885	5338
2885	3339
2885	3560
2885	79184
2885	548593
2885	79008
2885	350
2885	51371
2885	79930
2885	79026
2885	7984
2885	6224
2885	139716
2885	9784
2885	2324
2885	51560
2885	3866
2885	3853
2885	3872
2885	10342
2885	183
2885	3400
2885	3848
2885	7412
2885	4009
2885	3875
2885	55114
2885	6711
2885	6128
2885	3856
2885	2023
2885	3550
2885	84959
2885	6619
2885	9472
2885	7462
2885	7360
2885	729
2885	373156
2885	5495
2885	2521
2885	50852
2885	8506
2885	240
2885	10845
2885	1994
2885	54521
2885	10575
2885	64714
2885	1729
2885	116985
2885	9649
2885	9712
2885	10618
2885	6461
2885	8724
2885	10252
2885	3059
2885	58
2885	11122
2885	1815
2885	83541
2885	9282
2885	51726
2885	57007
2885	63898
2885	2302
2885	10642
2885	9948
2885	22839
2885	292
2885	344148
2885	85358
2885	10278
2885	79890
2885	9744
2885	2318
2885	3857
2885	23352
2885	5930
2885	9921
2885	25759
2885	122809
2885	7203
2885	3240
2885	79723
2885	933
2885	293
2885	7020
2885	1778
2885	1627
2885	171023
2885	6137
2885	6223
2885	4007
2885	57606
2885	399687
2885	25924
2885	238
2885	3005
2885	10782
2885	7010
2885	6014
2885	58513
2885	5775
2885	84172
2885	5796
2885	259215
2885	63971
2885	1894
2885	2954
2885	94015
2885	5532
2885	112574
2885	831
2885	2909
2885	26052
2885	10100
2885	51762
2885	5950
2885	2047
2885	9050
2885	7311
2885	1465
2885	6792
2885	3329
2885	5339
2885	3852
2885	9743
2885	57326
2885	79084
2885	7317
2885	203068
2885	2322
2885	387357
2885	6016
2885	6462
2885	5644
2885	1814
2885	6237
2885	284086
2885	11180
2885	2
2885	3887
2885	9054
2885	7021
2885	65979
2885	2550
2885	9732
2885	54532
2885	85409
2885	6604
2885	6261
2885	6402
2885	197
2885	399694
2885	3151
2885	2826
2885	3855
2885	51596
2885	1748
2885	6506
2885	54900
2885	8939
2885	55183
2885	966
2885	2197
2885	10694
2885	10825
2885	64780
2885	25890
2885	2571
2885	9187
2885	1271
2885	3880
2885	140885
2885	55698
2885	54149
2885	65220
2885	2004
2885	287
2885	8491
2885	55234
2885	7916
2885	56955
2885	10383
2885	1892
2885	5445
2885	9840
2885	155435
2885	92591
2885	9901
2885	266812
2885	118471
2885	51329
2885	23172
2885	3615
2885	10687
2885	3849
2885	26275
2885	282974
2885	11248
2885	51375
2885	124540
2885	144097
2885	4253
2885	669
2885	2639
2885	7918
2885	212
2885	54923
2885	6603
2885	23114
2885	790
2885	80852
2885	102
2885	3295
2885	5917
2885	83481
2885	4606
2885	94137
2885	10957
2885	873
2885	54106
2885	3884
2885	3305
2885	79949
2885	5424
2885	11154
2885	4629
2885	58512
2885	6887
2885	9324
2885	8529
2885	2271
2885	2098
2885	3861
2885	10627
2885	26153
2885	10659
2885	27079
2885	6855
2885	4130
2885	63916
2885	128853
2885	5799
2885	103910
2885	9312
2885	30811
2885	1951
2885	3891
2885	170825
2885	27154
2885	29934
2885	11250
2885	9103
2885	357
2885	2799
2885	29886
2885	23230
2885	57190
2885	91179
2885	29998
2885	2151
2885	3224
2885	2137
2885	80831
2885	9749
2885	2334
2885	81875
2885	8646
2885	7287
2885	56666
2885	60385
2885	6578
2885	9963
2885	7553
2885	90134
2885	441400
2885	80317
2885	8581
2885	2134
2885	80005
2885	54058
2885	1337
2885	2168
2885	90843
2885	5169
2885	1417
2885	9644
2885	400745
2885	283377
2885	55785
2885	1447
2885	4509
2885	3700
2885	7580
2885	9768
2885	51085
2885	150946
2885	118788
2885	291
2885	64762
2885	79834
2885	4538
2885	644150
2885	10165
2885	4744
2885	9931
2885	3886
2885	8689
2885	3888
2885	3882
2885	3885
2885	3883
2885	3851
2885	50810
2885	285590
2885	171425
2885	80086
2885	3868
2885	51495
2885	85013
2885	319101
2885	4239
2885	25758
2885	3780
2885	10216
2885	282890
2885	8763
2885	57569
2885	3889
2885	3892
6908	10856
6908	4609
6908	3725
6908	1487
6908	2961
6908	6877
6908	5430
6908	5970
6908	1387
6908	9001
6908	6878
6908	2957
6908	6882
6908	1869
6908	7157
6908	367
6908	2958
6908	2972
6908	9015
6908	9013
6908	2959
6908	3065
6908	23468
6908	57332
6908	10370
6908	25942
6908	2353
6908	6046
6908	4793
6908	4149
6908	196
6908	4802
6908	6047
6908	9014
6908	9044
6908	8721
6908	6884
6908	9519
6908	6883
6908	5925
6908	2908
6908	10401
6908	6595
6908	4193
6908	8607
6908	6873
6908	27086
6908	6881
6908	5077
6908	5701
6908	4171
6908	2968
6908	6667
6908	5080
6908	6256
6908	29894
6908	4666
6908	5966
6908	6917
6908	2033
6908	468
6908	6872
6908	5927
6908	8648
6908	23054
6908	4801
6908	8554
6908	80854
6908	10589
6908	2099
6908	1660
6908	10320
6908	6418
6908	6880
6908	129685
6908	1655
6908	3516
6908	6688
6908	5451
6908	6621
6908	30827
6908	1859
6908	7343
6908	9441
6908	6879
6908	55290
6908	6618
6908	9329
6908	83860
6908	6314
6908	3297
6908	2962
6908	602
6908	79101
6908	51692
6908	92345
6908	688
6908	54700
6908	9328
6908	10623
6908	7003
6908	6874
6908	5452
6908	10849
6908	2963
6908	5454
6908	1810
6908	4487
6908	79004
6908	2976
6908	2960
6908	3607
6908	6689
6908	2295
6908	8804
6908	1994
6908	1390
6908	53981
6908	55689
6908	54457
6908	9330
6908	138474
6908	8148
6908	100310785
6908	165918
6908	10621
6908	6875
6908	3146
6908	11036
6908	136227
6908	5079
6908	2067
6908	89885
6908	5978
6908	57456
6908	90506
6908	8456
6908	284403
6908	55810
6908	7629
6908	283078
7415	8454
7415	55666
7415	4287
7415	55968
7415	5518
7415	5886
7415	1017
7415	128866
7415	3320
7415	5700
7415	23435
7415	5682
7415	857
7415	5501
7415	5683
7415	10133
7415	6714
7415	7157
7415	3091
7415	5515
7415	7189
7415	367
7415	7534
7415	3312
7415	7341
7415	6045
7415	8453
7415	4793
7415	60
7415	6500
7415	10014
7415	10277
7415	1080
7415	8452
7415	3708
7415	10987
7415	4792
7415	3688
7415	920
7415	207
7415	7529
7415	891
7415	4193
7415	5071
7415	23197
7415	775
7415	5710
7415	22948
7415	10040
7415	4794
7415	11124
7415	9047
7415	51035
7415	23397
7415	9373
7415	57617
7415	409
7415	55768
7415	3308
7415	5688
7415	8626
7415	55432
7415	7486
7415	8411
7415	10112
7415	7979
7415	267
7415	6310
7415	5774
7415	672
7415	2099
7415	8945
7415	26232
7415	10537
7415	51667
7415	11200
7415	8764
7415	9641
7415	9820
7415	79139
7415	335
7415	6613
7415	4215
7415	84447
7415	29979
7415	4163
7415	80700
7415	258010
7415	8266
7415	84464
7415	55165
7415	7917
7415	3064
7415	55072
7415	10273
7415	846
7415	6446
7415	55829
7415	80124
7415	6195
7415	1400
7415	5265
7415	1211
7415	10206
7415	283518
7415	6314
7415	26013
7415	54431
7415	10953
7415	3123
7415	3106
7415	23542
7415	10075
7415	7411
7415	3691
7415	23524
7415	22888
7415	9328
7415	26191
7415	10576
7415	387082
7415	8412
7415	79058
7415	91544
7415	23235
7415	7412
7415	8975
7415	7993
7415	23190
7415	49856
7415	170954
7415	8100
7415	5165
7415	5562
7415	915
7415	25897
7415	5495
7415	3417
7415	9636
7415	7314
7415	6010
7415	3638
7415	1994
7415	137886
7415	338
7415	26043
7415	821
7415	10397
7415	9230
7415	9709
7415	7030
7415	6203
7415	165324
7415	26270
7415	127733
7415	23352
7415	51465
7415	3156
7415	83932
7415	51009
7415	79609
7415	4763
7415	81624
7415	51141
7415	1832
7415	51322
7415	203068
7415	130617
7415	10381
7415	554
7415	9873
7415	3003
7415	114049
7415	25949
7415	7844
7415	6319
7415	10383
7415	171558
7415	7353
7415	88455
7415	55139
7415	4189
7415	9768
7415	54982
7415	162494
7415	84923
7415	84236
7415	9024
7415	84649
7415	197320
3837	10856
3837	4609
3837	3843
3837	2060
3837	1017
3837	5395
3837	7329
3837	2260
3837	1956
3837	4851
3837	4692
3837	6882
3837	5901
3837	2064
3837	7157
3837	5515
3837	7189
3837	8480
3837	5902
3837	10204
3837	7534
3837	81620
3837	7341
3837	23633
3837	5905
3837	1785
3837	3717
3837	3836
3837	6606
3837	6607
3837	51701
3837	2107
3837	10762
3837	10014
3837	5903
3837	1080
3837	10482
3837	10527
3837	8452
3837	10987
3837	1213
3837	920
3837	3840
3837	988
3837	8607
3837	4088
3837	8717
3837	5885
3837	6881
3837	22938
3837	81929
3837	57122
3837	5971
3837	409
3837	4292
3837	51588
3837	23557
3837	4089
3837	8411
3837	10933
3837	55832
3837	4087
3837	267
3837	11200
3837	55257
3837	79139
3837	7531
3837	326
3837	7013
3837	862
3837	8204
3837	9862
3837	3611
3837	55165
3837	29843
3837	2335
3837	3839
3837	6721
3837	4773
3837	4927
3837	55829
3837	9972
3837	3621
3837	10073
3837	23636
3837	7175
3837	5764
3837	3838
3837	7133
3837	7014
3837	25909
3837	22974
3837	728642
3837	1198
3837	10526
3837	4928
3837	2733
3837	8493
3837	23111
3837	3006
3837	5744
3837	5333
3837	1130
3837	8812
3837	7412
3837	348995
3837	79023
3837	56257
3837	57680
3837	57187
3837	55746
3837	7846
3837	167691
3837	1994
3837	1107
3837	23279
3837	9787
3837	2869
3837	9643
3837	22909
3837	79902
3837	50717
3837	51203
3837	129401
3837	84458
3837	1104
3837	29956
3837	23165
3837	6875
3837	7737
3837	84725
3837	53371
3837	8021
3837	10914
3837	23225
3837	23184
3837	4267
3837	10411
3837	55125
3837	118881
3837	224
3837	55720
3837	9853
3837	4255
3837	6160
3837	54867
3837	79882
3837	3431
3837	9688
3837	11001
3837	11097
3837	100101267
3837	8086
3837	3032
3837	9768
3837	157313
3837	29796
3837	23511
3837	55627
3837	55706
3837	727851
3837	26020
3837	3833
3837	25962
3837	84928
3837	89777
3837	23306
2138	4609
2138	55294
2138	2932
2138	1602
2138	3014
2138	2771
2138	10736
2138	6495
2138	2781
2138	51804
8454	1499
8454	8900
8454	4609
8454	11338
8454	55968
8454	3191
8454	55294
8454	5499
8454	1677
8454	5708
8454	9978
8454	2873
8454	10980
8454	1017
8454	890
8454	595
8454	3320
8454	1793
8454	1737
8454	5687
8454	51386
8454	5683
8454	6390
8454	1027
8454	6181
8454	1869
8454	3313
8454	7189
8454	8480
8454	7534
8454	6502
8454	3312
8454	81620
8454	1025
8454	4738
8454	9040
8454	8878
8454	8065
8454	7167
8454	3609
8454	4793
8454	29110
8454	3551
8454	708
8454	8517
8454	11186
8454	1147
8454	26986
8454	6135
8454	3836
8454	54165
8454	6500
8454	997
8454	51701
8454	6632
8454	5903
8454	55336
8454	26268
8454	8452
8454	10987
8454	8533
8454	51138
8454	10920
8454	23450
8454	1019
8454	6633
8454	4792
8454	3303
8454	3304
8454	1213
8454	1973
8454	10001
8454	253260
8454	4193
8454	5071
8454	988
8454	23197
8454	80204
8454	775
8454	1018
[truncated: 148,213 more rows]
