# Supplementary material for: Geometric characterisation of disease modules
Source: Appl Netw Sci. 2018 Jun 18;3(1):10. doi: 10.1007/s41109-018-0066-3 (PMC6214295; doi:10.1007/s41109-018-0066-3)
Supplement: Supplementary file 1 — Supplementary files. (ZIP 3154 kb) [file 41109_2018_66_MOESM1_ESM.zip › 41109_2018_66_MOESM2_ESM/Supplementary files/Supplementary_File_S2.tsv]

Entrez	Symbol	Uniprot	r	theta	tf	rec	trans	rbp	skel	ubi	fda	pot_targets
5111	PCNA	P12004	13.2393034586	0.1027381707	FALSE	FALSE	FALSE	FALSE	FALSE	TRUE	FALSE	FALSE
5594	MAPK1	P28482	13.797315375	0.208019535	FALSE	FALSE	FALSE	FALSE	TRUE	FALSE	TRUE	FALSE
5770	PTPN1	P18031	15.4378851436	4.2593153788	FALSE	FALSE	FALSE	FALSE	TRUE	FALSE	FALSE	FALSE
9564	BCAR1	P56945	15.8104409877	4.213280487	FALSE	FALSE	FALSE	FALSE	TRUE	FALSE	FALSE	FALSE
5888	RAD51	Q06609	15.3493829823	0.2183889231	TRUE	FALSE	FALSE	FALSE	FALSE	FALSE	FALSE	FALSE
6616	SNAP25	P60880	16.9915201258	3.3176175781	FALSE	FALSE	TRUE	FALSE	FALSE	FALSE	TRUE	FALSE
8775	NAPA	P54920	17.2378666931	2.5954972171	FALSE	FALSE	FALSE	FALSE	FALSE	FALSE	FALSE	FALSE
6654	SOS1	Q07889	16.3389726023	4.1873546841	FALSE	FALSE	FALSE	FALSE	FALSE	FALSE	FALSE	FALSE
2885	GRB2	P62993	9.8874346726	4.3291586999	FALSE	FALSE	FALSE	FALSE	FALSE	FALSE	FALSE	FALSE
6908	TBP	P20226	14.3274387345	6.0813801835	TRUE	FALSE	FALSE	FALSE	FALSE	FALSE	FALSE	FALSE
7415	VCP	P55072	13.515250104	5.113272344	FALSE	FALSE	TRUE	FALSE	FALSE	TRUE	FALSE	TRUE
3837	KPNB1	Q14974	13.8849926703	6.2750800873	FALSE	FALSE	TRUE	TRUE	FALSE	FALSE	FALSE	FALSE
2138	EYA1	Q99502	18.2000726814	0.2694959593	FALSE	FALSE	FALSE	FALSE	FALSE	FALSE	FALSE	TRUE
8454	CUL1	Q13616	10.9671399076	5.4129382342	TRUE	FALSE	FALSE	FALSE	FALSE	TRUE	FALSE	FALSE
6597	SMARCA4	P51532	13.8042886841	0.6406678937	FALSE	FALSE	FALSE	FALSE	FALSE	FALSE	FALSE	FALSE
4173	MCM4	P33991	15.4251050204	0.6022145115	FALSE	FALSE	FALSE	FALSE	FALSE	FALSE	FALSE	TRUE
1499	CTNNB1	P35222	12.7403739594	0.3296433535	FALSE	FALSE	FALSE	FALSE	TRUE	FALSE	FALSE	FALSE
8874	ARHGEF7	Q14155	16.8458518644	4.0685556187	FALSE	FALSE	FALSE	FALSE	FALSE	FALSE	FALSE	FALSE
7334	UBE2N	P61088	15.047195718	1.1982287971	FALSE	FALSE	FALSE	FALSE	FALSE	TRUE	FALSE	FALSE
8883	NAE1	Q13564	18.1165884639	5.9172283558	FALSE	FALSE	FALSE	FALSE	FALSE	TRUE	FALSE	FALSE
6627	SNRPA1	P09661	15.5405815215	5.7338423241	FALSE	FALSE	FALSE	TRUE	FALSE	FALSE	FALSE	FALSE
1460	CSNK2B	P67870	13.1354342555	1.1175203374	FALSE	FALSE	FALSE	FALSE	FALSE	FALSE	FALSE	FALSE
28964	GIT1	Q9Y2X7	15.8793248048	4.068506599	FALSE	FALSE	FALSE	FALSE	FALSE	FALSE	FALSE	FALSE
55666	NPLOC4	Q8TAT6	17.3291076364	2.4905130486	FALSE	FALSE	TRUE	FALSE	FALSE	TRUE	FALSE	FALSE
5425	POLD2	P49005	17.7236433363	0.1022595555	FALSE	FALSE	FALSE	FALSE	FALSE	FALSE	FALSE	FALSE
10856	RUVBL2	Q9Y230	13.4045520858	0.1469836213	FALSE	FALSE	FALSE	TRUE	FALSE	FALSE	FALSE	FALSE
4175	MCM6	Q14566	15.3277059228	0.6024159161	FALSE	FALSE	FALSE	FALSE	FALSE	FALSE	FALSE	FALSE
8900	CCNA1	P78396	15.5522101067	0.0405651599	FALSE	FALSE	FALSE	FALSE	TRUE	FALSE	FALSE	FALSE
1024	CDK8	P49336	15.1955160158	0.9395590034	FALSE	FALSE	FALSE	FALSE	FALSE	FALSE	FALSE	FALSE
4609	MYC	P01106	9.4780020939	5.9333078806	TRUE	FALSE	FALSE	FALSE	FALSE	FALSE	FALSE	FALSE
3725	JUN	P05412	13.0862623486	5.9875444723	TRUE	FALSE	FALSE	FALSE	FALSE	FALSE	TRUE	FALSE
10213	PSMD14	O00487	15.6213033598	5.787958141	FALSE	FALSE	FALSE	FALSE	FALSE	TRUE	FALSE	FALSE
5599	MAPK8	P45983	14.4062544214	6.1781852536	FALSE	FALSE	FALSE	FALSE	FALSE	FALSE	FALSE	FALSE
1487	CTBP1	Q13363	14.8193157478	6.0849802021	FALSE	FALSE	FALSE	FALSE	FALSE	FALSE	FALSE	FALSE
5781	PTPN11	Q06124	14.5907987538	4.1570785031	FALSE	FALSE	FALSE	FALSE	FALSE	FALSE	FALSE	TRUE
50855	PARD6A	Q9NPB6	16.0771473732	4.7060861805	FALSE	FALSE	FALSE	FALSE	FALSE	FALSE	FALSE	FALSE
22895	RPH3A	Q9Y2J0	18.0273844992	3.5076920805	FALSE	FALSE	FALSE	FALSE	FALSE	FALSE	FALSE	FALSE
6118	RPA2	P15927	14.751005823	0.1033917632	TRUE	FALSE	FALSE	FALSE	FALSE	TRUE	FALSE	FALSE
7068	THRB	P10828	16.0835743553	6.0935622336	TRUE	TRUE	FALSE	FALSE	FALSE	FALSE	TRUE	FALSE
6240	RRM1	P23921	17.3879289203	1.1881157016	FALSE	FALSE	FALSE	FALSE	FALSE	FALSE	TRUE	FALSE
6804	STX1A	Q16623	15.0938612612	3.3314066284	FALSE	FALSE	TRUE	FALSE	FALSE	FALSE	FALSE	FALSE
10421	CD2BP2	O95400	16.2795162112	5.5824849036	FALSE	FALSE	FALSE	TRUE	FALSE	FALSE	FALSE	FALSE
5566	PRKACA	P17612	14.6718338977	4.6903606002	FALSE	FALSE	FALSE	FALSE	FALSE	TRUE	FALSE	TRUE
2961	GTF2E2	P29084	17.3824303157	0.9678453706	TRUE	FALSE	FALSE	FALSE	FALSE	FALSE	FALSE	FALSE
6464	SHC1	P29353	13.0609106168	4.134631775	FALSE	FALSE	FALSE	FALSE	TRUE	FALSE	FALSE	FALSE
10657	KHDRBS1	Q07666	15.0244503994	4.1921766918	FALSE	FALSE	FALSE	TRUE	FALSE	FALSE	FALSE	FALSE
6655	SOS2	Q07890	17.6795542353	4.2202191009	FALSE	FALSE	FALSE	FALSE	FALSE	FALSE	FALSE	FALSE
868	CBLB	Q13191	16.3931762071	4.1649312659	FALSE	FALSE	FALSE	FALSE	FALSE	TRUE	FALSE	FALSE
1616	DAXX	Q9UER7	14.3319539126	0.6200600149	FALSE	FALSE	FALSE	FALSE	FALSE	TRUE	FALSE	FALSE
11338	U2AF2	P26368	14.6196010242	5.5006179585	FALSE	FALSE	FALSE	TRUE	FALSE	FALSE	FALSE	FALSE
320	APBA1	Q02410	17.5893767561	3.7560079293	FALSE	FALSE	FALSE	FALSE	FALSE	FALSE	FALSE	FALSE
8825	LIN7A	O14910	17.3650386745	4.0004184518	FALSE	FALSE	FALSE	FALSE	FALSE	FALSE	FALSE	FALSE
1837	DTNA	Q9Y4J8	17.6059996587	4.5428134286	FALSE	FALSE	FALSE	FALSE	FALSE	FALSE	FALSE	FALSE
4690	NCK1	P16333	12.939799112	3.2481554236	FALSE	FALSE	FALSE	FALSE	FALSE	FALSE	FALSE	FALSE
7456	WIPF1	O43516	17.3631737866	3.8030659764	FALSE	FALSE	FALSE	FALSE	TRUE	FALSE	FALSE	FALSE
9322	TRIP10	Q15642	17.0155968707	4.075276657	FALSE	FALSE	FALSE	FALSE	TRUE	FALSE	FALSE	FALSE
572	BAD	Q92934	16.5167354064	0.1892929772	FALSE	FALSE	FALSE	FALSE	FALSE	FALSE	FALSE	FALSE
10018	BCL2L11	O43521	16.4258669338	0.189127489	FALSE	FALSE	FALSE	FALSE	FALSE	FALSE	FALSE	FALSE
8976	WASL	O00401	16.3171257117	4.0546426227	FALSE	FALSE	FALSE	FALSE	TRUE	FALSE	FALSE	FALSE
10111	RAD50	Q92878	15.9030992816	5.8839313458	FALSE	FALSE	FALSE	FALSE	FALSE	FALSE	FALSE	FALSE
1315	COPB1	P53618	16.0086683032	5.617904181	FALSE	FALSE	FALSE	FALSE	FALSE	FALSE	FALSE	FALSE
4287	ATXN3	P54252	15.8117774394	1.2102619438	FALSE	FALSE	FALSE	FALSE	TRUE	TRUE	FALSE	TRUE
55968	NSFL1C	Q9UNZ2	16.8577845407	0.2892956529	FALSE	FALSE	FALSE	FALSE	TRUE	TRUE	FALSE	FALSE
3843	IPO5	O00410	16.4740883692	5.6089141359	FALSE	FALSE	TRUE	TRUE	FALSE	FALSE	FALSE	FALSE
990	CDC6	Q99741	16.7378428145	0.0364789708	FALSE	FALSE	FALSE	FALSE	FALSE	FALSE	FALSE	FALSE
5001	ORC5	O43913	16.993544817	0.0362311491	FALSE	FALSE	FALSE	FALSE	FALSE	FALSE	FALSE	FALSE
5000	ORC4	O43929	16.9146746053	0.2531166598	FALSE	FALSE	FALSE	FALSE	TRUE	FALSE	FALSE	FALSE
3191	HNRNPL	P14866	15.8460197606	5.456253035	FALSE	FALSE	FALSE	TRUE	FALSE	FALSE	FALSE	FALSE
5982	RFC2	P35250	16.905466342	0.1330506229	FALSE	FALSE	FALSE	FALSE	FALSE	FALSE	FALSE	FALSE
5983	RFC3	P40938	17.1378789056	0.1332575783	FALSE	FALSE	FALSE	FALSE	FALSE	FALSE	FALSE	FALSE
5985	RFC5	P40937	16.869041227	0.1340365911	FALSE	FALSE	FALSE	FALSE	FALSE	FALSE	FALSE	FALSE
55294	FBXW7	Q969H0	15.5686319364	0.2688630617	FALSE	FALSE	FALSE	FALSE	FALSE	TRUE	FALSE	FALSE
5518	PPP2R1A	P30153	13.6247974467	5.0812275238	FALSE	FALSE	FALSE	FALSE	TRUE	FALSE	FALSE	FALSE
5519	PPP2R1B	P30154	15.395379228	4.7816711817	FALSE	FALSE	FALSE	FALSE	FALSE	FALSE	FALSE	FALSE
5887	RAD23B	P54727	16.2676355997	5.7753442124	FALSE	FALSE	FALSE	FALSE	FALSE	TRUE	FALSE	FALSE
5886	RAD23A	P54725	14.8343201193	5.7936633705	FALSE	FALSE	FALSE	FALSE	FALSE	TRUE	FALSE	FALSE
5087	PBX1	P40424	17.0416396467	1.6756472823	TRUE	FALSE	FALSE	FALSE	FALSE	FALSE	FALSE	FALSE
8772	FADD	Q13158	16.1152097362	4.0275026553	FALSE	FALSE	FALSE	FALSE	FALSE	FALSE	FALSE	FALSE
5499	PPP1CA	P62136	12.8052874353	0.156755719	FALSE	FALSE	FALSE	FALSE	FALSE	FALSE	FALSE	FALSE
1848	DUSP6	Q16828	18.1761974638	0.2087318387	FALSE	FALSE	FALSE	FALSE	FALSE	FALSE	FALSE	TRUE
1677	DFFB	O76075	17.823772304	0.5140309306	FALSE	FALSE	FALSE	FALSE	FALSE	FALSE	FALSE	FALSE
11316	COPE	O14579	17.8916336687	1.3699702498	FALSE	FALSE	FALSE	FALSE	FALSE	FALSE	FALSE	FALSE
8668	EIF3I	Q13347	15.2518211078	5.1396207294	FALSE	FALSE	FALSE	TRUE	FALSE	FALSE	FALSE	FALSE
8666	EIF3G	O75821	16.6247950251	5.1416846728	FALSE	FALSE	FALSE	TRUE	FALSE	FALSE	FALSE	FALSE
8662	EIF3B	P55884	16.5360389332	5.140023009	FALSE	FALSE	FALSE	TRUE	FALSE	FALSE	FALSE	FALSE
5058	PAK1	Q13153	15.6881627734	4.0682916759	FALSE	FALSE	FALSE	FALSE	TRUE	FALSE	FALSE	FALSE
6477	SIAH1	Q8IUQ4	15.1058499209	0.3376134155	FALSE	FALSE	FALSE	FALSE	FALSE	TRUE	FALSE	FALSE
5534	PPP3R1	P63098	17.3594354147	4.4712522567	FALSE	FALSE	FALSE	FALSE	FALSE	FALSE	FALSE	FALSE
54512	EXOSC4	Q9NPD3	15.9178788857	5.1812069764	FALSE	FALSE	FALSE	TRUE	FALSE	FALSE	FALSE	FALSE
2648	KAT2A	Q92830	14.757376723	0.5889028799	FALSE	FALSE	FALSE	FALSE	FALSE	TRUE	FALSE	FALSE
3987	LIMS1	P48059	16.5737509109	3.0228103626	FALSE	FALSE	FALSE	FALSE	FALSE	FALSE	FALSE	FALSE
55742	PARVA	Q9NVD7	17.3864650535	1.8194559337	FALSE	FALSE	FALSE	FALSE	TRUE	FALSE	FALSE	FALSE
29780	PARVB	Q9HBI1	18.0310552082	3.8741291265	FALSE	FALSE	FALSE	FALSE	TRUE	FALSE	FALSE	FALSE
6456	SH3GL2	Q99962	15.9227657964	3.7992864807	FALSE	FALSE	FALSE	FALSE	FALSE	FALSE	FALSE	FALSE
9939	RBM8A	Q9Y5S9	15.9361044753	0.982882869	FALSE	FALSE	TRUE	TRUE	FALSE	FALSE	FALSE	FALSE
4174	MCM5	P33992	15.3257159974	0.601521252	FALSE	FALSE	FALSE	FALSE	FALSE	FALSE	FALSE	FALSE
5708	PSMD2	Q13200	14.7381630746	5.0457964632	FALSE	FALSE	FALSE	FALSE	FALSE	TRUE	FALSE	FALSE
23176	SEPT8	Q92599	17.6685682053	4.5878861571	FALSE	FALSE	FALSE	FALSE	TRUE	FALSE	FALSE	FALSE
3066	HDAC2	Q92769	12.2798777017	6.0657438412	FALSE	FALSE	FALSE	FALSE	FALSE	FALSE	TRUE	FALSE
9978	RBX1	P62877	14.53488513	0.2590222214	FALSE	FALSE	FALSE	FALSE	FALSE	TRUE	FALSE	FALSE
9527	GOSR1	O95249	17.4696124002	2.5936806594	FALSE	FALSE	FALSE	FALSE	FALSE	FALSE	FALSE	FALSE
4170	MCL1	Q07820	16.3881959582	0.1890182542	FALSE	FALSE	FALSE	FALSE	FALSE	FALSE	FALSE	FALSE
5435	POLR2F	P61218	16.0444932013	0.9316015164	TRUE	FALSE	FALSE	TRUE	FALSE	FALSE	FALSE	FALSE
2873	GPS1	Q13098	16.6764120237	0.2620777082	FALSE	FALSE	FALSE	FALSE	FALSE	FALSE	FALSE	FALSE
10755	GIPC1	O14908	16.6525516687	4.0115953804	FALSE	FALSE	FALSE	FALSE	FALSE	TRUE	FALSE	FALSE
26469	PTPN18	Q99952	18.3232780154	4.1504529623	FALSE	FALSE	FALSE	FALSE	FALSE	FALSE	FALSE	FALSE
282991	BLOC1S2	Q6QNY1	17.6217950962	3.1798636933	FALSE	FALSE	FALSE	FALSE	FALSE	FALSE	FALSE	FALSE
2060	EPS15	P42566	14.5424903992	4.3690969896	FALSE	FALSE	FALSE	FALSE	FALSE	TRUE	FALSE	FALSE
1459	CSNK2A2	P19784	13.3143746065	0.7319539077	FALSE	FALSE	FALSE	FALSE	FALSE	FALSE	FALSE	FALSE
10980	COPS6	Q7L5N1	12.5991328012	1.2888272259	FALSE	FALSE	FALSE	FALSE	FALSE	TRUE	FALSE	FALSE
10946	SF3A3	Q12874	16.6206794435	5.7345953959	TRUE	FALSE	FALSE	TRUE	FALSE	FALSE	FALSE	FALSE
5520	PPP2R2A	P63151	16.0018321104	5.6568834406	FALSE	FALSE	FALSE	FALSE	FALSE	FALSE	FALSE	FALSE
6774	STAT3	P40763	13.8249719999	6.0989916909	TRUE	FALSE	FALSE	FALSE	FALSE	FALSE	FALSE	FALSE
51176	LEF1	Q9UJU2	16.8046188204	6.2689164464	TRUE	FALSE	FALSE	FALSE	FALSE	FALSE	FALSE	FALSE
324	APC	P25054	14.1681793487	0.3224351296	FALSE	FALSE	FALSE	FALSE	FALSE	FALSE	FALSE	FALSE
55823	VPS11	Q9H270	16.9296908802	1.8221841936	FALSE	FALSE	FALSE	FALSE	FALSE	FALSE	FALSE	FALSE
64601	VPS16	Q9H269	17.1658534506	1.822311354	FALSE	FALSE	FALSE	FALSE	FALSE	FALSE	FALSE	FALSE
10055	SAE1	Q9UBE0	17.5896866603	5.9790747108	FALSE	FALSE	FALSE	FALSE	FALSE	TRUE	FALSE	FALSE
6877	TAF5	Q15542	17.2232985803	0.8575169265	FALSE	FALSE	FALSE	FALSE	TRUE	FALSE	FALSE	FALSE
5805	PTS	Q03393	18.1473459208	1.7431505742	FALSE	FALSE	FALSE	FALSE	FALSE	FALSE	FALSE	TRUE
65082	VPS33A	Q96AX1	18.3034470992	1.8222098225	FALSE	FALSE	FALSE	FALSE	FALSE	FALSE	FALSE	FALSE
5439	POLR2J	P52435	16.4978809989	0.9312035353	TRUE	FALSE	FALSE	TRUE	FALSE	FALSE	FALSE	FALSE
1017	CDK2	P24941	10.8933694964	5.4039323413	FALSE	FALSE	FALSE	FALSE	FALSE	TRUE	FALSE	FALSE
6772	STAT1	P42224	14.8132618093	5.9918978722	TRUE	FALSE	FALSE	FALSE	FALSE	FALSE	FALSE	FALSE
4176	MCM7	P33993	14.2334275902	0.6013189313	FALSE	FALSE	FALSE	FALSE	FALSE	FALSE	FALSE	FALSE
4172	MCM3	P25205	14.8897067892	5.6131004892	FALSE	FALSE	FALSE	FALSE	FALSE	FALSE	FALSE	FALSE
10910	SUGT1	Q9Y2Z0	16.4339042095	4.8935606709	FALSE	FALSE	FALSE	FALSE	FALSE	TRUE	FALSE	FALSE
23649	POLA2	Q14181	16.8040279783	1.2766945824	FALSE	FALSE	FALSE	FALSE	FALSE	FALSE	FALSE	FALSE
405	ARNT	P27540	16.3706027971	6.1063212726	TRUE	FALSE	FALSE	FALSE	FALSE	FALSE	FALSE	FALSE
5434	POLR2E	P19388	15.4287702013	0.9456470822	TRUE	FALSE	FALSE	TRUE	FALSE	FALSE	FALSE	FALSE
998	CDC42	P60953	13.7903018736	4.0483158344	FALSE	FALSE	FALSE	FALSE	TRUE	TRUE	FALSE	FALSE
890	CCNA2	P20248	15.2109331882	0.0415644698	FALSE	FALSE	FALSE	FALSE	FALSE	FALSE	FALSE	FALSE
598	BCL2L1	Q07817	15.1776538365	0.1888840815	FALSE	FALSE	TRUE	FALSE	FALSE	FALSE	FALSE	FALSE
128866	CHMP4B	Q9H444	15.2852184457	3.7606840735	FALSE	FALSE	FALSE	FALSE	FALSE	TRUE	FALSE	FALSE
375	ARF1	P84077	16.4764113208	4.5463017865	FALSE	FALSE	FALSE	FALSE	FALSE	FALSE	FALSE	FALSE
5430	POLR2A	P24928	13.4974857138	0.9065924365	TRUE	FALSE	FALSE	TRUE	FALSE	TRUE	FALSE	FALSE
5432	POLR2C	P19387	15.949298523	0.9324877424	TRUE	FALSE	FALSE	FALSE	TRUE	FALSE	FALSE	FALSE
3336	HSPE1	P61604	16.616549895	5.1032222333	FALSE	FALSE	FALSE	FALSE	FALSE	FALSE	FALSE	FALSE
7276	TTR	P02766	16.2903809183	1.3450483101	FALSE	FALSE	FALSE	FALSE	FALSE	FALSE	FALSE	FALSE
1409	CRYAA	P02489	18.1398770092	0.1871956443	FALSE	FALSE	FALSE	FALSE	FALSE	FALSE	FALSE	FALSE
1410	CRYAB	P02511	15.9373098633	0.1872242504	FALSE	FALSE	FALSE	FALSE	TRUE	FALSE	FALSE	FALSE
3276	PRMT1	Q99873	14.349848928	0.7056829329	FALSE	FALSE	FALSE	FALSE	FALSE	FALSE	FALSE	FALSE
5970	RELA	Q04206	12.4177804788	5.6693803341	TRUE	FALSE	FALSE	FALSE	FALSE	TRUE	FALSE	FALSE
54442	KCTD5	Q9NXV2	17.7953220596	1.7173842049	FALSE	FALSE	FALSE	FALSE	FALSE	FALSE	FALSE	FALSE
10454	TAB1	Q15750	14.8982261177	5.0200653081	FALSE	FALSE	FALSE	FALSE	FALSE	FALSE	FALSE	FALSE
2956	MSH6	P52701	16.0300663032	5.8387025674	FALSE	FALSE	FALSE	FALSE	FALSE	FALSE	FALSE	FALSE
5395	PMS2	P54278	16.3689139153	5.8415838394	FALSE	FALSE	FALSE	FALSE	TRUE	FALSE	FALSE	FALSE
5564	PRKAB1	Q9Y478	13.8719082526	1.1966649006	FALSE	FALSE	FALSE	FALSE	FALSE	FALSE	TRUE	FALSE
5571	PRKAG1	P54619	16.4569165252	1.9957691538	FALSE	FALSE	FALSE	FALSE	FALSE	FALSE	FALSE	FALSE
5894	RAF1	P04049	14.4189079751	4.6159630901	FALSE	FALSE	FALSE	FALSE	TRUE	FALSE	TRUE	FALSE
1398	CRK	P46108	12.7732635052	3.2477487527	FALSE	FALSE	FALSE	FALSE	TRUE	FALSE	FALSE	FALSE
4790	NFKB1	P19838	13.5585585581	4.9682620769	TRUE	FALSE	FALSE	FALSE	FALSE	FALSE	TRUE	FALSE
861	RUNX1	Q01196	15.8805877412	6.1281557326	TRUE	FALSE	FALSE	FALSE	FALSE	FALSE	FALSE	FALSE
1387	CREBBP	Q92793	12.5611034838	6.0707329026	FALSE	FALSE	FALSE	FALSE	FALSE	FALSE	FALSE	TRUE
896	CCND3	P30281	16.4756374962	0.1195364828	FALSE	FALSE	FALSE	FALSE	FALSE	FALSE	FALSE	FALSE
595	CCND1	P24385	15.5555122501	0.1165144074	FALSE	FALSE	FALSE	FALSE	FALSE	FALSE	TRUE	FALSE
8851	CDK5R1	Q15078	17.0976944502	0.1154438188	FALSE	FALSE	FALSE	FALSE	TRUE	FALSE	FALSE	FALSE
6812	STXBP1	P61764	16.7353441707	3.7533646932	FALSE	FALSE	FALSE	FALSE	FALSE	FALSE	FALSE	FALSE
7329	UBE2I	P63279	12.4812821446	5.9801822846	FALSE	FALSE	TRUE	FALSE	FALSE	TRUE	FALSE	FALSE
1742	DLG4	P78352	14.9317192169	4.0166166815	FALSE	FALSE	TRUE	FALSE	TRUE	FALSE	FALSE	FALSE
1741	DLG3	Q92796	15.8576518747	4.0057818027	FALSE	FALSE	FALSE	FALSE	FALSE	TRUE	FALSE	FALSE
2072	ERCC4	Q92889	17.6208893729	4.2502864511	FALSE	FALSE	FALSE	FALSE	FALSE	FALSE	FALSE	FALSE
2260	FGFR1	P11362	16.0109385261	4.1078144171	FALSE	TRUE	FALSE	FALSE	FALSE	FALSE	TRUE	FALSE
1956	EGFR	P00533	11.102483611	4.6107851701	FALSE	TRUE	FALSE	FALSE	FALSE	TRUE	TRUE	FALSE
1981	EIF4G1	Q04637	15.8691738461	5.1401435369	FALSE	FALSE	FALSE	TRUE	FALSE	FALSE	FALSE	FALSE
3320	HSP90AA1	P07900	11.6582851015	4.910058636	FALSE	FALSE	FALSE	FALSE	FALSE	FALSE	FALSE	FALSE
10963	STIP1	P31948	16.0211024386	5.1649786951	FALSE	FALSE	FALSE	FALSE	FALSE	FALSE	FALSE	FALSE
27243	CHMP2A	O43633	17.63171381	3.6202244371	FALSE	FALSE	FALSE	FALSE	FALSE	FALSE	FALSE	FALSE
9001	HAP1	P54257	15.5472400285	1.5616766339	FALSE	FALSE	FALSE	FALSE	TRUE	FALSE	FALSE	FALSE
6886	TAL1	P17542	16.289479222	0.0852474386	TRUE	FALSE	FALSE	FALSE	FALSE	FALSE	FALSE	FALSE
4851	NOTCH1	P46531	13.7400417867	6.2202114444	FALSE	FALSE	FALSE	FALSE	FALSE	FALSE	FALSE	FALSE
5295	PIK3R1	P27986	12.8517965021	4.2136331907	FALSE	FALSE	FALSE	FALSE	FALSE	FALSE	FALSE	FALSE
23385	NCSTN	Q92542	16.1016019312	3.549311127	FALSE	FALSE	FALSE	FALSE	FALSE	FALSE	FALSE	FALSE
581	BAX	Q07812	16.1551432529	0.1875072215	FALSE	FALSE	TRUE	FALSE	FALSE	FALSE	FALSE	FALSE
637	BID	P55957	16.7795530774	0.1882217882	FALSE	FALSE	FALSE	FALSE	FALSE	TRUE	FALSE	FALSE
27113	BBC3	Q96PG8	18.3542510346	0.189027839	FALSE	FALSE	FALSE	FALSE	FALSE	FALSE	FALSE	FALSE
5700	PSMC1	P62191	15.1010686216	5.7927925082	FALSE	FALSE	FALSE	FALSE	FALSE	TRUE	FALSE	FALSE
5704	PSMC4	P43686	15.4877042289	5.7877807457	FALSE	FALSE	FALSE	FALSE	FALSE	TRUE	FALSE	FALSE
4613	MYCN	P04198	17.5132795436	5.9203221087	TRUE	FALSE	FALSE	FALSE	FALSE	FALSE	FALSE	FALSE
4601	MXI1	P50539	18.5623641836	0.0527239674	TRUE	FALSE	FALSE	FALSE	FALSE	FALSE	FALSE	FALSE
4084	MXD1	Q05195	17.6451103393	6.1512860766	TRUE	FALSE	FALSE	FALSE	FALSE	FALSE	FALSE	FALSE
10608	MXD4	Q14582	18.623762394	4.4054197989	TRUE	FALSE	FALSE	FALSE	FALSE	FALSE	FALSE	FALSE
4831	NME2	P22392	15.511869204	5.8034115817	TRUE	FALSE	FALSE	FALSE	FALSE	FALSE	FALSE	FALSE
654364	NME1-NME2	P22392	15.510158959	5.8039008906	FALSE	FALSE	FALSE	FALSE	FALSE	FALSE	FALSE	FALSE
322	APBB1	O00213	15.5816116767	5.7292448062	FALSE	FALSE	FALSE	FALSE	FALSE	FALSE	FALSE	FALSE
10307	APBB3	O95704	18.3444585099	3.5152989481	FALSE	FALSE	FALSE	FALSE	TRUE	FALSE	FALSE	FALSE
321	APBA2	Q99767	17.8515725376	3.7560671397	FALSE	FALSE	FALSE	FALSE	FALSE	FALSE	FALSE	FALSE
4692	NDN	Q99608	17.0421257019	6.1876068952	FALSE	FALSE	FALSE	FALSE	FALSE	FALSE	FALSE	FALSE
3265	HRAS	P01112	15.6970018373	4.2040448203	FALSE	FALSE	FALSE	FALSE	TRUE	FALSE	FALSE	FALSE
1793	DOCK1	Q14185	17.5059990051	4.2116713122	FALSE	FALSE	FALSE	FALSE	TRUE	FALSE	FALSE	FALSE
3727	JUND	P17535	16.871280122	5.9947972462	TRUE	FALSE	FALSE	FALSE	FALSE	FALSE	FALSE	FALSE
5719	PSMD13	Q9UNM6	15.9670629132	5.7878127706	FALSE	FALSE	FALSE	FALSE	FALSE	TRUE	FALSE	FALSE
1967	EIF2B1	Q14232	16.9960709526	2.6009563201	FALSE	FALSE	FALSE	TRUE	FALSE	FALSE	FALSE	FALSE
9861	PSMD6	Q15008	15.3415450221	5.7871170951	FALSE	FALSE	FALSE	FALSE	FALSE	TRUE	FALSE	FALSE
5929	RBBP5	Q15291	15.9552488484	0.766565281	FALSE	FALSE	FALSE	FALSE	FALSE	FALSE	FALSE	FALSE
84246	MED10	Q9BTT4	15.6399050843	0.9398727371	FALSE	FALSE	FALSE	FALSE	FALSE	TRUE	FALSE	FALSE
1737	DLAT	P10515	17.3007580997	5.0566367813	FALSE	FALSE	FALSE	FALSE	FALSE	FALSE	FALSE	TRUE
3799	KIF5B	P33176	15.9729272094	5.0869991366	FALSE	FALSE	FALSE	FALSE	TRUE	FALSE	FALSE	FALSE
5516	PPP2CB	P62714	14.6337504757	4.7901808738	FALSE	FALSE	FALSE	FALSE	FALSE	TRUE	FALSE	FALSE
5525	PPP2R5A	Q15172	17.3241071841	4.7878658558	FALSE	FALSE	FALSE	FALSE	FALSE	FALSE	FALSE	FALSE
4214	MAP3K1	Q13233	14.0547775157	0.5082055814	FALSE	FALSE	FALSE	FALSE	FALSE	TRUE	FALSE	TRUE
57804	POLD4	Q9HCU8	18.6629955437	0.1022334175	FALSE	FALSE	FALSE	FALSE	FALSE	FALSE	FALSE	FALSE
8350	HIST1H3A	P68431	13.7028266808	0.6183406131	FALSE	FALSE	FALSE	FALSE	FALSE	FALSE	FALSE	FALSE
8351	HIST1H3D	P68431	13.6644374051	0.6196556556	FALSE	FALSE	FALSE	FALSE	FALSE	FALSE	FALSE	FALSE
8352	HIST1H3C	P68431	13.6566120462	0.6225040136	FALSE	FALSE	FALSE	FALSE	FALSE	FALSE	FALSE	FALSE
8353	HIST1H3E	P68431	13.6722127614	0.6232091163	FALSE	FALSE	FALSE	FALSE	FALSE	FALSE	FALSE	FALSE
8354	HIST1H3I	P68431	13.7103613124	0.6217897965	FALSE	FALSE	FALSE	FALSE	FALSE	FALSE	FALSE	FALSE
8355	HIST1H3G	P68431	13.6952451042	0.6210992928	FALSE	FALSE	FALSE	FALSE	FALSE	FALSE	FALSE	FALSE
8356	HIST1H3J	P68431	13.6876159938	0.6238956339	FALSE	FALSE	FALSE	FALSE	FALSE	FALSE	FALSE	FALSE
8357	HIST1H3H	P68431	13.67993875	0.6203848539	FALSE	FALSE	FALSE	FALSE	FALSE	FALSE	FALSE	FALSE
8358	HIST1H3B	P68431	13.6408087187	0.6217869299	FALSE	FALSE	FALSE	FALSE	FALSE	FALSE	FALSE	FALSE
8968	HIST1H3F	P68431	13.6487360374	0.6189141497	FALSE	FALSE	FALSE	FALSE	FALSE	FALSE	FALSE	FALSE
10059	DNM1L	O00429	17.0264748223	0.2987296866	FALSE	FALSE	FALSE	FALSE	FALSE	TRUE	FALSE	TRUE
23435	TARDBP	Q13148	16.2312815168	5.5689399555	FALSE	FALSE	FALSE	TRUE	FALSE	FALSE	FALSE	FALSE
5682	PSMA1	P25786	14.9643150708	5.1058539809	FALSE	FALSE	FALSE	TRUE	FALSE	TRUE	FALSE	FALSE
5687	PSMA6	P60900	15.1618064055	5.7930786546	FALSE	FALSE	FALSE	TRUE	FALSE	TRUE	FALSE	FALSE
6197	RPS6KA3	P51812	16.9455767339	4.8260680545	FALSE	FALSE	FALSE	FALSE	FALSE	FALSE	FALSE	TRUE
5160	PDHA1	P08559	17.1342801181	1.3855462504	FALSE	FALSE	FALSE	FALSE	FALSE	FALSE	FALSE	TRUE
857	CAV1	Q03135	14.8491417291	4.6969526955	FALSE	FALSE	TRUE	FALSE	FALSE	TRUE	FALSE	TRUE
51606	ATP6V1H	Q9UI12	17.5172324625	2.5252632209	FALSE	FALSE	TRUE	FALSE	FALSE	FALSE	FALSE	FALSE
6878	TAF6	P49848	16.3680685946	0.7091102178	FALSE	FALSE	FALSE	FALSE	FALSE	FALSE	FALSE	FALSE
161	AP2A2	O94973	16.9823670931	4.3572356226	FALSE	FALSE	FALSE	FALSE	FALSE	FALSE	FALSE	FALSE
2957	GTF2A1	P52655	17.1243282186	0.4177667827	FALSE	FALSE	FALSE	FALSE	FALSE	FALSE	FALSE	FALSE
8726	EED	O75530	15.3878329147	0.5663450306	FALSE	FALSE	FALSE	TRUE	FALSE	FALSE	FALSE	FALSE
5501	PPP1CC	P36873	12.9815233978	0.153363934	FALSE	FALSE	FALSE	FALSE	FALSE	FALSE	FALSE	FALSE
6809	STX3	Q13277	16.3109376317	2.7487473443	FALSE	FALSE	FALSE	FALSE	FALSE	FALSE	FALSE	FALSE
7247	TSN	Q15631	17.9294807134	5.0826360911	FALSE	FALSE	FALSE	TRUE	FALSE	FALSE	FALSE	FALSE
9554	SEC22B	O75396	17.6400667468	2.5934491546	FALSE	FALSE	FALSE	FALSE	FALSE	FALSE	FALSE	FALSE
8663	EIF3C	Q99613	16.461623839	5.1420066363	FALSE	FALSE	FALSE	TRUE	FALSE	FALSE	FALSE	FALSE
23246	BOP1	Q14137	17.9639098644	5.2880255119	FALSE	FALSE	FALSE	TRUE	FALSE	FALSE	FALSE	FALSE
5481	PPID	Q08752	17.0333468646	4.9034034649	FALSE	FALSE	FALSE	FALSE	FALSE	FALSE	FALSE	FALSE
10714	POLD3	Q15054	17.8637547042	6.2083970636	FALSE	FALSE	FALSE	FALSE	FALSE	FALSE	FALSE	FALSE
10262	SF3B4	Q15427	15.9599882472	5.7319198823	FALSE	FALSE	FALSE	TRUE	FALSE	FALSE	FALSE	FALSE
6882	TAF11	Q15544	17.3750599775	0.9061135482	FALSE	FALSE	FALSE	FALSE	FALSE	FALSE	FALSE	FALSE
25842	ASF1A	Q9Y294	15.9018595065	0.654116617	FALSE	FALSE	FALSE	FALSE	FALSE	FALSE	FALSE	FALSE
5433	POLR2D	O15514	16.6082485158	0.9236601721	TRUE	FALSE	FALSE	TRUE	FALSE	FALSE	FALSE	FALSE
5437	POLR2H	P52434	16.5928806534	0.9229649815	TRUE	FALSE	FALSE	TRUE	FALSE	FALSE	FALSE	FALSE
4967	OGDH	Q02218	18.1071062906	5.0561851002	FALSE	FALSE	FALSE	FALSE	FALSE	FALSE	FALSE	FALSE
51010	EXOSC3	Q9NQT5	17.2968226528	5.1807315604	FALSE	FALSE	FALSE	TRUE	FALSE	FALSE	FALSE	FALSE
5431	POLR2B	P30876	15.8993761605	0.9312600162	TRUE	FALSE	FALSE	TRUE	FALSE	FALSE	FALSE	FALSE
23062	GGA2	Q9UJY4	17.1684844551	3.7770148633	FALSE	FALSE	FALSE	FALSE	FALSE	FALSE	FALSE	FALSE
8175	SF3A2	Q15428	14.5078860072	5.7356264992	TRUE	FALSE	FALSE	TRUE	FALSE	FALSE	FALSE	FALSE
51386	EIF3L	Q9Y262	16.8651132209	5.1416616168	FALSE	FALSE	FALSE	TRUE	FALSE	FALSE	FALSE	FALSE
7082	TJP1	Q07157	16.0728437821	4.3832378855	FALSE	FALSE	FALSE	FALSE	FALSE	FALSE	FALSE	FALSE
5684	PSMA3	P25788	13.7326892621	4.9426244774	FALSE	FALSE	FALSE	FALSE	FALSE	TRUE	FALSE	FALSE
5683	PSMA2	P25787	15.0521930109	5.8028205125	FALSE	FALSE	FALSE	FALSE	FALSE	TRUE	FALSE	FALSE
2904	GRIN2B	Q13224	16.7741140059	4.0039551095	FALSE	TRUE	FALSE	FALSE	FALSE	FALSE	TRUE	FALSE
894	CCND2	P30279	17.6705994145	0.1170133289	FALSE	FALSE	FALSE	FALSE	FALSE	FALSE	FALSE	FALSE
29993	PACSIN1	Q9BY11	16.7297033921	3.80238345	FALSE	FALSE	FALSE	FALSE	TRUE	FALSE	FALSE	FALSE
2891	GRIA2	P42262	16.9854257602	3.7714788378	FALSE	TRUE	TRUE	FALSE	FALSE	FALSE	FALSE	FALSE
2888	GRB14	Q14449	17.910823329	4.1564044847	FALSE	FALSE	FALSE	FALSE	FALSE	FALSE	FALSE	FALSE
5528	PPP2R5D	Q14738	17.2089777054	4.787783998	FALSE	FALSE	FALSE	FALSE	FALSE	FALSE	FALSE	FALSE
3675	ITGA3	P26006	18.0095215204	3.6472534493	FALSE	TRUE	FALSE	FALSE	FALSE	FALSE	FALSE	FALSE
23163	GGA3	Q9NZ52	17.1120022246	3.8243006304	FALSE	FALSE	FALSE	FALSE	FALSE	FALSE	FALSE	FALSE
4610	MYCL	P12524	19.0573279471	6.1926787112	TRUE	FALSE	FALSE	FALSE	FALSE	FALSE	FALSE	FALSE
6598	SMARCB1	Q12824	15.1247894335	5.9469085794	FALSE	FALSE	FALSE	FALSE	FALSE	FALSE	FALSE	FALSE
23426	GRIP1	Q9Y3R0	16.6632140731	6.0710269312	FALSE	FALSE	FALSE	FALSE	FALSE	FALSE	FALSE	FALSE
6950	TCP1	P17987	14.6016796529	5.6639777743	FALSE	FALSE	FALSE	FALSE	FALSE	TRUE	FALSE	FALSE
261726	TIPRL	O75663	18.4653945866	5.667869167	FALSE	FALSE	FALSE	FALSE	FALSE	FALSE	FALSE	FALSE
25804	LSM4	Q9Y4Z0	17.2781536271	1.0453600021	FALSE	FALSE	FALSE	TRUE	FALSE	FALSE	FALSE	FALSE
9128	PRPF4	O43172	15.3571707793	5.6540935548	FALSE	FALSE	FALSE	TRUE	FALSE	FALSE	FALSE	FALSE
6390	SDHB	P21912	17.305855226	5.4575085327	FALSE	FALSE	FALSE	FALSE	FALSE	FALSE	FALSE	TRUE
10133	OPTN	Q96CV9	15.6521501096	4.9236247511	FALSE	FALSE	FALSE	FALSE	FALSE	TRUE	FALSE	FALSE
2355	FOSL2	P15408	16.4779574952	5.9319125946	TRUE	FALSE	FALSE	FALSE	FALSE	FALSE	FALSE	FALSE
467	ATF3	P18847	16.357878675	5.9961603944	TRUE	FALSE	FALSE	FALSE	FALSE	FALSE	FALSE	FALSE
5335	PLCG1	P19174	14.026144686	4.1446233803	FALSE	FALSE	FALSE	FALSE	FALSE	FALSE	FALSE	FALSE
30011	SH3KBP1	Q96B97	13.8979378893	4.1904743901	FALSE	FALSE	FALSE	FALSE	TRUE	FALSE	FALSE	FALSE
6850	SYK	P43405	15.1106125067	4.1330922823	FALSE	FALSE	FALSE	FALSE	FALSE	FALSE	FALSE	FALSE
1399	CRKL	P46109	15.1364786599	4.1684970299	FALSE	FALSE	FALSE	FALSE	FALSE	FALSE	FALSE	FALSE
23607	CD2AP	Q9Y5K6	16.2984662578	4.2081210593	FALSE	FALSE	FALSE	FALSE	TRUE	TRUE	FALSE	FALSE
6093	ROCK1	Q13464	17.3919454971	4.063416315	FALSE	FALSE	FALSE	FALSE	TRUE	FALSE	FALSE	FALSE
396	ARHGDIA	P52565	16.1131261071	4.0423868868	FALSE	FALSE	FALSE	FALSE	TRUE	FALSE	FALSE	FALSE
9218	VAPA	Q9P0L0	14.3762074846	2.5471171906	FALSE	FALSE	FALSE	FALSE	TRUE	FALSE	FALSE	FALSE
1027	CDKN1B	P46527	15.8342753777	0.1159086128	FALSE	FALSE	FALSE	FALSE	FALSE	TRUE	FALSE	FALSE
1021	CDK6	Q00534	14.7887402921	0.1161931992	FALSE	FALSE	FALSE	FALSE	FALSE	FALSE	TRUE	FALSE
2065	ERBB3	P21860	14.7054503757	4.1074650145	FALSE	TRUE	FALSE	FALSE	FALSE	FALSE	FALSE	TRUE
2549	GAB1	Q13480	15.7599311598	4.1314440258	FALSE	FALSE	FALSE	FALSE	FALSE	FALSE	FALSE	FALSE
3937	LCP2	Q13094	16.8796394802	4.1278054291	FALSE	FALSE	FALSE	FALSE	FALSE	FALSE	FALSE	FALSE
27040	LAT	O43561	16.8813044827	4.1278070175	FALSE	FALSE	FALSE	FALSE	FALSE	FALSE	FALSE	FALSE
9368	SLC9A3R1	O14745	16.248195383	3.9968947044	FALSE	FALSE	TRUE	FALSE	TRUE	FALSE	FALSE	TRUE
7094	TLN1	Q9Y490	16.5323504214	4.0892449371	FALSE	FALSE	FALSE	FALSE	TRUE	FALSE	FALSE	FALSE
5310	PKD1	P98161	17.7065930548	4.2381306974	FALSE	FALSE	TRUE	FALSE	FALSE	FALSE	FALSE	TRUE
22919	MAPRE1	Q15691	14.5156613635	4.4515150191	FALSE	FALSE	FALSE	FALSE	TRUE	FALSE	FALSE	FALSE
2237	FEN1	P39748	16.6465127525	6.2310087298	FALSE	FALSE	FALSE	FALSE	FALSE	FALSE	FALSE	FALSE
4437	MSH3	P20585	17.502009365	0.1257845671	FALSE	FALSE	FALSE	FALSE	FALSE	FALSE	FALSE	FALSE
5429	POLH	Q9Y253	17.2043081618	0.1024544255	FALSE	FALSE	FALSE	FALSE	FALSE	FALSE	FALSE	TRUE
10912	GADD45G	O95257	16.2284395401	1.5474082086	FALSE	FALSE	FALSE	FALSE	FALSE	FALSE	FALSE	FALSE
5595	MAPK3	P27361	14.0827520607	0.4980907696	FALSE	FALSE	FALSE	FALSE	TRUE	FALSE	TRUE	FALSE
2002	ELK1	P19419	17.315597785	0.2094199955	TRUE	FALSE	FALSE	FALSE	FALSE	FALSE	FALSE	FALSE
5605	MAP2K2	P36507	17.5602050954	4.6240942541	FALSE	FALSE	FALSE	FALSE	FALSE	FALSE	TRUE	FALSE
5801	PTPRR	Q15256	18.1420437812	4.1522928209	FALSE	TRUE	FALSE	FALSE	FALSE	FALSE	FALSE	FALSE
5580	PRKCD	Q05655	15.2454557622	4.8032809712	FALSE	FALSE	FALSE	FALSE	TRUE	FALSE	FALSE	TRUE
56852	RAD18	Q9NS91	16.2840549674	0.2161243716	FALSE	FALSE	FALSE	FALSE	FALSE	TRUE	FALSE	FALSE
9135	RABEP1	Q15276	16.8628629399	3.821192108	FALSE	FALSE	FALSE	FALSE	FALSE	FALSE	FALSE	FALSE
55770	EXOC2	Q96KP1	17.748643055	4.002163363	TRUE	FALSE	FALSE	FALSE	FALSE	FALSE	FALSE	FALSE
675	BRCA2	P51587	15.8767949928	0.1034866149	FALSE	FALSE	FALSE	FALSE	FALSE	FALSE	FALSE	FALSE
5901	RAN	P62826	15.2043497324	5.9677262018	FALSE	FALSE	TRUE	TRUE	TRUE	FALSE	FALSE	FALSE
5893	RAD52	P43351	16.7783464941	5.23051855	FALSE	FALSE	FALSE	FALSE	FALSE	FALSE	FALSE	FALSE
6181	RPLP2	P05387	16.6309424151	5.4076603928	FALSE	FALSE	FALSE	TRUE	FALSE	FALSE	FALSE	FALSE
6453	ITSN1	Q15811	14.9934464518	3.7953845996	FALSE	FALSE	FALSE	FALSE	FALSE	FALSE	FALSE	FALSE
6810	STX4	Q12846	16.8509802035	2.5968357294	FALSE	FALSE	TRUE	FALSE	FALSE	FALSE	FALSE	FALSE
6813	STXBP2	Q15833	18.0022581018	2.5969398936	FALSE	FALSE	FALSE	FALSE	FALSE	FALSE	FALSE	FALSE
10815	CPLX1	O14810	18.7699961822	3.3170341121	FALSE	FALSE	FALSE	FALSE	FALSE	FALSE	FALSE	FALSE
5705	PSMC5	P62195	14.5310645959	5.7132849201	FALSE	FALSE	FALSE	FALSE	FALSE	TRUE	FALSE	FALSE
7046	TGFBR1	P36897	15.819765471	6.2798707843	FALSE	TRUE	FALSE	FALSE	FALSE	TRUE	FALSE	TRUE
613	BCR	P11274	16.0641906675	4.1674391512	FALSE	FALSE	FALSE	FALSE	TRUE	FALSE	TRUE	FALSE
2064	ERBB2	P04626	14.0992332036	4.1500662832	FALSE	TRUE	FALSE	FALSE	FALSE	FALSE	TRUE	FALSE
1869	E2F1	Q01094	15.1434386738	6.038059816	TRUE	FALSE	FALSE	FALSE	FALSE	FALSE	FALSE	FALSE
5786	PTPRA	P18433	17.5834735291	4.4803017181	FALSE	TRUE	FALSE	FALSE	FALSE	FALSE	FALSE	FALSE
1796	DOK1	Q99704	17.2672978947	4.1538712672	FALSE	FALSE	FALSE	FALSE	FALSE	FALSE	FALSE	FALSE
25	ABL1	P00519	12.4393180166	4.2315629819	FALSE	FALSE	FALSE	FALSE	TRUE	TRUE	TRUE	FALSE
2889	RAPGEF1	Q13905	17.6202851827	4.2142190081	FALSE	FALSE	FALSE	FALSE	FALSE	FALSE	FALSE	FALSE
6714	SRC	P12931	12.1243250549	4.2280471971	FALSE	FALSE	FALSE	FALSE	FALSE	FALSE	TRUE	FALSE
11184	MAP4K1	Q92918	17.4057198135	4.1268311386	FALSE	FALSE	FALSE	FALSE	FALSE	FALSE	FALSE	FALSE
182	JAG1	P78504	18.0051246263	3.5864511522	FALSE	FALSE	FALSE	FALSE	FALSE	FALSE	FALSE	FALSE
7248	TSC1	Q92574	16.3621348498	4.4844962236	FALSE	FALSE	FALSE	FALSE	TRUE	FALSE	FALSE	FALSE
10426	TUBGCP3	Q96CW5	17.4204087608	3.4691066577	FALSE	FALSE	FALSE	FALSE	TRUE	FALSE	FALSE	FALSE
29760	BLNK	Q8WV28	16.7601026874	4.1329312575	FALSE	FALSE	FALSE	FALSE	FALSE	FALSE	FALSE	FALSE
7157	TP53	P04637	10.1932438993	6.1566119949	TRUE	FALSE	TRUE	FALSE	FALSE	TRUE	FALSE	TRUE
3313	HSPA9	P38646	12.881843439	5.0504521715	FALSE	FALSE	FALSE	FALSE	FALSE	TRUE	FALSE	FALSE
9846	GAB2	Q9UQC2	16.8384058969	4.1593042693	FALSE	FALSE	FALSE	FALSE	FALSE	FALSE	FALSE	FALSE
7422	VEGFA	P15692	17.387197207	3.5997025412	FALSE	FALSE	FALSE	FALSE	FALSE	FALSE	TRUE	FALSE
3091	HIF1A	Q16665	14.4560978036	6.1052569275	TRUE	FALSE	FALSE	FALSE	FALSE	TRUE	FALSE	FALSE
56616	DIABLO	Q9NR28	16.9721156498	2.4939610049	FALSE	FALSE	FALSE	FALSE	FALSE	FALSE	FALSE	FALSE
5537	PPP6C	O00743	17.2320603604	4.6701659744	FALSE	FALSE	FALSE	FALSE	FALSE	FALSE	FALSE	FALSE
5531	PPP4C	P60510	15.7388415657	5.6674208893	FALSE	FALSE	FALSE	FALSE	FALSE	FALSE	FALSE	FALSE
5515	PPP2CA	P67775	14.0772083649	4.7749084815	FALSE	FALSE	FALSE	FALSE	TRUE	FALSE	FALSE	FALSE
7189	TRAF6	Q9Y4K3	11.4364290996	5.127046062	FALSE	FALSE	FALSE	FALSE	FALSE	TRUE	FALSE	FALSE
57161	PELI2	Q9HAT8	17.6691488968	4.8069098703	FALSE	FALSE	FALSE	FALSE	FALSE	TRUE	FALSE	FALSE
9051	PSTPIP1	O43586	16.1378972244	5.092589733	FALSE	FALSE	FALSE	FALSE	TRUE	FALSE	FALSE	FALSE
6504	SLAMF1	Q13291	18.1402712549	4.1264779096	FALSE	FALSE	FALSE	FALSE	FALSE	FALSE	FALSE	FALSE
9513	FXR2	P51116	15.389723885	2.1259380155	FALSE	FALSE	FALSE	TRUE	FALSE	FALSE	FALSE	FALSE
367	AR	P10275	12.5416336426	5.9677395103	TRUE	TRUE	FALSE	FALSE	FALSE	FALSE	TRUE	FALSE
10499	NCOA2	Q15596	15.9528722087	6.0750247189	TRUE	FALSE	FALSE	FALSE	FALSE	FALSE	FALSE	FALSE
7186	TRAF2	Q12933	12.8364901479	1.8502127973	FALSE	FALSE	FALSE	FALSE	FALSE	TRUE	FALSE	FALSE
578	BAK1	Q16611	17.1623365721	0.1889100237	FALSE	FALSE	TRUE	FALSE	FALSE	FALSE	FALSE	FALSE
638	BIK	Q13323	17.9086795383	0.1896601627	FALSE	FALSE	FALSE	FALSE	FALSE	FALSE	FALSE	FALSE
8678	BECN1	Q14457	15.337607028	1.2626449881	FALSE	FALSE	FALSE	FALSE	FALSE	TRUE	FALSE	FALSE
2958	GTF2A2	P52657	18.3442918538	6.0194035284	FALSE	FALSE	FALSE	FALSE	FALSE	FALSE	FALSE	FALSE
2972	BRF1	Q92994	17.8199316724	0.8133847326	FALSE	FALSE	FALSE	FALSE	FALSE	FALSE	FALSE	FALSE
9015	TAF1A	Q15573	16.7100714219	0.6762657054	FALSE	FALSE	FALSE	FALSE	TRUE	FALSE	FALSE	FALSE
9013	TAF1C	Q15572	17.5589345768	0.8484186614	FALSE	FALSE	FALSE	FALSE	FALSE	FALSE	FALSE	FALSE
2959	GTF2B	Q00403	15.7086882572	6.0848706502	FALSE	FALSE	FALSE	FALSE	FALSE	FALSE	FALSE	FALSE
5782	PTPN12	Q05209	16.1409584565	4.1482750358	FALSE	FALSE	FALSE	FALSE	FALSE	FALSE	FALSE	FALSE
2059	EPS8	Q12929	16.4331028666	3.5061316623	FALSE	FALSE	FALSE	FALSE	TRUE	FALSE	FALSE	FALSE
10006	ABI1	Q8IZP0	15.9154280508	3.1851242602	FALSE	FALSE	FALSE	FALSE	TRUE	FALSE	FALSE	FALSE
9049	AIP	O00170	17.2382803729	4.9006722325	FALSE	FALSE	FALSE	FALSE	FALSE	FALSE	FALSE	FALSE
6925	TCF4	P15884	15.4415120885	0.0852456202	TRUE	FALSE	FALSE	FALSE	FALSE	FALSE	FALSE	FALSE
5194	PEX13	Q92968	18.5032730156	5.6728649972	FALSE	FALSE	TRUE	FALSE	FALSE	FALSE	FALSE	TRUE
7867	MAPKAPK3	Q16644	17.6548415655	0.4842646667	FALSE	FALSE	FALSE	FALSE	FALSE	FALSE	FALSE	TRUE
8487	GEMIN2	O14893	16.8128606262	0.8659324889	FALSE	FALSE	FALSE	TRUE	FALSE	FALSE	FALSE	FALSE
11218	DDX20	Q9UHI6	16.1889189151	0.8673100439	FALSE	FALSE	FALSE	TRUE	TRUE	FALSE	FALSE	FALSE
5892	RAD51D	O75771	17.5368067041	0.0147278069	FALSE	FALSE	FALSE	FALSE	FALSE	FALSE	FALSE	FALSE
5195	PEX14	O75381	17.8458120453	6.0236666466	FALSE	FALSE	TRUE	FALSE	FALSE	FALSE	FALSE	TRUE
1759	DNM1	Q05193	16.2236881123	3.799058953	FALSE	FALSE	FALSE	FALSE	FALSE	FALSE	FALSE	TRUE
22916	NCBP2	P52298	16.9471539722	5.1729446817	FALSE	FALSE	TRUE	TRUE	FALSE	FALSE	FALSE	FALSE
7041	TGFB1I1	O43294	17.1238739199	4.0948172429	FALSE	FALSE	FALSE	FALSE	TRUE	TRUE	FALSE	FALSE
5747	PTK2	Q05397	14.6477372862	4.1552836838	FALSE	FALSE	FALSE	FALSE	TRUE	TRUE	FALSE	TRUE
8841	HDAC3	O15379	13.3247307466	6.118359987	FALSE	FALSE	FALSE	FALSE	FALSE	FALSE	TRUE	FALSE
54984	PINX1	Q96BK5	14.7186411728	0.8062764931	FALSE	FALSE	FALSE	TRUE	FALSE	FALSE	FALSE	FALSE
26277	TINF2	Q9BSI4	14.7731595528	3.702057863	FALSE	FALSE	FALSE	FALSE	FALSE	FALSE	FALSE	FALSE
3768	KCNJ12	Q14500	17.7616256804	4.0003341782	FALSE	TRUE	FALSE	FALSE	FALSE	FALSE	TRUE	FALSE
8480	RAE1	P78406	15.3217263574	0.0713154931	FALSE	FALSE	TRUE	TRUE	TRUE	FALSE	FALSE	FALSE
10053	AP1M2	Q9Y6Q5	17.377644677	4.3540043217	FALSE	FALSE	FALSE	FALSE	FALSE	FALSE	FALSE	FALSE
10015	PDCD6IP	Q8WUM4	15.5169855638	3.762979598	FALSE	FALSE	FALSE	FALSE	FALSE	TRUE	FALSE	FALSE
5609	MAP2K7	O14733	16.4266730545	0.3665428578	FALSE	FALSE	FALSE	FALSE	FALSE	FALSE	FALSE	FALSE
5902	RANBP1	P43487	17.3657838302	5.1097596192	FALSE	FALSE	FALSE	FALSE	FALSE	FALSE	FALSE	FALSE
3842	TNPO1	Q92973	16.7588766529	0.0615997629	FALSE	FALSE	TRUE	TRUE	FALSE	FALSE	FALSE	FALSE
10204	NUTF2	P61970	18.1569097068	0.0696728666	FALSE	FALSE	FALSE	TRUE	FALSE	FALSE	FALSE	FALSE
4998	ORC1	Q13415	16.2293876034	0.0363097171	FALSE	FALSE	FALSE	FALSE	FALSE	TRUE	FALSE	FALSE
23595	ORC3	Q9UBD5	16.806389627	0.2531726727	FALSE	FALSE	FALSE	FALSE	FALSE	FALSE	FALSE	FALSE
3065	HDAC1	Q13547	11.2808764529	6.0650870503	FALSE	FALSE	FALSE	FALSE	FALSE	FALSE	TRUE	FALSE
5928	RBBP4	Q09028	14.104677683	0.6544438874	FALSE	FALSE	FALSE	FALSE	FALSE	FALSE	FALSE	FALSE
8819	SAP30	O75446	16.4963599498	6.1507633973	FALSE	FALSE	FALSE	FALSE	FALSE	FALSE	FALSE	FALSE
58533	SNX6	Q9UNH7	16.942943452	4.183447201	FALSE	FALSE	FALSE	FALSE	FALSE	FALSE	FALSE	FALSE
7534	YWHAZ	P63104	10.0499208943	5.2760580748	FALSE	FALSE	FALSE	FALSE	FALSE	TRUE	FALSE	FALSE
9759	HDAC4	P56524	14.640763977	0.4987798675	FALSE	FALSE	FALSE	FALSE	FALSE	FALSE	TRUE	FALSE
8928	FOXH1	O75593	16.5808711133	0.3138124022	TRUE	FALSE	FALSE	FALSE	FALSE	FALSE	FALSE	FALSE
26019	UPF2	Q9HAU5	16.5822901678	5.1820803312	FALSE	FALSE	FALSE	TRUE	FALSE	FALSE	FALSE	FALSE
6502	SKP2	Q13309	14.9010526907	0.0413165654	FALSE	FALSE	FALSE	FALSE	FALSE	TRUE	FALSE	FALSE
3312	HSPA8	P11142	12.6360095358	5.1628121119	FALSE	FALSE	FALSE	FALSE	FALSE	TRUE	FALSE	FALSE
81565	NDEL1	Q9GZM8	16.2556378473	1.0554540031	FALSE	FALSE	FALSE	FALSE	TRUE	FALSE	FALSE	FALSE
580	BARD1	Q99728	15.0890325283	0.61559027	FALSE	FALSE	FALSE	TRUE	FALSE	TRUE	FALSE	FALSE
9402	GRAP2	O75791	16.4055383769	4.1275265335	FALSE	FALSE	FALSE	FALSE	FALSE	FALSE	FALSE	FALSE
23468	CBX5	P45973	13.7252920411	0.6403058976	FALSE	FALSE	FALSE	FALSE	FALSE	FALSE	FALSE	FALSE
81620	CDT1	Q9H211	16.0760729015	0.0406836243	FALSE	FALSE	FALSE	FALSE	FALSE	FALSE	FALSE	FALSE
10617	STAMBP	O95630	16.4717609746	4.3622458275	FALSE	FALSE	FALSE	FALSE	FALSE	TRUE	FALSE	TRUE
7341	SUMO1	P63165	10.4374278508	5.556369631	FALSE	FALSE	FALSE	FALSE	FALSE	TRUE	FALSE	FALSE
6045	RNF2	Q99496	14.4355772648	0.4800318182	FALSE	FALSE	FALSE	FALSE	FALSE	TRUE	FALSE	FALSE
23429	RYBP	Q8N488	16.1327779946	0.4758803031	FALSE	FALSE	FALSE	FALSE	FALSE	TRUE	FALSE	FALSE
57332	CBX8	Q9HC52	14.5724448746	0.4817835988	FALSE	FALSE	FALSE	FALSE	FALSE	TRUE	FALSE	FALSE
4439	MSH5	O43196	18.6408623495	4.6815760044	FALSE	FALSE	FALSE	FALSE	FALSE	FALSE	FALSE	FALSE
7099	TLR4	O00206	17.0628445085	4.8095952211	FALSE	TRUE	FALSE	FALSE	FALSE	FALSE	FALSE	FALSE
3603	IL16	Q14005	17.1697978272	3.9689677123	FALSE	FALSE	FALSE	FALSE	FALSE	FALSE	FALSE	FALSE
842	CASP9	P55211	17.275348464	3.947514616	FALSE	FALSE	FALSE	FALSE	FALSE	FALSE	FALSE	FALSE
22894	DIS3	Q9Y2L1	17.3515472496	5.180711163	FALSE	FALSE	FALSE	TRUE	FALSE	FALSE	FALSE	FALSE
824	CAPN2	P17655	17.9105853165	4.2405183382	FALSE	FALSE	FALSE	FALSE	TRUE	FALSE	FALSE	FALSE
5174	PDZK1	Q5T2W1	17.1215998786	4.2874040071	FALSE	FALSE	FALSE	FALSE	FALSE	FALSE	FALSE	FALSE
1025	CDK9	P50750	14.1315405645	5.7693517108	FALSE	FALSE	FALSE	TRUE	FALSE	TRUE	FALSE	TRUE
1022	CDK7	P50613	16.0749974802	6.0336335813	FALSE	FALSE	FALSE	FALSE	FALSE	FALSE	FALSE	FALSE
402	ARL2	P36404	18.1625347003	4.8627899393	FALSE	FALSE	FALSE	FALSE	FALSE	FALSE	FALSE	FALSE
10370	CITED2	Q99967	17.9822255439	6.1717118653	FALSE	FALSE	FALSE	FALSE	FALSE	FALSE	FALSE	FALSE
5716	PSMD10	O75832	16.3815237599	5.784851531	FALSE	FALSE	FALSE	FALSE	TRUE	TRUE	FALSE	FALSE
23633	KPNA6	O60684	16.9643699896	0.0198190212	FALSE	FALSE	TRUE	FALSE	FALSE	FALSE	FALSE	FALSE
10951	CBX1	P83916	14.6752376456	0.6478697712	FALSE	FALSE	FALSE	FALSE	FALSE	FALSE	FALSE	FALSE
9184	BUB3	O43684	16.0356353706	0.0528437509	FALSE	FALSE	FALSE	FALSE	FALSE	TRUE	FALSE	FALSE
9112	MTA1	Q13330	15.4158934767	6.0205327281	TRUE	FALSE	FALSE	FALSE	FALSE	TRUE	FALSE	FALSE
4738	NEDD8	Q15843	11.7742622564	5.426192555	FALSE	FALSE	FALSE	FALSE	FALSE	TRUE	FALSE	FALSE
3364	HUS1	O60921	17.203882768	0.12585945	FALSE	FALSE	FALSE	FALSE	FALSE	FALSE	FALSE	FALSE
10254	STAM2	O75886	17.0647540249	4.1126431192	FALSE	FALSE	FALSE	FALSE	FALSE	FALSE	FALSE	FALSE
9039	UBA3	Q8TBC4	18.1167894116	5.9172665644	FALSE	FALSE	FALSE	FALSE	FALSE	TRUE	FALSE	FALSE
9040	UBE2M	P61081	16.6718090061	5.0738235941	FALSE	FALSE	FALSE	FALSE	FALSE	TRUE	FALSE	FALSE
57492	ARID1B	Q8NFD5	17.2161592104	5.9487989566	TRUE	FALSE	FALSE	FALSE	FALSE	FALSE	FALSE	FALSE
25942	SIN3A	Q96ST3	13.9043592188	6.1456630107	FALSE	FALSE	FALSE	FALSE	FALSE	FALSE	FALSE	FALSE
164	AP1G1	O43747	17.1261437193	4.3539677888	FALSE	FALSE	FALSE	FALSE	FALSE	FALSE	FALSE	FALSE
84708	LNX1	Q8TBB1	14.4642100944	1.7217172698	FALSE	FALSE	FALSE	FALSE	FALSE	TRUE	FALSE	FALSE
79083	MLPH	Q9BV36	18.5503231045	3.5076195973	FALSE	FALSE	FALSE	FALSE	TRUE	FALSE	FALSE	FALSE
51455	REV1	Q9UBZ9	18.0479694051	0.1025990176	FALSE	FALSE	FALSE	FALSE	FALSE	FALSE	FALSE	FALSE
9094	UNC119	Q13432	14.770019321	1.4816177503	FALSE	FALSE	FALSE	FALSE	FALSE	FALSE	FALSE	FALSE
8867	SYNJ1	O43426	17.422899004	3.8006525731	FALSE	FALSE	FALSE	FALSE	FALSE	FALSE	FALSE	TRUE
54472	TOLLIP	Q9H0E2	15.8563648951	1.8858600851	FALSE	FALSE	FALSE	FALSE	FALSE	TRUE	FALSE	FALSE
23594	ORC6	Q9Y5N6	17.3229503096	0.2523508159	FALSE	FALSE	FALSE	FALSE	FALSE	FALSE	FALSE	FALSE
10163	WASF2	Q9Y6W5	17.5406840492	4.0587389605	FALSE	FALSE	FALSE	FALSE	TRUE	FALSE	FALSE	FALSE
51699	VPS29	Q9UBQ0	17.9247843004	3.378425217	FALSE	FALSE	FALSE	FALSE	FALSE	FALSE	FALSE	FALSE
79760	GEMIN7	Q9H840	17.0747301188	0.8813437584	FALSE	FALSE	FALSE	TRUE	FALSE	FALSE	FALSE	FALSE
29924	EPN1	Q9Y6I3	16.3956587087	4.3573040712	FALSE	FALSE	FALSE	FALSE	FALSE	FALSE	FALSE	FALSE
57405	SPC25	Q9HBM1	17.338666516	0.0728924602	FALSE	FALSE	FALSE	FALSE	FALSE	FALSE	FALSE	FALSE
27258	LSM3	P62310	17.0382318134	5.5159737457	FALSE	FALSE	FALSE	TRUE	FALSE	FALSE	FALSE	FALSE
4771	NF2	P35240	16.236003444	3.9971653572	FALSE	FALSE	FALSE	FALSE	TRUE	FALSE	FALSE	FALSE
7703	PCGF2	P35227	16.5963904312	0.4797262853	FALSE	FALSE	FALSE	FALSE	FALSE	FALSE	FALSE	FALSE
9474	ATG5	Q9H1Y0	15.3116946508	1.2618696475	FALSE	FALSE	FALSE	FALSE	FALSE	TRUE	FALSE	FALSE
10592	SMC2	O95347	16.1162502143	1.4630539916	FALSE	FALSE	FALSE	FALSE	FALSE	FALSE	FALSE	FALSE
7159	TP53BP2	Q13625	16.0029741463	0.1959828943	FALSE	FALSE	FALSE	FALSE	FALSE	FALSE	FALSE	FALSE
999	CDH1	P12830	14.8925531978	4.2805329691	FALSE	FALSE	FALSE	FALSE	TRUE	FALSE	FALSE	FALSE
1003	CDH5	P33151	17.5579808165	4.2794559785	FALSE	FALSE	FALSE	FALSE	FALSE	FALSE	FALSE	FALSE
6934	TCF7L2	Q9NQB0	17.0406669535	5.977882803	TRUE	FALSE	FALSE	FALSE	FALSE	FALSE	FALSE	FALSE
2932	GSK3B	P49841	12.8209888031	0.2916932688	FALSE	FALSE	FALSE	FALSE	FALSE	TRUE	FALSE	FALSE
56998	CTNNBIP1	Q9NSA3	17.6136192147	0.3214663749	FALSE	FALSE	FALSE	FALSE	FALSE	FALSE	FALSE	FALSE
1432	MAPK14	Q16539	13.8317890436	0.2257271544	FALSE	FALSE	FALSE	FALSE	FALSE	FALSE	FALSE	FALSE
10959	TMED2	Q15363	17.134730549	2.6730675097	FALSE	FALSE	TRUE	FALSE	FALSE	FALSE	FALSE	FALSE
51002	TPRKB	Q9Y3C4	18.4420883243	1.1814000607	FALSE	FALSE	FALSE	FALSE	FALSE	FALSE	FALSE	FALSE
219541	MED19	A0JLT2	14.6160378032	0.8994818338	FALSE	FALSE	FALSE	FALSE	FALSE	FALSE	FALSE	FALSE
54797	MED18	Q9BUE0	16.8879418034	0.9398251366	FALSE	FALSE	FALSE	FALSE	FALSE	FALSE	FALSE	FALSE
6251	RSU1	Q15404	18.010618266	3.8740405787	FALSE	FALSE	FALSE	FALSE	FALSE	FALSE	FALSE	FALSE
2353	FOS	P01100	14.6853921339	5.9939108106	TRUE	FALSE	FALSE	FALSE	FALSE	FALSE	FALSE	FALSE
6829	SUPT5H	O00267	15.3552284977	1.3135775167	FALSE	FALSE	FALSE	TRUE	FALSE	FALSE	FALSE	FALSE
5526	PPP2R5B	Q15173	18.3298733655	4.7873128576	FALSE	FALSE	FALSE	FALSE	FALSE	FALSE	FALSE	FALSE
30819	KCNIP2	Q9NS61	18.2531267897	3.9685972341	FALSE	FALSE	FALSE	FALSE	FALSE	FALSE	FALSE	FALSE
867	CBL	P22681	13.2056559937	4.1648777815	FALSE	FALSE	FALSE	FALSE	FALSE	TRUE	FALSE	TRUE
10458	BAIAP2	Q9UQB8	16.2054615649	4.0540070624	FALSE	FALSE	FALSE	FALSE	TRUE	FALSE	FALSE	FALSE
1033	CDKN3	Q16667	18.4304985569	0.0437102273	FALSE	FALSE	FALSE	FALSE	FALSE	FALSE	FALSE	TRUE
9134	CCNE2	O96020	17.925019552	0.1191027662	FALSE	FALSE	FALSE	FALSE	FALSE	FALSE	FALSE	FALSE
6285	S100B	P04271	17.3897562807	4.8948269889	FALSE	FALSE	FALSE	FALSE	FALSE	FALSE	FALSE	FALSE
2539	G6PD	P11413	18.4323603537	5.7060510374	FALSE	FALSE	FALSE	FALSE	FALSE	FALSE	FALSE	TRUE
8878	SQSTM1	Q13501	13.5500193012	0.442368138	FALSE	FALSE	FALSE	FALSE	FALSE	TRUE	FALSE	FALSE
8065	CUL5	Q93034	12.2045852901	5.4273850347	TRUE	FALSE	FALSE	FALSE	FALSE	TRUE	FALSE	FALSE
84676	TRIM63	Q969Q1	15.8316500495	4.5361615569	FALSE	FALSE	FALSE	FALSE	FALSE	TRUE	FALSE	FALSE
7167	TPI1	P60174	17.2148949618	5.6228049039	FALSE	FALSE	FALSE	FALSE	FALSE	TRUE	FALSE	TRUE
8453	CUL2	Q13617	11.8105885096	5.4083600288	TRUE	FALSE	FALSE	FALSE	FALSE	TRUE	FALSE	FALSE
875	CBS	P0DN79	17.8488209216	1.6943462078	FALSE	FALSE	FALSE	FALSE	FALSE	TRUE	FALSE	TRUE
3609	ILF3	Q12906	14.8162925435	5.4551661235	FALSE	FALSE	FALSE	TRUE	FALSE	FALSE	FALSE	FALSE
10243	GPHN	Q9NQX3	17.6111861439	4.0151307359	FALSE	FALSE	FALSE	FALSE	TRUE	FALSE	FALSE	TRUE
6046	BRD2	P25440	16.7909563387	0.696311633	FALSE	FALSE	FALSE	FALSE	FALSE	FALSE	FALSE	FALSE
2671	GFER	P55789	18.0796591681	0.1860546547	FALSE	FALSE	FALSE	FALSE	FALSE	FALSE	FALSE	TRUE
1270	CNTF	P26441	18.1965023069	1.3533330099	FALSE	FALSE	FALSE	FALSE	FALSE	FALSE	FALSE	FALSE
3092	HIP1	O00291	17.5286890015	4.372155465	FALSE	FALSE	FALSE	FALSE	TRUE	FALSE	FALSE	FALSE
26088	GGA1	Q9UJY5	16.920058858	3.7770429885	FALSE	FALSE	FALSE	FALSE	FALSE	FALSE	FALSE	FALSE
4793	NFKBIB	Q15653	15.3197266214	4.9713312362	TRUE	FALSE	FALSE	FALSE	FALSE	TRUE	FALSE	FALSE
10010	TANK	Q92844	15.8843687047	4.9843767079	FALSE	FALSE	FALSE	FALSE	FALSE	TRUE	FALSE	FALSE
11047	ADRM1	Q16186	16.2322273692	5.7862610148	FALSE	FALSE	FALSE	FALSE	FALSE	TRUE	FALSE	FALSE
5607	MAP2K5	Q13163	17.7017984571	4.7075449835	FALSE	FALSE	FALSE	FALSE	FALSE	FALSE	FALSE	FALSE
55110	MAGOHB	Q96A72	17.904619822	0.19993812	FALSE	FALSE	FALSE	TRUE	FALSE	FALSE	FALSE	FALSE
29110	TBK1	Q9UHD2	14.6302285076	4.9612174464	FALSE	FALSE	FALSE	FALSE	FALSE	TRUE	FALSE	TRUE
23118	TAB2	Q9NYJ8	14.8637849758	5.0169223089	FALSE	FALSE	FALSE	FALSE	FALSE	TRUE	FALSE	FALSE
3551	IKBKB	O14920	14.2624013189	4.9729881118	FALSE	FALSE	FALSE	FALSE	TRUE	FALSE	TRUE	FALSE
9026	HIP1R	O75146	17.4855812007	4.3734606869	FALSE	FALSE	FALSE	FALSE	TRUE	FALSE	FALSE	FALSE
60	ACTB	P60709	13.5754593731	5.5447551603	FALSE	FALSE	FALSE	FALSE	TRUE	FALSE	FALSE	FALSE
11337	GABARAP	O95166	11.3867552999	5.4157615203	FALSE	FALSE	TRUE	FALSE	TRUE	TRUE	FALSE	FALSE
3315	HSPB1	P04792	14.5761378642	5.5915474894	FALSE	FALSE	FALSE	FALSE	TRUE	TRUE	FALSE	FALSE
2643	GCH1	P30793	17.7803137919	3.4660852367	FALSE	FALSE	FALSE	FALSE	FALSE	FALSE	FALSE	TRUE
573	BAG1	Q99933	16.5499541876	6.1301566767	FALSE	FALSE	FALSE	FALSE	FALSE	FALSE	FALSE	FALSE
11140	CDC37	Q16543	13.6085726848	4.6742635927	FALSE	FALSE	FALSE	FALSE	FALSE	FALSE	FALSE	FALSE
6921	TCEB1	Q15369	15.1034616196	1.1812828472	FALSE	FALSE	FALSE	FALSE	FALSE	TRUE	FALSE	FALSE
5914	RARA	P10276	14.5538099145	6.0287519044	TRUE	TRUE	FALSE	FALSE	TRUE	FALSE	TRUE	FALSE
1756	DMD	P11532	16.7246673203	4.543614596	FALSE	FALSE	TRUE	FALSE	TRUE	FALSE	FALSE	TRUE
9463	PICK1	Q9NRD5	15.5015714914	3.6135480781	FALSE	FALSE	FALSE	FALSE	TRUE	FALSE	FALSE	FALSE
2911	GRM1	Q13255	18.2907995509	3.1873249133	FALSE	TRUE	TRUE	FALSE	FALSE	FALSE	FALSE	TRUE
5905	RANGAP1	P46060	16.5858305809	5.9724096081	FALSE	FALSE	TRUE	FALSE	FALSE	TRUE	FALSE	FALSE
841	CASP8	Q14790	15.0546839823	3.9580258772	FALSE	FALSE	FALSE	FALSE	TRUE	TRUE	FALSE	TRUE
708	C1QBP	Q07021	14.8432347315	5.1855516206	FALSE	FALSE	TRUE	TRUE	FALSE	FALSE	FALSE	FALSE
10897	YIF1A	O95070	18.3705075442	2.5334537657	FALSE	FALSE	FALSE	FALSE	FALSE	FALSE	FALSE	FALSE
84687	PPP1R9B	Q96SB3	16.8801947342	4.4362649845	FALSE	FALSE	FALSE	FALSE	TRUE	FALSE	FALSE	FALSE
2071	ERCC3	P19447	16.9011088114	1.5019775426	FALSE	FALSE	FALSE	FALSE	FALSE	FALSE	FALSE	TRUE
112936	VPS26B	Q4G0F5	16.9403044592	3.3775275384	FALSE	FALSE	FALSE	FALSE	FALSE	FALSE	FALSE	FALSE
7507	XPA	P23025	17.3886601938	6.0152429003	TRUE	FALSE	FALSE	FALSE	FALSE	FALSE	FALSE	FALSE
8517	IKBKG	Q9Y6K9	11.9134812469	4.9699036942	FALSE	FALSE	FALSE	FALSE	FALSE	TRUE	FALSE	FALSE
10403	NDC80	O14777	16.8257002948	0.0577193094	FALSE	FALSE	FALSE	FALSE	TRUE	FALSE	FALSE	FALSE
6636	SNRPF	P62306	16.0663597217	5.5171040376	FALSE	FALSE	FALSE	TRUE	FALSE	FALSE	FALSE	FALSE
11186	RASSF1	Q9NS23	16.2102845562	0.4590494061	FALSE	FALSE	FALSE	FALSE	TRUE	TRUE	FALSE	FALSE
8881	CDC16	Q13042	16.1511072986	0.0523575951	FALSE	FALSE	FALSE	FALSE	FALSE	TRUE	FALSE	FALSE
1785	DNM2	P50570	15.268634351	3.8061344339	FALSE	FALSE	FALSE	FALSE	FALSE	FALSE	FALSE	TRUE
1147	CHUK	O15111	14.5612981788	4.9715592647	FALSE	FALSE	FALSE	FALSE	FALSE	FALSE	FALSE	TRUE
8882	ZPR1	O75312	18.5192556099	5.7079086941	FALSE	FALSE	FALSE	FALSE	TRUE	FALSE	FALSE	FALSE
2263	FGFR2	P21802	17.0503590726	4.1721366935	FALSE	TRUE	FALSE	FALSE	FALSE	FALSE	TRUE	FALSE
1979	EIF4EBP2	Q13542	18.9793761138	5.1367317816	FALSE	FALSE	FALSE	FALSE	FALSE	FALSE	FALSE	FALSE
2342	FNTB	P49356	17.0489101669	2.6172503749	FALSE	FALSE	FALSE	FALSE	FALSE	FALSE	FALSE	FALSE
4137	MAPT	P10636	15.2769546508	4.7915575884	FALSE	FALSE	FALSE	FALSE	TRUE	FALSE	TRUE	FALSE
2534	FYN	P06241	12.3735269069	4.2292202932	FALSE	FALSE	FALSE	FALSE	FALSE	TRUE	FALSE	FALSE
7454	WAS	P42768	15.7217027033	4.0766809619	FALSE	FALSE	FALSE	FALSE	TRUE	FALSE	FALSE	FALSE
4068	SH2D1A	O60880	17.4482214254	4.1003109522	FALSE	FALSE	FALSE	FALSE	FALSE	FALSE	FALSE	FALSE
2185	PTK2B	Q14289	15.7144896465	4.1376591788	FALSE	FALSE	FALSE	FALSE	TRUE	TRUE	FALSE	TRUE
1740	DLG2	Q15700	17.0116170172	4.0084716485	FALSE	FALSE	FALSE	FALSE	FALSE	FALSE	FALSE	FALSE
26986	PABPC1	P11940	14.5462752829	5.4812270612	FALSE	FALSE	FALSE	TRUE	FALSE	FALSE	FALSE	FALSE
10636	RGS14	O43566	17.9579718239	4.2991040802	FALSE	FALSE	FALSE	FALSE	FALSE	FALSE	FALSE	FALSE
6457	SH3GL3	Q99963	16.3467424421	3.7993993658	FALSE	FALSE	FALSE	FALSE	FALSE	FALSE	FALSE	FALSE
3643	INSR	P06213	15.0670629204	4.1802156158	FALSE	TRUE	FALSE	FALSE	FALSE	FALSE	TRUE	FALSE
2887	GRB10	Q13322	17.0210480019	4.1742199736	FALSE	FALSE	FALSE	FALSE	FALSE	FALSE	FALSE	FALSE
3717	JAK2	O60674	15.0793171943	4.1471735759	FALSE	FALSE	FALSE	FALSE	TRUE	FALSE	TRUE	FALSE
5511	PPP1R8	Q12972	17.219944094	0.5682228415	FALSE	FALSE	FALSE	TRUE	FALSE	FALSE	FALSE	FALSE
4149	MAX	P61244	15.3036093113	6.1926847917	TRUE	FALSE	FALSE	FALSE	FALSE	FALSE	FALSE	FALSE
4830	NME1	P15531	16.7372186344	5.8083162686	FALSE	FALSE	FALSE	FALSE	FALSE	FALSE	FALSE	FALSE
9479	MAPK8IP1	Q9UQF2	17.2789539159	3.8541712133	FALSE	FALSE	FALSE	FALSE	FALSE	FALSE	FALSE	FALSE
10486	CAP2	P40123	18.2058756326	4.4245362332	FALSE	FALSE	FALSE	FALSE	TRUE	FALSE	FALSE	FALSE
10096	ACTR3	P61158	16.625479604	4.389330473	FALSE	FALSE	FALSE	FALSE	TRUE	FALSE	FALSE	FALSE
6135	RPL11	P62913	15.7929322092	5.3375623106	FALSE	FALSE	FALSE	TRUE	FALSE	FALSE	FALSE	FALSE
1912	PHC2	Q8IXK0	16.3663761894	0.4801068457	FALSE	FALSE	FALSE	FALSE	FALSE	FALSE	FALSE	FALSE
5500	PPP1CB	P62140	13.4703431955	4.4320128472	FALSE	FALSE	FALSE	FALSE	FALSE	FALSE	FALSE	TRUE
902	CCNH	P51946	16.7753247912	1.5020645147	FALSE	FALSE	FALSE	FALSE	FALSE	FALSE	FALSE	FALSE
4735	SEPT2	Q15019	16.750877176	4.5884956335	FALSE	FALSE	FALSE	FALSE	TRUE	FALSE	FALSE	FALSE
255967	PAN3	Q58A45	18.3593648512	5.4647128224	FALSE	FALSE	FALSE	TRUE	FALSE	FALSE	FALSE	FALSE
3836	KPNA1	P52294	15.1526571961	0.0251222936	FALSE	FALSE	TRUE	FALSE	FALSE	TRUE	FALSE	FALSE
2104	ESRRG	P62508	17.4886152935	6.0957413926	TRUE	TRUE	FALSE	FALSE	FALSE	FALSE	TRUE	FALSE
7168	TPM1	P09493	16.4096313479	4.4410345782	FALSE	FALSE	FALSE	FALSE	TRUE	FALSE	FALSE	FALSE
54165	DCUN1D1	Q96GG9	13.4611594605	4.9132114508	FALSE	FALSE	FALSE	FALSE	FALSE	TRUE	FALSE	FALSE
23476	BRD4	O60885	15.2153024537	0.6278043157	FALSE	FALSE	FALSE	FALSE	FALSE	FALSE	FALSE	FALSE
5713	PSMD7	P51665	15.7942880189	5.7880585226	FALSE	FALSE	FALSE	FALSE	FALSE	TRUE	FALSE	FALSE
55611	OTUB1	Q96FW1	13.5921286627	1.1770524622	FALSE	FALSE	FALSE	FALSE	FALSE	TRUE	FALSE	FALSE
11321	GPN1	Q9HCN4	16.4608405502	5.6405843354	FALSE	FALSE	FALSE	FALSE	FALSE	FALSE	FALSE	FALSE
6500	SKP1	P63208	14.3046080626	0.1708482701	FALSE	FALSE	FALSE	FALSE	FALSE	TRUE	FALSE	FALSE
5428	POLG	P54098	18.8062187838	5.6489036447	FALSE	FALSE	FALSE	FALSE	FALSE	FALSE	FALSE	TRUE
5621	PRNP	F7VJQ1	15.8818493682	3.669576314	FALSE	FALSE	FALSE	FALSE	FALSE	FALSE	FALSE	TRUE
5289	PIK3C3	Q8NEB9	17.8253051689	1.4400802053	FALSE	FALSE	FALSE	FALSE	FALSE	FALSE	FALSE	FALSE
5706	PSMC6	P62333	15.6506262032	5.7878790969	FALSE	FALSE	FALSE	FALSE	FALSE	TRUE	FALSE	FALSE
55737	VPS35	Q96QK1	16.6920629033	5.8742471878	FALSE	FALSE	FALSE	FALSE	FALSE	FALSE	FALSE	FALSE
7756	ZNF207	O43670	17.8106643951	5.7403837363	TRUE	FALSE	FALSE	FALSE	FALSE	FALSE	FALSE	FALSE
4212	MEIS2	O14770	17.8314173917	1.6753237616	TRUE	FALSE	FALSE	FALSE	FALSE	FALSE	FALSE	FALSE
1164	CKS2	P33552	17.5921630573	0.0433460385	FALSE	FALSE	FALSE	FALSE	FALSE	FALSE	FALSE	FALSE
55914	ERBIN	Q96RT1	16.5550410112	6.2716195811	NA	NA	NA	NA	NA	NA	NA	NA
94121	SYTL4	Q96C24	18.2810074316	2.6590158036	FALSE	FALSE	FALSE	FALSE	FALSE	FALSE	FALSE	FALSE
5601	MAPK9	P45984	15.8050804543	0.3657939726	FALSE	FALSE	FALSE	FALSE	FALSE	TRUE	FALSE	FALSE
122953	JDP2	Q8WYK2	17.643925491	5.9948907764	TRUE	FALSE	FALSE	FALSE	FALSE	FALSE	FALSE	FALSE
5296	PIK3R2	O00459	14.9399504036	4.1590457292	FALSE	FALSE	FALSE	FALSE	FALSE	FALSE	FALSE	FALSE
6242	RTKN	Q9BST9	18.5019560109	4.0592380553	FALSE	FALSE	FALSE	FALSE	FALSE	FALSE	FALSE	FALSE
5293	PIK3CD	O00329	18.016523671	4.2033473532	FALSE	FALSE	FALSE	FALSE	FALSE	FALSE	FALSE	TRUE
8503	PIK3R3	Q92569	15.6687883182	4.1623521919	FALSE	FALSE	FALSE	FALSE	FALSE	FALSE	FALSE	FALSE
5159	PDGFRB	P09619	15.5220805013	4.1745726419	FALSE	TRUE	FALSE	FALSE	TRUE	FALSE	TRUE	FALSE
9495	AKAP5	P24588	17.0200587017	0.617010204	FALSE	FALSE	FALSE	FALSE	TRUE	FALSE	FALSE	FALSE
10566	AKAP3	O75969	18.3197118107	4.6233992365	FALSE	FALSE	FALSE	FALSE	FALSE	FALSE	FALSE	FALSE
6196	RPS6KA2	Q15349	17.6308154423	4.6188137158	FALSE	FALSE	FALSE	FALSE	FALSE	FALSE	FALSE	FALSE
2872	MKNK2	Q9HBH9	16.6485290564	0.2109680564	FALSE	FALSE	FALSE	FALSE	FALSE	TRUE	FALSE	FALSE
4094	MAF	O75444	17.4936553633	6.0037140777	TRUE	FALSE	FALSE	FALSE	FALSE	FALSE	FALSE	FALSE
6117	RPA1	P27694	14.587150058	1.6394920792	FALSE	FALSE	FALSE	FALSE	FALSE	FALSE	FALSE	FALSE
10635	RAD51AP1	Q96B01	18.3372716087	4.1841798638	FALSE	FALSE	FALSE	FALSE	FALSE	FALSE	FALSE	FALSE
641	BLM	P54132	15.9068110459	5.8834206328	FALSE	FALSE	FALSE	FALSE	FALSE	FALSE	FALSE	TRUE
1051	CEBPB	P17676	15.7473213151	6.1230570288	TRUE	FALSE	FALSE	FALSE	FALSE	TRUE	FALSE	FALSE
196	AHR	P35869	16.8372563087	6.1079103624	TRUE	FALSE	FALSE	FALSE	FALSE	FALSE	FALSE	FALSE
6606	SMN1	Q16637	13.3652958068	0.8962877619	FALSE	FALSE	FALSE	TRUE	FALSE	FALSE	FALSE	FALSE
6607	SMN2	Q16637	13.3451823056	0.8999781443	FALSE	FALSE	FALSE	TRUE	FALSE	FALSE	FALSE	FALSE
5602	MAPK10	P53779	16.8639886006	0.3643811029	FALSE	FALSE	FALSE	FALSE	FALSE	FALSE	FALSE	TRUE
84033	OBSCN	Q5VST9	17.8612784333	1.6082598324	FALSE	FALSE	FALSE	FALSE	FALSE	FALSE	FALSE	TRUE
1605	DAG1	Q14118	16.6193044839	4.0930273126	FALSE	FALSE	FALSE	FALSE	TRUE	FALSE	FALSE	FALSE
8773	SNAP23	O00161	16.6498714053	2.5967987779	FALSE	FALSE	TRUE	FALSE	FALSE	FALSE	FALSE	FALSE
3667	IRS1	P35568	16.1286670478	4.1565026251	FALSE	FALSE	FALSE	FALSE	FALSE	FALSE	FALSE	FALSE
997	CDC34	P49427	16.9970799404	0.268980137	FALSE	FALSE	FALSE	FALSE	FALSE	TRUE	FALSE	FALSE
1436	CSF1R	P07333	17.6852967619	4.1859444034	FALSE	TRUE	FALSE	FALSE	TRUE	FALSE	TRUE	FALSE
4323	MMP14	P50281	17.8836289173	3.5810019446	FALSE	FALSE	FALSE	FALSE	FALSE	FALSE	TRUE	FALSE
4802	NFYC	Q13952	17.0343254244	6.0530982224	TRUE	FALSE	FALSE	FALSE	FALSE	FALSE	FALSE	FALSE
5777	PTPN6	P29350	15.1595255442	4.1791526346	FALSE	FALSE	FALSE	FALSE	FALSE	FALSE	FALSE	FALSE
1316	KLF6	Q99612	18.003802454	6.1199577532	TRUE	FALSE	FALSE	FALSE	FALSE	FALSE	FALSE	FALSE
2965	GTF2H1	P32780	16.4298922075	1.5021841355	FALSE	FALSE	FALSE	FALSE	FALSE	FALSE	FALSE	FALSE
7029	TFDP2	Q14188	17.9283083084	0.5376435901	TRUE	FALSE	FALSE	FALSE	FALSE	FALSE	FALSE	FALSE
9610	RIN1	Q13671	17.6087481985	3.9758808196	FALSE	FALSE	FALSE	FALSE	TRUE	FALSE	FALSE	FALSE
51701	NLK	Q9UBE8	16.2758729776	6.1977956971	FALSE	FALSE	FALSE	FALSE	FALSE	TRUE	FALSE	FALSE
8036	SHOC2	Q9UQ13	18.0035819523	0.0169433335	FALSE	FALSE	FALSE	FALSE	FALSE	FALSE	FALSE	FALSE
83593	RASSF5	Q8WWW0	16.9607384056	0.4588134526	FALSE	FALSE	FALSE	FALSE	FALSE	TRUE	FALSE	FALSE
2048	EPHB2	P29323	17.3579368442	4.1166734777	FALSE	TRUE	FALSE	FALSE	FALSE	FALSE	FALSE	TRUE
8751	ADAM15	Q13444	17.2624418625	4.0786473098	FALSE	FALSE	FALSE	FALSE	FALSE	FALSE	FALSE	FALSE
7049	TGFBR3	Q03167	17.7832245752	3.027218181	FALSE	TRUE	FALSE	FALSE	FALSE	FALSE	FALSE	FALSE
7048	TGFBR2	P37173	15.7543429106	4.161404088	FALSE	TRUE	FALSE	FALSE	FALSE	FALSE	FALSE	TRUE
900	CCNG1	P51959	17.2881196051	4.5568248416	FALSE	FALSE	FALSE	FALSE	FALSE	FALSE	FALSE	FALSE
94241	TP53INP1	Q96A56	18.4569158923	5.3983626369	FALSE	FALSE	FALSE	FALSE	FALSE	FALSE	FALSE	FALSE
10210	TOPORS	Q9NS56	16.4128958411	5.7487330792	FALSE	FALSE	FALSE	FALSE	FALSE	TRUE	FALSE	TRUE
10818	FRS2	Q8WU20	17.688443638	4.1871277097	FALSE	FALSE	FALSE	FALSE	FALSE	FALSE	FALSE	FALSE
8737	RIPK1	Q13546	15.2748799033	4.981051966	FALSE	FALSE	FALSE	FALSE	FALSE	TRUE	FALSE	FALSE
87	ACTN1	P12814	15.0986709083	4.3833730611	FALSE	FALSE	FALSE	FALSE	FALSE	FALSE	FALSE	FALSE
2317	FLNB	O75369	12.7235897054	3.0542959556	FALSE	FALSE	FALSE	FALSE	TRUE	FALSE	FALSE	TRUE
9126	SMC3	Q9UQE7	14.9535465128	1.2937130224	FALSE	FALSE	FALSE	FALSE	FALSE	FALSE	FALSE	FALSE
3419	IDH3A	P50213	18.0033614105	5.7057260202	FALSE	FALSE	FALSE	FALSE	FALSE	FALSE	FALSE	FALSE
56288	PARD3	Q8TEW0	15.895641613	4.7038674343	FALSE	FALSE	FALSE	FALSE	TRUE	FALSE	FALSE	FALSE
1739	DLG1	Q12959	15.1821440229	4.0055181016	FALSE	FALSE	FALSE	FALSE	TRUE	FALSE	FALSE	FALSE
9419	CRIPT	Q9P021	18.1410593631	4.0066710487	FALSE	FALSE	FALSE	FALSE	TRUE	FALSE	FALSE	FALSE
1500	CTNND1	O60716	16.462406624	4.2806625913	FALSE	FALSE	FALSE	FALSE	FALSE	FALSE	FALSE	FALSE
6641	SNTB1	Q13884	18.1455811067	4.5427275659	FALSE	FALSE	FALSE	FALSE	TRUE	FALSE	FALSE	FALSE
1838	DTNB	O60941	17.4154129334	3.1743320099	FALSE	FALSE	FALSE	FALSE	FALSE	FALSE	FALSE	FALSE
2107	ETF1	P62495	17.1906212507	5.0948076172	FALSE	FALSE	FALSE	TRUE	FALSE	FALSE	FALSE	FALSE
8087	FXR1	P51114	16.4600567569	1.5733609296	FALSE	FALSE	FALSE	TRUE	FALSE	FALSE	FALSE	FALSE
5635	PRPSAP1	Q14558	17.7608183117	2.9208259694	FALSE	FALSE	FALSE	FALSE	FALSE	FALSE	FALSE	FALSE
6047	RNF4	P78317	16.5893607229	0.300079875	FALSE	FALSE	FALSE	FALSE	FALSE	TRUE	FALSE	FALSE
4791	NFKB2	Q00653	14.1208664687	4.9713529014	TRUE	FALSE	FALSE	FALSE	FALSE	FALSE	FALSE	FALSE
9014	TAF1B	Q53T94	16.2767848091	0.6296019538	FALSE	FALSE	FALSE	FALSE	FALSE	FALSE	FALSE	FALSE
9044	BTAF1	O14981	17.7063115419	0.3117541053	FALSE	FALSE	FALSE	FALSE	FALSE	FALSE	FALSE	FALSE
8721	EDF1	O60869	18.043282694	6.0878661338	TRUE	FALSE	FALSE	FALSE	FALSE	FALSE	FALSE	FALSE
6884	TAF13	Q15543	17.3977642248	0.8578990889	FALSE	FALSE	FALSE	FALSE	FALSE	FALSE	FALSE	FALSE
8202	NCOA3	Q9Y6Q9	14.7446013918	0.5279203952	TRUE	FALSE	FALSE	FALSE	FALSE	FALSE	FALSE	FALSE
4780	NFE2L2	Q16236	16.7023860966	6.0232517826	TRUE	FALSE	FALSE	FALSE	FALSE	TRUE	FALSE	FALSE
8569	MKNK1	Q9BUB5	16.8034368493	4.7211232073	FALSE	FALSE	FALSE	FALSE	FALSE	FALSE	FALSE	FALSE
6632	SNRPD1	P62314	15.817108616	5.5169385083	FALSE	FALSE	FALSE	TRUE	FALSE	FALSE	FALSE	FALSE
1478	CSTF2	P33240	17.0046207977	1.1489488397	FALSE	FALSE	FALSE	TRUE	FALSE	FALSE	FALSE	FALSE
8189	SYMPK	Q92797	16.5353021248	3.3862515766	FALSE	FALSE	FALSE	TRUE	TRUE	FALSE	FALSE	FALSE
9519	TBPL1	P62380	17.3082005639	0.861241567	TRUE	FALSE	FALSE	FALSE	FALSE	FALSE	FALSE	FALSE
3636	INPPL1	O15357	15.6460429996	4.3421451046	FALSE	FALSE	FALSE	FALSE	TRUE	FALSE	FALSE	TRUE
2626	GATA4	P43694	17.3857324592	0.0781692274	TRUE	FALSE	FALSE	FALSE	FALSE	FALSE	FALSE	FALSE
836	CASP3	P42574	15.2261574687	4.062442888	FALSE	FALSE	FALSE	FALSE	FALSE	FALSE	FALSE	FALSE
10762	NUP50	Q9UKX7	16.8746307596	0.019815122	FALSE	FALSE	TRUE	FALSE	FALSE	FALSE	FALSE	FALSE
9021	SOCS3	O14543	15.8131124248	4.1395904615	FALSE	FALSE	FALSE	FALSE	FALSE	TRUE	FALSE	FALSE
2886	GRB7	Q14451	16.6268476077	4.5185172869	FALSE	FALSE	FALSE	FALSE	FALSE	FALSE	FALSE	FALSE
8651	SOCS1	O15524	16.2948794045	4.1762635169	FALSE	FALSE	FALSE	FALSE	FALSE	TRUE	FALSE	FALSE
25945	NECTIN3	Q9NQS3	17.6096630005	3.7606390162	NA	NA	NA	NA	NA	NA	NA	NA
51564	HDAC7	Q8WUI4	16.0188511167	6.1423800726	FALSE	FALSE	FALSE	FALSE	FALSE	FALSE	TRUE	FALSE
10014	HDAC5	Q9UQL6	12.0963505099	5.4041481502	FALSE	FALSE	FALSE	FALSE	FALSE	FALSE	TRUE	FALSE
100506658	OCLN	Q16625	17.7472826981	4.2776720603	FALSE	FALSE	TRUE	FALSE	FALSE	FALSE	FALSE	TRUE
9414	TJP2	Q9UDY2	16.6444931021	4.2842195536	FALSE	FALSE	FALSE	FALSE	FALSE	FALSE	FALSE	FALSE
10277	UBE4B	O95155	17.5487223868	5.9120561812	FALSE	FALSE	FALSE	FALSE	FALSE	TRUE	FALSE	FALSE
9826	ARHGEF11	O15085	17.1534996479	4.0475492099	FALSE	FALSE	FALSE	FALSE	TRUE	FALSE	FALSE	FALSE
3420	IDH3B	O43837	18.1117557355	3.5140041727	FALSE	FALSE	FALSE	FALSE	FALSE	FALSE	FALSE	TRUE
6416	MAP2K4	P45985	17.1588094997	4.7187874615	FALSE	FALSE	FALSE	FALSE	FALSE	FALSE	FALSE	FALSE
23162	MAPK8IP3	Q9UPT6	17.4253841614	3.854187707	FALSE	FALSE	FALSE	FALSE	FALSE	FALSE	FALSE	FALSE
5903	RANBP2	P49792	15.7765435559	5.8656444223	FALSE	FALSE	TRUE	TRUE	FALSE	FALSE	FALSE	TRUE
7514	XPO1	O14980	14.5039796182	3.7412214793	FALSE	FALSE	TRUE	TRUE	FALSE	FALSE	FALSE	FALSE
57510	XPO5	Q9HAV4	16.8961878646	5.0775248671	FALSE	FALSE	TRUE	TRUE	FALSE	FALSE	FALSE	FALSE
29098	RANGRF	Q9HD47	18.7387034592	4.7641330393	FALSE	FALSE	FALSE	FALSE	FALSE	FALSE	FALSE	FALSE
5931	RBBP7	Q16576	14.1987292156	0.6313056163	FALSE	FALSE	FALSE	FALSE	FALSE	FALSE	FALSE	FALSE
10036	CHAF1A	Q13111	15.247581246	0.6504608879	FALSE	FALSE	FALSE	FALSE	FALSE	FALSE	FALSE	FALSE
7164	TPD52L1	Q16890	17.9508537712	5.2597706692	FALSE	FALSE	FALSE	FALSE	FALSE	FALSE	FALSE	FALSE
9146	HGS	O14964	14.3409343158	3.9064775593	FALSE	FALSE	FALSE	FALSE	FALSE	TRUE	FALSE	FALSE
51160	VPS28	Q9UK41	16.7686505136	3.204150958	FALSE	FALSE	FALSE	FALSE	FALSE	TRUE	FALSE	FALSE
55336	FBXL8	Q96CD0	18.8564762344	0.2531351152	FALSE	FALSE	FALSE	FALSE	FALSE	TRUE	FALSE	FALSE
26268	FBXO9	Q9UK97	18.710168195	5.3933712058	FALSE	FALSE	FALSE	FALSE	FALSE	TRUE	FALSE	FALSE
388552	BLOC1S3	Q6QNY0	18.4538734126	3.1799430156	FALSE	FALSE	FALSE	FALSE	FALSE	FALSE	FALSE	FALSE
63922	CHTF18	Q8WVB6	17.7012331427	0.1330932221	FALSE	FALSE	FALSE	FALSE	FALSE	FALSE	FALSE	FALSE
5050	PAFAH1B3	Q15102	16.7075150362	1.4761121163	FALSE	FALSE	FALSE	FALSE	FALSE	FALSE	FALSE	FALSE
3604	TNFRSF9	Q07011	18.2479062278	4.7668557321	FALSE	TRUE	FALSE	FALSE	FALSE	FALSE	FALSE	FALSE
8792	TNFRSF11A	Q9Y6Q6	18.327678885	4.7688165439	FALSE	TRUE	FALSE	FALSE	FALSE	FALSE	FALSE	FALSE
5192	PEX10	O60683	18.0585543632	1.8968450075	FALSE	FALSE	TRUE	FALSE	FALSE	FALSE	FALSE	TRUE
9371	KIF3B	O15066	18.0263027682	3.8554642429	FALSE	FALSE	FALSE	FALSE	TRUE	FALSE	FALSE	FALSE
9101	USP8	P40818	16.7662143984	4.5832601212	FALSE	FALSE	FALSE	FALSE	FALSE	TRUE	FALSE	FALSE
10231	RCAN2	Q14206	17.7734059531	3.4843088745	FALSE	FALSE	FALSE	FALSE	FALSE	FALSE	FALSE	FALSE
5393	EXOSC9	Q06265	16.8589149068	5.1797761649	FALSE	FALSE	FALSE	TRUE	TRUE	FALSE	FALSE	FALSE
56937	PMEPA1	Q969W9	18.3539203718	3.9063953198	FALSE	FALSE	FALSE	FALSE	FALSE	FALSE	FALSE	FALSE
26994	RNF11	Q9Y3C5	15.7345794279	1.9023571877	FALSE	FALSE	FALSE	FALSE	FALSE	TRUE	FALSE	FALSE
5829	PXN	P49023	15.4140427705	4.0848843964	FALSE	FALSE	FALSE	FALSE	TRUE	FALSE	FALSE	FALSE
55679	LIMS2	Q7Z4I7	18.9919696452	6.2553497794	FALSE	FALSE	FALSE	FALSE	FALSE	FALSE	FALSE	FALSE
1080	CFTR	P13569	14.1368427041	5.0525590812	FALSE	TRUE	TRUE	FALSE	FALSE	FALSE	TRUE	FALSE
8440	NCK2	O43639	14.8579488058	4.106815094	FALSE	FALSE	FALSE	FALSE	FALSE	FALSE	FALSE	FALSE
3090	HIC1	Q14526	17.412907307	5.9779114814	TRUE	FALSE	FALSE	FALSE	FALSE	FALSE	FALSE	FALSE
10482	NXF1	Q9UBU9	14.7478078209	0.5413848574	FALSE	FALSE	TRUE	TRUE	FALSE	TRUE	FALSE	FALSE
10527	IPO7	O95373	16.5622712115	5.0665097839	FALSE	FALSE	TRUE	TRUE	FALSE	FALSE	FALSE	FALSE
5565	PRKAB2	O43741	15.6008253251	1.9833967307	FALSE	FALSE	FALSE	FALSE	FALSE	FALSE	FALSE	FALSE
51422	PRKAG2	Q9UGJ0	17.3062464297	1.9936828138	FALSE	FALSE	FALSE	FALSE	FALSE	FALSE	FALSE	FALSE
635	BHMT	Q93088	18.5490560769	3.4190872762	FALSE	FALSE	FALSE	FALSE	FALSE	FALSE	FALSE	FALSE
29947	DNMT3L	Q9UJW3	17.9261951285	0.5605920391	TRUE	FALSE	FALSE	FALSE	FALSE	FALSE	FALSE	FALSE
9219	MTA2	O94776	15.2665453563	0.6341342769	TRUE	FALSE	FALSE	FALSE	FALSE	FALSE	FALSE	FALSE
23643	LY96	Q9Y6Y9	18.7572431664	4.246160659	FALSE	FALSE	FALSE	FALSE	FALSE	FALSE	FALSE	FALSE
51604	PIGT	Q969N2	18.4047643141	0.1658753888	FALSE	FALSE	FALSE	FALSE	FALSE	FALSE	FALSE	FALSE
55740	ENAH	Q8N8S7	17.0435827036	4.0564751534	FALSE	FALSE	FALSE	FALSE	TRUE	FALSE	FALSE	FALSE
8452	CUL3	Q13618	8.8564094937	5.4710223734	TRUE	FALSE	FALSE	FALSE	FALSE	TRUE	FALSE	FALSE
1613	DAPK3	O43293	17.158367896	4.4055632714	FALSE	FALSE	FALSE	FALSE	TRUE	FALSE	FALSE	FALSE
5074	PAWR	Q96IZ0	17.5106371124	0.4421735415	TRUE	FALSE	FALSE	FALSE	TRUE	FALSE	FALSE	FALSE
5298	PI4KB	Q9UBF8	17.4433387168	5.2413887601	FALSE	FALSE	FALSE	FALSE	FALSE	FALSE	FALSE	FALSE
64127	NOD2	Q9HC29	17.1888995113	3.940253837	FALSE	TRUE	FALSE	FALSE	TRUE	FALSE	FALSE	FALSE
8906	AP1G2	O75843	17.8010655717	4.3530030791	FALSE	FALSE	FALSE	FALSE	FALSE	FALSE	FALSE	FALSE
54843	SYTL2	Q9HCH5	18.4430107545	3.5073927604	FALSE	FALSE	FALSE	FALSE	FALSE	FALSE	FALSE	FALSE
84958	SYTL1	Q8IYJ3	18.7730464939	4.3058112855	FALSE	FALSE	FALSE	FALSE	FALSE	FALSE	FALSE	FALSE
3708	ITPR1	Q14643	16.6478573263	4.4648188629	FALSE	TRUE	TRUE	FALSE	FALSE	FALSE	FALSE	TRUE
403	ARL3	P36405	17.9922830463	1.1061824374	FALSE	FALSE	FALSE	FALSE	FALSE	FALSE	FALSE	FALSE
10987	COPS5	Q92905	9.6998580958	5.4196385157	FALSE	FALSE	FALSE	FALSE	FALSE	TRUE	FALSE	FALSE
8533	COPS3	Q9UNS2	15.773790525	0.2629723224	TRUE	FALSE	FALSE	FALSE	FALSE	TRUE	FALSE	FALSE
2494	NR5A2	O00482	17.5522425024	6.0943000095	TRUE	TRUE	FALSE	FALSE	FALSE	FALSE	FALSE	FALSE
1457	CSNK2A1	P68400	12.1784156984	5.636577995	FALSE	FALSE	FALSE	FALSE	FALSE	FALSE	FALSE	TRUE
29763	PACSIN3	Q9UKS6	16.2657974738	3.8018053336	FALSE	FALSE	FALSE	FALSE	TRUE	FALSE	FALSE	FALSE
51107	APH1A	Q96BI3	17.8044467663	3.5523037269	FALSE	FALSE	FALSE	FALSE	FALSE	FALSE	FALSE	FALSE
140735	DYNLL2	Q96FJ2	17.4842302829	4.0152506546	FALSE	FALSE	FALSE	FALSE	FALSE	FALSE	FALSE	FALSE
57120	GOPC	Q9HD26	16.7202435949	0.0921510282	FALSE	FALSE	FALSE	FALSE	FALSE	FALSE	FALSE	FALSE
10413	YAP1	P46937	15.1411230897	4.2827434635	FALSE	FALSE	FALSE	FALSE	FALSE	FALSE	FALSE	FALSE
10484	SEC23A	Q15436	16.3655291033	0.5200222824	FALSE	FALSE	FALSE	FALSE	FALSE	FALSE	FALSE	FALSE
54108	CHRAC1	Q9NRG0	18.4242719136	5.8322343054	TRUE	FALSE	FALSE	FALSE	FALSE	FALSE	FALSE	FALSE
5394	EXOSC10	Q01780	16.0143359386	5.6287181767	FALSE	FALSE	FALSE	TRUE	FALSE	FALSE	FALSE	FALSE
64121	RRAGC	Q9HB90	17.5079889305	4.8477166014	FALSE	FALSE	FALSE	FALSE	FALSE	FALSE	FALSE	FALSE
57761	TRIB3	Q96RU7	16.9065532908	0.3709131221	FALSE	FALSE	FALSE	FALSE	FALSE	TRUE	FALSE	FALSE
51138	COPS4	Q9BT78	15.8447204127	0.2630373308	TRUE	FALSE	FALSE	FALSE	FALSE	TRUE	FALSE	FALSE
10920	COPS8	Q99627	17.0695147474	0.2629030569	FALSE	FALSE	FALSE	FALSE	FALSE	TRUE	FALSE	FALSE
84108	PCGF6	Q9BYE7	16.1977047952	0.4753465128	TRUE	FALSE	FALSE	FALSE	FALSE	FALSE	FALSE	FALSE
9456	HOMER1	Q86YM7	17.1759082229	3.1875943943	FALSE	FALSE	FALSE	FALSE	FALSE	FALSE	FALSE	FALSE
51529	ANAPC11	Q9NYG5	16.6907663245	0.0488299099	FALSE	FALSE	FALSE	FALSE	FALSE	TRUE	FALSE	FALSE
23186	RCOR1	Q9UKL0	16.2876738224	0.5761755777	TRUE	FALSE	FALSE	FALSE	FALSE	FALSE	FALSE	FALSE
23450	SF3B3	Q15393	15.2872756552	5.733938101	FALSE	FALSE	FALSE	TRUE	FALSE	FALSE	FALSE	FALSE
30845	EHD3	Q9NZN3	18.4280117217	3.8037589418	FALSE	FALSE	FALSE	FALSE	FALSE	FALSE	FALSE	FALSE
9108	MTMR7	Q9Y216	18.990010477	1.6896318052	FALSE	FALSE	FALSE	FALSE	FALSE	FALSE	FALSE	FALSE
64425	POLR1E	Q9GZS1	16.9560532439	0.8469351894	TRUE	FALSE	FALSE	TRUE	FALSE	FALSE	FALSE	FALSE
3716	JAK1	P23458	15.6822341911	4.1761582617	FALSE	FALSE	FALSE	FALSE	TRUE	TRUE	TRUE	FALSE
55607	PPP1R9A	Q9ULJ8	17.494660877	4.4361668966	FALSE	FALSE	FALSE	FALSE	TRUE	FALSE	FALSE	FALSE
55054	ATG16L1	Q676U5	16.7177085125	1.2627067077	FALSE	FALSE	FALSE	FALSE	FALSE	TRUE	FALSE	FALSE
56915	EXOSC5	Q9NQT4	16.4426843265	5.1805671113	FALSE	FALSE	FALSE	TRUE	FALSE	FALSE	FALSE	FALSE
1019	CDK4	P11802	14.4230967542	0.1146967899	FALSE	FALSE	FALSE	FALSE	FALSE	FALSE	TRUE	FALSE
4999	ORC2	Q13416	16.1790818436	0.036310289	FALSE	FALSE	FALSE	FALSE	FALSE	FALSE	FALSE	FALSE
2280	FKBP1A	P62942	17.3746902862	6.2770348757	FALSE	FALSE	FALSE	FALSE	FALSE	TRUE	TRUE	FALSE
6633	SNRPD2	P62316	15.7861304077	5.5174874639	FALSE	FALSE	FALSE	TRUE	FALSE	FALSE	FALSE	FALSE
5984	RFC4	P35249	16.7453081086	0.1330975624	FALSE	FALSE	FALSE	FALSE	FALSE	FALSE	FALSE	FALSE
10109	ARPC2	O15144	17.0671367144	4.3893484764	FALSE	FALSE	FALSE	FALSE	TRUE	FALSE	FALSE	FALSE
847	CAT	P04040	17.4702962098	4.2715584252	FALSE	FALSE	FALSE	FALSE	FALSE	FALSE	TRUE	FALSE
5836	PYGL	P06737	17.8704155736	4.8881007547	FALSE	FALSE	FALSE	FALSE	FALSE	FALSE	FALSE	TRUE
6279	S100A8	P05109	16.3890274165	4.8729180324	FALSE	FALSE	FALSE	FALSE	TRUE	FALSE	FALSE	FALSE
4833	NME4	O00746	18.0750931623	5.8062468675	FALSE	FALSE	FALSE	FALSE	FALSE	FALSE	FALSE	FALSE
392	ARHGAP1	Q07960	17.394858339	4.0442666409	FALSE	FALSE	FALSE	FALSE	FALSE	FALSE	FALSE	FALSE
10788	IQGAP2	Q13576	17.8635073038	4.0405666035	FALSE	FALSE	FALSE	FALSE	TRUE	FALSE	FALSE	FALSE
2034	EPAS1	Q99814	16.3073874057	6.1877259971	TRUE	FALSE	FALSE	FALSE	FALSE	FALSE	FALSE	FALSE
5933	RBL1	P28749	15.3840421356	6.1132838541	FALSE	FALSE	FALSE	FALSE	FALSE	FALSE	FALSE	FALSE
4086	SMAD1	Q15797	14.5117798957	6.2592379572	TRUE	FALSE	FALSE	TRUE	FALSE	TRUE	FALSE	FALSE
7124	TNF	P01375	15.8408140238	4.9604899794	FALSE	FALSE	FALSE	FALSE	TRUE	FALSE	TRUE	FALSE
587	BCAT2	O15382	18.6042669138	1.77244774	FALSE	FALSE	FALSE	FALSE	FALSE	FALSE	FALSE	FALSE
6778	STAT6	P42226	16.6061642919	6.101000963	TRUE	FALSE	FALSE	FALSE	FALSE	FALSE	FALSE	FALSE
9588	PRDX6	P30041	17.1662923466	5.2304585282	FALSE	FALSE	FALSE	FALSE	FALSE	TRUE	FALSE	FALSE
3082	HGF	P14210	18.3547468604	3.5803299513	FALSE	FALSE	FALSE	FALSE	FALSE	FALSE	FALSE	TRUE
88	ACTN2	P35609	15.6837190468	4.5248845654	FALSE	FALSE	FALSE	FALSE	TRUE	FALSE	FALSE	TRUE
5663	PSEN1	P49768	15.5880499939	0.1922716656	FALSE	FALSE	TRUE	FALSE	FALSE	TRUE	FALSE	TRUE
2950	GSTP1	P09211	16.7514943909	5.3834056245	FALSE	FALSE	FALSE	FALSE	FALSE	FALSE	FALSE	FALSE
2203	FBP1	P09467	17.2960340338	0.8222757925	FALSE	FALSE	FALSE	FALSE	FALSE	FALSE	FALSE	TRUE
6642	SNX1	Q13596	17.0313873809	4.1833933539	FALSE	FALSE	FALSE	FALSE	FALSE	FALSE	FALSE	FALSE
7421	VDR	P11473	15.1754025147	6.1332647188	TRUE	TRUE	FALSE	FALSE	FALSE	FALSE	TRUE	FALSE
3977	LIFR	P42702	18.3044808009	4.1786910094	FALSE	TRUE	FALSE	FALSE	FALSE	FALSE	FALSE	FALSE
2934	GSN	P06396	16.1348282716	4.3922356687	FALSE	FALSE	FALSE	FALSE	TRUE	FALSE	FALSE	FALSE
7332	UBE2L3	P68036	15.7115924092	3.940907076	FALSE	FALSE	FALSE	FALSE	FALSE	TRUE	FALSE	FALSE
11252	PACSIN2	Q9UNF0	17.0071240677	3.8021761668	FALSE	FALSE	FALSE	FALSE	TRUE	FALSE	FALSE	FALSE
7409	VAV1	P15498	15.6228644108	4.1797489193	FALSE	FALSE	FALSE	FALSE	FALSE	FALSE	FALSE	FALSE
4792	NFKBIA	P25963	14.4104869096	4.9889960772	TRUE	FALSE	FALSE	FALSE	FALSE	TRUE	FALSE	FALSE
6883	TAF12	Q16514	16.9700549565	0.8571613645	FALSE	FALSE	FALSE	FALSE	FALSE	FALSE	FALSE	FALSE
3303	HSPA1A	P0DMV8	13.2827666186	5.2062839566	FALSE	FALSE	TRUE	FALSE	FALSE	TRUE	FALSE	FALSE
3304	HSPA1B	P0DMV8	13.2612290809	5.2463807689	FALSE	FALSE	TRUE	FALSE	FALSE	TRUE	FALSE	FALSE
81928	CABLES2	Q9BTV7	18.5620855075	2.3050861209	FALSE	FALSE	FALSE	FALSE	FALSE	FALSE	FALSE	FALSE
91768	CABLES1	Q8TDN4	18.2663476061	2.3050236535	FALSE	FALSE	FALSE	FALSE	FALSE	FALSE	FALSE	FALSE
1213	CLTC	Q00610	13.1592946105	4.7420272748	FALSE	FALSE	FALSE	FALSE	FALSE	FALSE	FALSE	FALSE
114088	TRIM9	Q9C026	15.8981325844	3.1727811828	FALSE	FALSE	FALSE	FALSE	TRUE	TRUE	FALSE	FALSE
5092	PCBD1	P61457	16.0532870182	3.5273878957	FALSE	FALSE	FALSE	FALSE	FALSE	FALSE	FALSE	TRUE
3039	HBA1	P69905	16.9752001613	2.8883879028	FALSE	FALSE	FALSE	FALSE	FALSE	FALSE	TRUE	FALSE
3040	HBA2	P69905	16.9757134872	2.8882059249	FALSE	FALSE	FALSE	FALSE	FALSE	FALSE	TRUE	FALSE
2966	GTF2H2	Q13888	17.9383542677	1.501976502	TRUE	FALSE	FALSE	FALSE	FALSE	FALSE	FALSE	FALSE
80227	PAAF1	Q9BRP4	17.1565998766	5.7848535133	FALSE	FALSE	FALSE	FALSE	FALSE	FALSE	FALSE	FALSE
5216	PFN1	P07737	16.4856590343	5.2707885177	FALSE	FALSE	FALSE	FALSE	TRUE	FALSE	FALSE	FALSE
356	FASLG	P48023	15.5372385548	4.1016434187	FALSE	FALSE	FALSE	FALSE	FALSE	FALSE	FALSE	FALSE
60485	SAV1	Q9H4B6	16.8667982049	0.456556578	FALSE	FALSE	FALSE	FALSE	FALSE	FALSE	FALSE	FALSE
5925	RB1	P06400	13.3850822446	6.1152004706	FALSE	FALSE	FALSE	FALSE	FALSE	TRUE	FALSE	FALSE
5693	PSMB5	P28074	15.8627862245	5.7899411882	FALSE	FALSE	FALSE	FALSE	FALSE	TRUE	TRUE	FALSE
5536	PPP5C	P53041	16.1591658652	4.7962951662	FALSE	FALSE	FALSE	FALSE	FALSE	FALSE	FALSE	FALSE
5728	PTEN	P60484	14.9960605003	3.9573926872	FALSE	FALSE	FALSE	FALSE	FALSE	TRUE	FALSE	TRUE
597	BCL2A1	Q16548	17.9378888483	0.1896141651	FALSE	FALSE	FALSE	FALSE	FALSE	FALSE	FALSE	FALSE
5163	PDK1	Q15118	16.7087939004	4.5636114042	FALSE	FALSE	FALSE	FALSE	FALSE	FALSE	FALSE	FALSE
819	CAMLG	P49069	18.3082635453	4.7655968779	FALSE	FALSE	TRUE	FALSE	FALSE	FALSE	TRUE	FALSE
6776	STAT5A	P42229	15.3591099655	4.171541238	TRUE	FALSE	FALSE	FALSE	FALSE	FALSE	FALSE	FALSE
2967	GTF2H3	Q13889	18.0991816195	1.5020771846	FALSE	FALSE	FALSE	FALSE	FALSE	FALSE	FALSE	FALSE
3678	ITGA5	P08648	17.1715467878	3.6464859479	FALSE	TRUE	FALSE	FALSE	FALSE	FALSE	FALSE	FALSE
3688	ITGB1	P05556	15.4594864052	4.0947314768	FALSE	TRUE	TRUE	FALSE	FALSE	FALSE	TRUE	FALSE
4868	NPHS1	O60500	17.8535698119	4.208422926	FALSE	FALSE	FALSE	FALSE	FALSE	FALSE	FALSE	FALSE
2908	NR3C1	P04150	14.1630122959	6.0759822307	TRUE	TRUE	FALSE	FALSE	FALSE	FALSE	TRUE	FALSE
2786	GNG4	P50150	18.2424819731	4.3044351914	FALSE	FALSE	FALSE	FALSE	FALSE	FALSE	FALSE	FALSE
10097	ACTR2	P61160	15.4269389908	4.3920453241	FALSE	FALSE	FALSE	FALSE	TRUE	FALSE	FALSE	FALSE
3055	HCK	P08631	15.9540611088	4.1249251365	FALSE	FALSE	FALSE	FALSE	TRUE	FALSE	FALSE	TRUE
3205	HOXA9	P31269	18.1467579338	1.6765588022	TRUE	FALSE	FALSE	FALSE	FALSE	FALSE	FALSE	FALSE
4654	MYOD1	P15172	15.591256423	0.6258622406	TRUE	FALSE	FALSE	FALSE	FALSE	TRUE	FALSE	FALSE
3399	ID3	Q02535	16.8857333833	0.0837155643	TRUE	FALSE	FALSE	FALSE	TRUE	FALSE	FALSE	FALSE
7291	TWIST1	Q15672	16.6790345228	0.5537419012	TRUE	FALSE	FALSE	FALSE	FALSE	FALSE	FALSE	FALSE
596	BCL2	P10415	15.0371391391	0.1931914515	FALSE	FALSE	FALSE	FALSE	FALSE	TRUE	TRUE	FALSE
3976	LIF	P15018	18.9873605864	4.178632672	FALSE	FALSE	FALSE	FALSE	FALSE	FALSE	FALSE	FALSE
920	CD4	P01730	15.5832244524	5.1338177484	FALSE	FALSE	FALSE	FALSE	FALSE	FALSE	TRUE	FALSE
914	CD2	P06729	17.8743456186	4.2071851838	FALSE	FALSE	FALSE	FALSE	FALSE	FALSE	TRUE	FALSE
83463	MXD3	Q9BW11	18.678037325	6.1926053044	TRUE	FALSE	FALSE	FALSE	FALSE	FALSE	FALSE	FALSE
10401	PIAS3	Q9Y6X2	16.4323009957	6.1836257839	TRUE	FALSE	FALSE	FALSE	FALSE	TRUE	FALSE	FALSE
5347	PLK1	P53350	13.5838225614	1.4172989585	FALSE	FALSE	FALSE	FALSE	TRUE	TRUE	FALSE	TRUE
323	APBB2	Q92870	17.5231378675	3.5439887521	FALSE	FALSE	FALSE	FALSE	FALSE	FALSE	FALSE	FALSE
9546	APBA3	O96018	18.0301925076	4.9652221373	FALSE	FALSE	FALSE	FALSE	FALSE	FALSE	FALSE	FALSE
4097	MAFG	O15525	17.2498066753	6.004677976	TRUE	FALSE	FALSE	FALSE	FALSE	FALSE	FALSE	FALSE
23764	MAFF	Q9ULX9	17.0001018934	6.0047027548	TRUE	FALSE	FALSE	FALSE	FALSE	FALSE	FALSE	FALSE
207	AKT1	P31749	12.9111662823	4.5840108032	FALSE	FALSE	FALSE	FALSE	TRUE	TRUE	FALSE	TRUE
57630	SH3RF1	Q7Z6J0	16.5419173945	4.5600584854	FALSE	FALSE	FALSE	FALSE	FALSE	TRUE	FALSE	FALSE
4893	NRAS	P01111	17.7412789944	4.0714765143	FALSE	FALSE	FALSE	FALSE	FALSE	FALSE	FALSE	FALSE
8661	EIF3A	Q14152	16.1480715237	5.1402931066	FALSE	FALSE	FALSE	TRUE	FALSE	FALSE	FALSE	FALSE
7529	YWHAB	P31946	12.2552942572	5.2463432793	FALSE	FALSE	FALSE	FALSE	FALSE	FALSE	FALSE	FALSE
1973	EIF4A1	P60842	16.2667168839	5.5513409265	FALSE	FALSE	FALSE	TRUE	FALSE	FALSE	FALSE	FALSE
80306	MED28	Q9H204	15.4433215151	0.9407394251	FALSE	FALSE	FALSE	FALSE	TRUE	FALSE	FALSE	FALSE
10001	MED6	O75586	16.4917853612	0.9406616978	FALSE	FALSE	FALSE	FALSE	FALSE	TRUE	FALSE	FALSE
93986	FOXP2	O15409	18.4095126517	6.2322374133	TRUE	FALSE	FALSE	FALSE	FALSE	FALSE	FALSE	FALSE
5883	RAD9A	Q99638	17.2170013136	0.1296389548	FALSE	FALSE	FALSE	FALSE	FALSE	FALSE	FALSE	FALSE
11336	EXOC3	O60645	17.5775415242	4.0021630803	FALSE	FALSE	FALSE	FALSE	FALSE	FALSE	FALSE	FALSE
6595	SMARCA2	P51531	15.4047467809	5.9484603187	FALSE	FALSE	FALSE	FALSE	TRUE	FALSE	FALSE	FALSE
891	CCNB1	P14635	15.3764249645	0.0475654047	FALSE	FALSE	TRUE	FALSE	FALSE	TRUE	FALSE	FALSE
1385	CREB1	P16220	14.4961290161	0.4130079891	TRUE	FALSE	FALSE	FALSE	FALSE	FALSE	FALSE	FALSE
84733	CBX2	Q14781	16.096327371	0.4783881439	TRUE	FALSE	FALSE	FALSE	FALSE	FALSE	FALSE	FALSE
10992	SF3B2	Q13435	15.5322068214	5.7323048143	FALSE	FALSE	FALSE	TRUE	FALSE	FALSE	FALSE	FALSE
64837	KLC2	Q9H0B6	16.5047022886	5.0395351509	FALSE	FALSE	FALSE	FALSE	FALSE	FALSE	FALSE	FALSE
3840	KPNA4	O00629	16.7422031334	0.0125833198	FALSE	FALSE	TRUE	FALSE	FALSE	FALSE	FALSE	FALSE
55140	ELP3	Q9H9T3	17.6792663964	4.8576658201	FALSE	FALSE	FALSE	FALSE	FALSE	FALSE	FALSE	FALSE
8518	IKBKAP	O95163	16.5723218572	1.1487928045	FALSE	FALSE	FALSE	FALSE	FALSE	FALSE	FALSE	FALSE
253260	RICTOR	Q6R327	15.8224165377	5.233247366	FALSE	FALSE	FALSE	FALSE	TRUE	FALSE	FALSE	FALSE
64426	SUDS3	Q9H7L9	17.606610982	6.1547593763	FALSE	FALSE	FALSE	FALSE	FALSE	FALSE	FALSE	FALSE
5522	PPP2R2C	Q9Y2T4	16.9302237635	5.6649377653	FALSE	FALSE	FALSE	FALSE	FALSE	FALSE	FALSE	FALSE
5879	RAC1	P63000	14.4020071602	4.0498011045	FALSE	FALSE	FALSE	FALSE	TRUE	FALSE	FALSE	FALSE
4193	MDM2	Q00987	11.977540201	5.7930242099	FALSE	FALSE	FALSE	FALSE	FALSE	TRUE	FALSE	TRUE
5707	PSMD1	Q99460	15.5505556684	5.7880222526	FALSE	FALSE	FALSE	FALSE	FALSE	TRUE	FALSE	FALSE
5071	PARK2	O60260	14.3364523987	5.0339991669	FALSE	FALSE	FALSE	FALSE	FALSE	TRUE	FALSE	FALSE
988	CDC5L	Q99459	10.8148364994	5.5487120444	TRUE	FALSE	FALSE	TRUE	FALSE	FALSE	FALSE	FALSE
8464	SUPT3H	O75486	16.9879687896	0.8561547715	FALSE	FALSE	FALSE	FALSE	FALSE	TRUE	FALSE	FALSE
23197	FAF2	Q96CS3	15.0768761922	2.4473453182	FALSE	FALSE	FALSE	FALSE	FALSE	TRUE	FALSE	FALSE
10196	PRMT3	O60678	17.992060447	5.4854996114	TRUE	FALSE	FALSE	FALSE	FALSE	TRUE	FALSE	FALSE
84333	PCGF5	Q86SE9	17.5598875901	0.4733687839	FALSE	FALSE	FALSE	FALSE	FALSE	FALSE	FALSE	FALSE
6596	HLTF	Q14527	16.748405181	6.2148508721	FALSE	FALSE	FALSE	FALSE	FALSE	TRUE	FALSE	FALSE
23326	USP22	Q9UPT9	16.3398383719	0.8559113357	FALSE	FALSE	FALSE	FALSE	FALSE	TRUE	FALSE	FALSE
23137	SMC5	Q8IY18	17.8843588018	0.8972431186	FALSE	FALSE	FALSE	FALSE	FALSE	FALSE	FALSE	FALSE
23512	SUZ12	Q15022	16.1399389012	0.5660529854	TRUE	FALSE	FALSE	TRUE	FALSE	TRUE	FALSE	FALSE
9646	CTR9	Q6PD62	15.4360676091	0.7720652361	FALSE	FALSE	FALSE	FALSE	FALSE	TRUE	FALSE	FALSE
8667	EIF3H	O15372	15.9129722697	1.1377254208	FALSE	FALSE	FALSE	TRUE	FALSE	FALSE	FALSE	FALSE
8665	EIF3F	O00303	15.5152824997	5.139126281	FALSE	FALSE	FALSE	FALSE	FALSE	TRUE	FALSE	FALSE
79657	RPAP3	Q9H6T3	16.0739211076	4.8564909073	FALSE	FALSE	FALSE	FALSE	FALSE	FALSE	FALSE	FALSE
8607	RUVBL1	Q9Y265	13.9297109507	5.0161530751	FALSE	FALSE	FALSE	TRUE	FALSE	FALSE	FALSE	FALSE
5427	POLE2	P56282	18.0163054626	1.0259893754	FALSE	FALSE	FALSE	FALSE	FALSE	FALSE	TRUE	FALSE
2247	FGF2	P09038	17.3031132729	3.9609222791	FALSE	FALSE	FALSE	FALSE	FALSE	FALSE	TRUE	FALSE
9391	CIAO1	O76071	16.0199772983	0.8139796763	FALSE	FALSE	FALSE	FALSE	FALSE	FALSE	FALSE	FALSE
80204	FBXO11	Q86XK2	17.1206890709	5.1039470311	FALSE	FALSE	FALSE	FALSE	FALSE	TRUE	FALSE	FALSE
775	CACNA1C	Q13936	17.5633756004	4.4921390609	FALSE	TRUE	TRUE	FALSE	FALSE	FALSE	TRUE	FALSE
64320	RNF25	Q96BH1	17.9875998881	1.8985672894	FALSE	FALSE	FALSE	FALSE	FALSE	TRUE	FALSE	FALSE
5715	PSMD9	O00233	17.8543179454	0.1990586433	FALSE	FALSE	FALSE	FALSE	FALSE	TRUE	FALSE	FALSE
121504	HIST4H4	P62805	13.9606754488	0.6018845832	FALSE	FALSE	FALSE	FALSE	FALSE	FALSE	FALSE	FALSE
554313	HIST2H4B	P62805	13.9667749058	0.6297538692	FALSE	FALSE	FALSE	FALSE	FALSE	FALSE	FALSE	FALSE
8294	HIST1H4I	P62805	13.9908715173	0.7139703015	FALSE	FALSE	FALSE	FALSE	FALSE	FALSE	FALSE	FALSE
8359	HIST1H4A	P62805	14.0203363737	5.8885572978	FALSE	FALSE	FALSE	FALSE	FALSE	FALSE	FALSE	FALSE
8360	HIST1H4D	P62805	14.0145002037	0.4824505548	FALSE	FALSE	FALSE	FALSE	FALSE	FALSE	FALSE	FALSE
8361	HIST1H4F	P62805	14.0086359074	0.648172434	FALSE	FALSE	FALSE	FALSE	FALSE	FALSE	FALSE	FALSE
8362	HIST1H4K	P62805	14.0027432126	6.0501665622	FALSE	FALSE	FALSE	FALSE	FALSE	FALSE	FALSE	FALSE
8363	HIST1H4J	P62805	13.9728439414	0.5279820745	FALSE	FALSE	FALSE	FALSE	FALSE	FALSE	FALSE	FALSE
8364	HIST1H4C	P62805	13.9483840401	0.6569833475	FALSE	FALSE	FALSE	FALSE	FALSE	FALSE	FALSE	FALSE
8365	HIST1H4H	P62805	13.9848919518	0.504799959	FALSE	FALSE	FALSE	FALSE	FALSE	FALSE	FALSE	FALSE
8366	HIST1H4B	P62805	13.9788828576	0.6945534589	FALSE	FALSE	FALSE	FALSE	FALSE	FALSE	FALSE	FALSE
8367	HIST1H4E	P62805	13.9421914613	0.6135295586	FALSE	FALSE	FALSE	FALSE	FALSE	FALSE	FALSE	FALSE
8368	HIST1H4L	P62805	13.9968218427	0.5454866934	FALSE	FALSE	FALSE	FALSE	FALSE	FALSE	FALSE	FALSE
8370	HIST2H4A	P62805	13.954545264	0.6747525779	FALSE	FALSE	FALSE	FALSE	FALSE	FALSE	FALSE	FALSE
5710	PSMD4	P55036	14.6786318992	5.7910211148	FALSE	FALSE	FALSE	FALSE	FALSE	TRUE	FALSE	FALSE
1018	CDK3	Q00526	16.6783794277	0.0436620818	FALSE	FALSE	FALSE	FALSE	FALSE	FALSE	FALSE	FALSE
3326	HSP90AB1	P08238	12.3958548565	4.9537047645	FALSE	FALSE	FALSE	FALSE	FALSE	TRUE	FALSE	FALSE
84759	PCGF1	Q9BSM1	17.4200525954	0.4731967217	FALSE	FALSE	FALSE	FALSE	FALSE	TRUE	FALSE	FALSE
54880	BCOR	Q6W2J9	16.4902566687	0.4730225276	FALSE	FALSE	FALSE	FALSE	FALSE	TRUE	FALSE	FALSE
23404	EXOSC2	Q13868	16.796915406	5.1810142042	FALSE	FALSE	FALSE	TRUE	FALSE	FALSE	FALSE	FALSE
84557	MAP1LC3A	Q9H492	11.6170323673	5.4084458326	FALSE	FALSE	FALSE	FALSE	TRUE	TRUE	FALSE	FALSE
54206	ERRFI1	Q9UJM3	17.4523910667	4.3438524537	FALSE	FALSE	FALSE	FALSE	FALSE	FALSE	FALSE	FALSE
7283	TUBG1	P23258	15.0446893544	5.659842518	FALSE	FALSE	FALSE	FALSE	TRUE	FALSE	TRUE	FALSE
24148	PRPF6	O94906	16.2274907377	5.5182947092	FALSE	FALSE	FALSE	TRUE	FALSE	FALSE	FALSE	FALSE
571	BACH1	O14867	16.7477863968	6.1979051925	TRUE	FALSE	FALSE	FALSE	FALSE	TRUE	FALSE	FALSE
10336	PCGF3	Q3KNV8	17.3489064568	0.4771867765	FALSE	FALSE	FALSE	FALSE	FALSE	FALSE	FALSE	FALSE
5573	PRKAR1A	P10644	15.8184377686	2.7277206531	FALSE	FALSE	FALSE	FALSE	FALSE	TRUE	FALSE	FALSE
5510	PPP1R7	Q15435	17.5458346987	0.1644481643	FALSE	FALSE	FALSE	FALSE	FALSE	FALSE	FALSE	FALSE
23019	CNOT1	A5YKK6	16.0006890017	6.24044442	FALSE	FALSE	FALSE	TRUE	FALSE	FALSE	FALSE	FALSE
23673	STX12	Q86Y82	15.8704473566	2.5951936173	FALSE	FALSE	FALSE	FALSE	FALSE	FALSE	FALSE	FALSE
226	ALDOA	P04075	16.3865313354	4.6361853658	FALSE	FALSE	FALSE	FALSE	TRUE	FALSE	FALSE	TRUE
3190	HNRNPK	P61978	14.0937642545	5.4894125538	FALSE	FALSE	FALSE	TRUE	FALSE	FALSE	FALSE	FALSE
2665	GDI2	P50395	16.7789499353	3.5173326684	FALSE	FALSE	FALSE	FALSE	FALSE	FALSE	FALSE	FALSE
4067	LYN	P07948	14.6887582194	4.1306300371	FALSE	FALSE	FALSE	FALSE	FALSE	TRUE	FALSE	TRUE
7080	NKX2-1	P43699	17.6266142673	6.044751151	TRUE	FALSE	FALSE	FALSE	FALSE	FALSE	FALSE	FALSE
5291	PIK3CB	P42338	17.1459374722	4.1612607537	FALSE	FALSE	FALSE	FALSE	FALSE	FALSE	FALSE	FALSE
5213	PFKM	P08237	17.6566025486	5.5502968288	FALSE	FALSE	FALSE	FALSE	FALSE	FALSE	FALSE	TRUE
22920	KIFAP3	Q92845	16.2425835093	5.8656584448	FALSE	FALSE	FALSE	FALSE	TRUE	FALSE	FALSE	FALSE
27301	APEX2	Q9UBZ4	18.2848637386	1.7699930916	FALSE	FALSE	FALSE	FALSE	FALSE	FALSE	FALSE	FALSE
10142	AKAP9	Q99996	16.2584170775	3.464825344	FALSE	FALSE	FALSE	FALSE	TRUE	FALSE	FALSE	FALSE
11217	AKAP2	Q9Y2D5	17.3436076155	4.4023347059	FALSE	FALSE	FALSE	FALSE	TRUE	FALSE	FALSE	FALSE
445815	PALM2-AKAP2	Q9Y2D5	17.334087624	4.4288723276	FALSE	FALSE	FALSE	FALSE	FALSE	FALSE	FALSE	FALSE
2235	FECH	P22830	17.9266650413	4.8697391523	FALSE	FALSE	FALSE	FALSE	FALSE	FALSE	FALSE	TRUE
636	BICD1	Q96G01	18.0338547685	0.291954321	FALSE	FALSE	FALSE	FALSE	TRUE	FALSE	FALSE	FALSE
7067	THRA	P10827	15.8512033216	6.0426143226	TRUE	TRUE	FALSE	FALSE	FALSE	FALSE	TRUE	FALSE
10521	DDX17	Q92841	15.2831577524	5.4980926702	FALSE	FALSE	FALSE	TRUE	FALSE	FALSE	FALSE	FALSE
310	ANXA7	P20073	14.8402704447	1.2254585625	FALSE	FALSE	FALSE	FALSE	FALSE	FALSE	FALSE	FALSE
9342	SNAP29	O95721	16.418587715	2.7483269156	FALSE	FALSE	FALSE	FALSE	FALSE	FALSE	FALSE	FALSE
8673	VAMP8	Q9BV40	17.3109310904	2.5965800293	FALSE	FALSE	TRUE	FALSE	FALSE	FALSE	FALSE	FALSE
10572	SIVA1	O15304	17.420764822	0.182402674	FALSE	FALSE	FALSE	FALSE	FALSE	FALSE	FALSE	FALSE
22948	CCT5	P48643	14.8283405539	5.654539926	FALSE	FALSE	FALSE	FALSE	FALSE	FALSE	FALSE	FALSE
2017	CTTN	Q14247	15.4719122956	4.3895724183	FALSE	FALSE	FALSE	FALSE	TRUE	FALSE	FALSE	FALSE
6853	SYN1	P17600	16.7998840318	3.785921215	FALSE	FALSE	FALSE	FALSE	FALSE	FALSE	FALSE	FALSE
5900	RALGDS	Q12967	17.3772757701	3.9756251906	FALSE	FALSE	FALSE	FALSE	FALSE	FALSE	FALSE	FALSE
11171	STRAP	Q9Y3F4	16.2150885068	5.8086521427	FALSE	FALSE	FALSE	TRUE	FALSE	FALSE	FALSE	FALSE
4088	SMAD3	P84022	12.3507815883	6.1681882136	TRUE	FALSE	FALSE	TRUE	FALSE	TRUE	FALSE	FALSE
10040	TOM1L1	O75674	17.0780373909	4.3252734351	FALSE	FALSE	FALSE	FALSE	FALSE	TRUE	FALSE	FALSE
3635	INPP5D	Q92835	16.8560870201	4.167161227	FALSE	FALSE	FALSE	FALSE	FALSE	FALSE	FALSE	FALSE
695	BTK	Q06187	15.345470313	4.2452310139	FALSE	FALSE	FALSE	FALSE	FALSE	FALSE	TRUE	FALSE
10928	RALBP1	Q15311	17.0230241925	4.3509231545	FALSE	FALSE	TRUE	FALSE	FALSE	FALSE	FALSE	FALSE
7879	RAB7A	P51149	14.6954625841	1.2516514004	FALSE	FALSE	FALSE	FALSE	FALSE	FALSE	FALSE	FALSE
50618	ITSN2	Q9NZM3	15.2581533291	3.8060374293	FALSE	FALSE	FALSE	FALSE	FALSE	FALSE	FALSE	FALSE
5469	MED1	Q15648	15.3395776181	0.9399171157	FALSE	FALSE	FALSE	FALSE	FALSE	TRUE	FALSE	FALSE
8777	MPDZ	O75970	17.1919109584	1.9113090669	FALSE	FALSE	FALSE	FALSE	FALSE	FALSE	FALSE	FALSE
6873	TAF2	Q6P1X5	17.7057483209	0.8581835219	FALSE	FALSE	FALSE	FALSE	FALSE	FALSE	FALSE	FALSE
6496	SIX3	O95343	18.4241158385	6.1987383356	TRUE	FALSE	FALSE	FALSE	FALSE	FALSE	FALSE	FALSE
60468	BACH2	Q9BYV9	18.0132464292	6.0046616027	TRUE	FALSE	FALSE	FALSE	FALSE	TRUE	FALSE	FALSE
5743	PTGS2	P35354	17.8870313056	0.2591162358	FALSE	FALSE	FALSE	FALSE	FALSE	FALSE	TRUE	FALSE
11033	ADAP1	O75689	17.8430473575	4.506065678	FALSE	FALSE	FALSE	FALSE	FALSE	FALSE	FALSE	FALSE
9448	MAP4K4	O95819	17.2555291405	3.9745661858	FALSE	FALSE	FALSE	FALSE	FALSE	FALSE	FALSE	FALSE
79801	SHCBP1	Q8NEM2	18.2275311096	4.6569016031	FALSE	FALSE	FALSE	FALSE	FALSE	FALSE	FALSE	FALSE
93649	MYOCD	Q8IZQ8	18.1099385026	0.5262679987	FALSE	FALSE	FALSE	FALSE	FALSE	FALSE	FALSE	FALSE
1639	DCTN1	Q14203	15.7571402431	4.5705237737	FALSE	FALSE	FALSE	FALSE	TRUE	FALSE	FALSE	FALSE
25913	POT1	Q9NUX5	13.2933941021	3.7046985109	FALSE	FALSE	FALSE	FALSE	FALSE	FALSE	FALSE	FALSE
23095	KIF1B	O60333	16.9227420765	4.0115059261	FALSE	FALSE	FALSE	FALSE	TRUE	FALSE	FALSE	FALSE
10808	HSPH1	Q92598	16.6940051848	5.2147833831	FALSE	FALSE	FALSE	FALSE	FALSE	FALSE	FALSE	FALSE
5189	PEX1	O43933	18.5064863725	5.9248978523	FALSE	FALSE	TRUE	FALSE	FALSE	FALSE	FALSE	TRUE
8500	PPFIA1	Q13136	16.8418481598	1.0581771026	FALSE	FALSE	FALSE	FALSE	FALSE	FALSE	FALSE	FALSE
8996	NOL3	O60936	17.875081091	3.7054578801	FALSE	FALSE	FALSE	TRUE	FALSE	FALSE	FALSE	FALSE
1846	DUSP4	Q13115	18.5297475258	0.2256977391	FALSE	FALSE	FALSE	FALSE	FALSE	FALSE	FALSE	FALSE
406	ARNTL	O00327	17.4562007269	6.1071715868	TRUE	FALSE	FALSE	FALSE	FALSE	TRUE	FALSE	FALSE
1876	E2F6	O75461	16.8401282456	0.4756381758	TRUE	FALSE	FALSE	FALSE	FALSE	FALSE	FALSE	FALSE
5921	RASA1	P20936	15.9092792802	4.1400503999	FALSE	FALSE	FALSE	FALSE	FALSE	FALSE	FALSE	FALSE
4615	MYD88	Q99836	16.2179618	4.7625924835	FALSE	FALSE	FALSE	FALSE	FALSE	FALSE	FALSE	FALSE
1600	DAB1	O75553	17.7144490874	4.1897226639	FALSE	FALSE	FALSE	FALSE	FALSE	FALSE	FALSE	FALSE
5530	PPP3CA	Q08209	16.9586583383	5.8232193433	FALSE	FALSE	FALSE	FALSE	FALSE	FALSE	FALSE	FALSE
9516	LITAF	Q99732	17.7261388486	3.9054648635	TRUE	FALSE	FALSE	FALSE	FALSE	FALSE	FALSE	FALSE
27101	CACYBP	Q9HB71	16.4047181281	4.8940147995	FALSE	FALSE	FALSE	FALSE	FALSE	TRUE	FALSE	FALSE
8717	TRADD	Q15628	15.6321888941	4.9234240843	FALSE	FALSE	FALSE	FALSE	TRUE	FALSE	FALSE	FALSE
63941	NECAB3	Q96P71	18.6221717544	4.9654042291	FALSE	FALSE	FALSE	FALSE	FALSE	FALSE	FALSE	FALSE
7827	NPHS2	Q9NP85	18.7219560324	4.2084011584	FALSE	FALSE	FALSE	FALSE	TRUE	FALSE	FALSE	TRUE
22871	NLGN1	Q8N2Q7	18.4882628374	4.010201257	FALSE	FALSE	FALSE	FALSE	FALSE	FALSE	FALSE	FALSE
54910	SEMA4C	Q9C0C4	18.606284332	4.0059404215	FALSE	FALSE	FALSE	FALSE	FALSE	FALSE	FALSE	FALSE
4867	NPHP1	O15259	17.5734660577	4.2128440537	FALSE	FALSE	FALSE	FALSE	TRUE	FALSE	FALSE	FALSE
694	BTG1	P62324	17.8124719018	0.2554550139	FALSE	FALSE	FALSE	FALSE	FALSE	FALSE	FALSE	FALSE
142679	DUSP19	Q8WTR2	18.0492444724	0.3665374595	FALSE	FALSE	FALSE	FALSE	FALSE	FALSE	FALSE	FALSE
8417	STX7	O15400	16.3536075611	2.5952478972	FALSE	FALSE	FALSE	FALSE	FALSE	FALSE	FALSE	FALSE
9031	BAZ1B	Q9UIG0	16.1204032529	0.6206130742	FALSE	FALSE	FALSE	FALSE	FALSE	FALSE	FALSE	TRUE
3949	LDLR	P01130	17.4610321988	4.3160587654	FALSE	FALSE	FALSE	FALSE	FALSE	FALSE	FALSE	FALSE
11127	KIF3A	Q9Y496	17.1450447068	3.891985162	FALSE	FALSE	FALSE	FALSE	TRUE	FALSE	FALSE	FALSE
94122	SYTL5	Q8TDW5	18.7821518176	3.5094976366	FALSE	FALSE	FALSE	FALSE	FALSE	FALSE	FALSE	FALSE
54962	TIPIN	Q9BVW5	18.2771388647	0.1290401024	FALSE	FALSE	FALSE	FALSE	FALSE	FALSE	FALSE	FALSE
27335	EIF3K	Q9UBQ5	17.2191040256	5.1417300306	TRUE	FALSE	FALSE	TRUE	FALSE	FALSE	FALSE	FALSE
8892	EIF2B2	P49770	17.6001767177	2.600852561	FALSE	FALSE	FALSE	TRUE	FALSE	FALSE	FALSE	FALSE
10419	PRMT5	O14744	14.3137917976	0.6415617279	FALSE	FALSE	FALSE	FALSE	FALSE	FALSE	FALSE	FALSE
2917	GRM7	Q14831	18.3629810177	4.4741740277	FALSE	TRUE	FALSE	FALSE	FALSE	FALSE	FALSE	FALSE
5885	RAD21	O60216	13.073652504	2.8747791198	FALSE	FALSE	FALSE	FALSE	FALSE	FALSE	FALSE	FALSE
83737	ITCH	Q96J02	14.4722686611	3.9047109797	FALSE	FALSE	FALSE	FALSE	FALSE	TRUE	FALSE	TRUE
10533	ATG7	O95352	17.5086515164	1.2604554227	FALSE	FALSE	FALSE	FALSE	FALSE	TRUE	FALSE	FALSE
27086	FOXP1	Q9H334	16.7747195492	0.403499356	TRUE	FALSE	FALSE	FALSE	FALSE	FALSE	FALSE	FALSE
29851	ICOS	Q9Y6W8	19.0005527076	5.3534551046	FALSE	FALSE	FALSE	FALSE	FALSE	FALSE	FALSE	FALSE
51690	LSM7	Q9UK45	17.2813516292	1.0452834353	FALSE	FALSE	FALSE	TRUE	FALSE	FALSE	FALSE	FALSE
58528	RRAGD	Q9NQL2	16.5907699172	4.8476734066	FALSE	FALSE	FALSE	FALSE	FALSE	FALSE	FALSE	FALSE
83734	ATG10	Q9H0Y0	17.9761508976	1.2617013399	FALSE	FALSE	FALSE	FALSE	FALSE	TRUE	FALSE	FALSE
1602	DACH1	Q9UI36	17.8993458854	6.1400141102	TRUE	FALSE	FALSE	FALSE	FALSE	FALSE	FALSE	FALSE
55327	LIN7C	Q9NUP9	17.0151001003	3.665540019	FALSE	FALSE	FALSE	FALSE	FALSE	FALSE	FALSE	FALSE
23559	WBP1	Q96G27	17.2055834518	3.9232258225	FALSE	FALSE	FALSE	FALSE	FALSE	FALSE	FALSE	FALSE
23299	BICD2	Q8TD16	17.8178783682	3.0904154346	FALSE	FALSE	FALSE	FALSE	TRUE	FALSE	FALSE	FALSE
29102	DROSHA	Q9NRR4	17.5050028207	6.1869273746	FALSE	FALSE	FALSE	TRUE	FALSE	FALSE	FALSE	FALSE
2783	GNB2	P62879	15.7902160493	4.5155923876	FALSE	FALSE	FALSE	FALSE	FALSE	FALSE	FALSE	FALSE
64422	ATG3	Q9NT62	17.3665285298	1.2617158088	FALSE	FALSE	FALSE	FALSE	FALSE	TRUE	FALSE	FALSE
6881	TAF10	Q12962	15.886882836	0.8563101208	FALSE	FALSE	FALSE	FALSE	FALSE	TRUE	FALSE	FALSE
81631	MAP1LC3B	Q9GZQ8	12.0383948369	5.422399358	FALSE	FALSE	FALSE	FALSE	FALSE	TRUE	FALSE	FALSE
11345	GABARAPL2	P60520	11.164899298	5.4135553255	FALSE	FALSE	FALSE	FALSE	FALSE	TRUE	FALSE	FALSE
1050	CEBPA	P49715	15.1388030906	6.0301894228	TRUE	FALSE	FALSE	FALSE	FALSE	TRUE	FALSE	FALSE
7251	TSG101	Q99816	14.4682460488	1.0891662184	FALSE	FALSE	FALSE	FALSE	FALSE	TRUE	FALSE	FALSE
8317	CDC7	O00311	17.3348519702	0.6000748405	FALSE	FALSE	FALSE	FALSE	TRUE	FALSE	FALSE	FALSE
10093	ARPC4	P59998	17.0225304457	4.3891763651	FALSE	FALSE	FALSE	FALSE	TRUE	FALSE	FALSE	FALSE
6729	SRP54	P61011	18.1881936277	5.5430699321	FALSE	FALSE	TRUE	TRUE	FALSE	FALSE	FALSE	FALSE
5584	PRKCI	P41743	15.8717195356	4.706772728	FALSE	FALSE	FALSE	FALSE	TRUE	FALSE	FALSE	FALSE
9133	CCNB2	O95067	17.6557223756	0.0431075664	FALSE	FALSE	TRUE	FALSE	TRUE	FALSE	FALSE	FALSE
1493	CTLA4	P16410	17.9925056049	4.1714679417	FALSE	FALSE	FALSE	FALSE	FALSE	FALSE	TRUE	FALSE
84552	PARD6G	Q9BYG4	17.5887567106	4.7068576737	FALSE	FALSE	FALSE	FALSE	FALSE	FALSE	FALSE	FALSE
148170	CDC42EP5	Q6NZY7	19.1026676634	4.0481976352	FALSE	FALSE	FALSE	FALSE	TRUE	FALSE	FALSE	FALSE
26353	HSPB8	Q9UJY1	18.2330222702	0.2034770884	FALSE	FALSE	FALSE	FALSE	FALSE	FALSE	FALSE	FALSE
51079	NDUFA13	Q9P0J0	16.4771846536	2.207860285	FALSE	FALSE	FALSE	FALSE	FALSE	FALSE	FALSE	FALSE
3673	ITGA2	P17301	17.3820628571	2.9903116141	FALSE	TRUE	FALSE	FALSE	FALSE	FALSE	FALSE	FALSE
64499	TPSB2	P20231	18.8855567924	3.2491823417	FALSE	FALSE	FALSE	FALSE	FALSE	FALSE	FALSE	FALSE
7177	TPSAB1	P20231	18.8867312961	3.2491724587	FALSE	FALSE	FALSE	FALSE	FALSE	FALSE	FALSE	FALSE
10459	MAD2L2	Q9UI95	16.9413607432	0.0449859646	FALSE	FALSE	FALSE	FALSE	FALSE	FALSE	FALSE	FALSE
6280	S100A9	P06702	17.26000656	5.0536791309	FALSE	FALSE	FALSE	FALSE	TRUE	FALSE	FALSE	FALSE
7389	UROD	P06132	18.5622248535	0.236903961	FALSE	FALSE	FALSE	FALSE	FALSE	FALSE	FALSE	TRUE
7170	TPM3	P06753	15.9972532184	4.441080747	FALSE	FALSE	FALSE	FALSE	TRUE	FALSE	FALSE	FALSE
4751	NEK2	P51955	16.91359489	0.0572274499	FALSE	FALSE	FALSE	FALSE	FALSE	TRUE	FALSE	TRUE
273	AMPH	P49418	16.899470706	3.8057902639	FALSE	FALSE	FALSE	FALSE	TRUE	FALSE	FALSE	FALSE
4794	NFKBIE	O00221	16.0609298193	4.9921316904	TRUE	FALSE	FALSE	FALSE	FALSE	TRUE	FALSE	FALSE
71	ACTG1	P63261	14.7251833343	4.9733527539	FALSE	FALSE	FALSE	FALSE	TRUE	TRUE	FALSE	FALSE
2272	FHIT	P49789	18.1054849191	5.060055337	FALSE	FALSE	FALSE	FALSE	FALSE	TRUE	FALSE	TRUE
545	ATR	Q13535	15.3687598108	0.1285902614	FALSE	FALSE	FALSE	FALSE	FALSE	FALSE	FALSE	TRUE
51389	RWDD1	Q9H446	18.8749349313	5.5588469247	FALSE	FALSE	FALSE	FALSE	FALSE	FALSE	FALSE	FALSE
2321	FLT1	P17948	17.5943257781	4.1424869786	FALSE	TRUE	FALSE	FALSE	FALSE	FALSE	TRUE	FALSE
1749	DLX5	P56178	17.7984582446	6.2281489709	TRUE	FALSE	FALSE	FALSE	FALSE	FALSE	FALSE	FALSE
2623	GATA1	P15976	16.4234453626	5.9507913934	TRUE	FALSE	FALSE	FALSE	FALSE	FALSE	FALSE	FALSE
5981	RFC1	P35251	16.7145322144	0.1094855562	FALSE	FALSE	FALSE	FALSE	FALSE	FALSE	FALSE	FALSE
3751	KCND2	Q9NZV8	18.1520396166	3.968998547	FALSE	TRUE	TRUE	FALSE	FALSE	FALSE	TRUE	FALSE
5685	PSMA4	P25789	16.0620177399	5.7901196408	FALSE	FALSE	FALSE	FALSE	FALSE	TRUE	FALSE	FALSE
5686	PSMA5	P28066	16.0587510557	5.7973512477	FALSE	FALSE	FALSE	FALSE	FALSE	TRUE	FALSE	FALSE
1488	CTBP2	P56545	15.4946576142	5.8764872577	FALSE	FALSE	FALSE	FALSE	FALSE	FALSE	FALSE	FALSE
6752	SSTR2	P30874	18.4417806921	4.2151060641	FALSE	TRUE	FALSE	FALSE	FALSE	FALSE	TRUE	FALSE
10399	RACK1	P63244	14.2087444089	0.6680186738	NA	NA	NA	NA	NA	NA	NA	NA
6492	SIM1	P81133	18.9795738934	6.1064835519	TRUE	FALSE	FALSE	FALSE	FALSE	FALSE	FALSE	FALSE
190	NR0B1	P51843	17.9205419749	6.0961709805	TRUE	TRUE	FALSE	TRUE	FALSE	FALSE	FALSE	FALSE
7533	YWHAH	Q04917	13.3349994921	3.9850180963	FALSE	FALSE	FALSE	FALSE	FALSE	FALSE	FALSE	FALSE
10393	ANAPC10	Q9UM13	17.5046705779	0.0508023969	FALSE	FALSE	FALSE	FALSE	FALSE	TRUE	FALSE	FALSE
6709	SPTAN1	Q13813	14.934469137	4.4110216763	FALSE	FALSE	FALSE	FALSE	TRUE	FALSE	FALSE	FALSE
11016	ATF7	P17544	17.7659226228	5.9938088544	TRUE	FALSE	FALSE	FALSE	FALSE	FALSE	FALSE	FALSE
8805	TRIM24	O15164	15.9504909181	0.6183118031	FALSE	FALSE	FALSE	FALSE	FALSE	TRUE	FALSE	TRUE
10550	ARL6IP5	O75915	18.0108374965	2.3025489564	FALSE	FALSE	FALSE	FALSE	TRUE	FALSE	FALSE	FALSE
11124	FAF1	Q9UNN5	15.6657800617	0.0744637762	FALSE	FALSE	FALSE	FALSE	FALSE	TRUE	FALSE	FALSE
2512	FTL	P02792	17.2612248205	1.0893463774	FALSE	FALSE	FALSE	FALSE	FALSE	FALSE	TRUE	FALSE
3726	JUNB	P17275	16.7322136335	5.9974153671	TRUE	FALSE	FALSE	FALSE	FALSE	FALSE	FALSE	FALSE
2288	FKBP4	Q02790	16.2731333762	4.9043425701	FALSE	FALSE	FALSE	FALSE	FALSE	FALSE	FALSE	FALSE
5230	PGK1	P00558	16.5197251846	5.6225129999	FALSE	FALSE	FALSE	FALSE	FALSE	FALSE	FALSE	TRUE
5999	RGS4	P49798	18.3120345668	4.296743409	FALSE	FALSE	FALSE	FALSE	FALSE	FALSE	FALSE	FALSE
2790	GNG10	P50151	18.3205618555	4.3055183405	FALSE	FALSE	FALSE	FALSE	FALSE	FALSE	FALSE	FALSE
2791	GNG11	P61952	18.4839612136	4.3012995424	FALSE	FALSE	FALSE	FALSE	FALSE	FALSE	FALSE	FALSE
9531	BAG3	O95817	15.7043189917	4.8124138428	FALSE	FALSE	FALSE	FALSE	FALSE	FALSE	FALSE	FALSE
8894	EIF2S2	P20042	16.8424209248	1.6165556435	FALSE	FALSE	FALSE	TRUE	FALSE	FALSE	FALSE	FALSE
8573	CASK	O14936	16.0233496029	3.5065284541	FALSE	FALSE	FALSE	FALSE	TRUE	FALSE	FALSE	TRUE
6386	SDCBP	O00560	15.7028590766	3.7716355268	FALSE	FALSE	FALSE	FALSE	TRUE	FALSE	FALSE	FALSE
3398	ID2	Q02363	16.5673069111	0.0816024164	TRUE	FALSE	FALSE	FALSE	TRUE	FALSE	FALSE	FALSE
3397	ID1	P41134	16.7704744047	0.0781790898	TRUE	FALSE	FALSE	FALSE	FALSE	FALSE	FALSE	FALSE
22938	SNW1	Q13573	10.7308832747	5.54348503	FALSE	FALSE	FALSE	TRUE	FALSE	FALSE	FALSE	FALSE
3561	IL2RG	P31785	17.6952814314	4.1777470834	FALSE	TRUE	FALSE	FALSE	FALSE	FALSE	TRUE	FALSE
7088	TLE1	Q04724	14.9234319719	1.1058607472	FALSE	FALSE	FALSE	FALSE	FALSE	FALSE	FALSE	FALSE
9047	SH2D2A	Q9NP31	17.1365306072	4.141715188	FALSE	FALSE	FALSE	FALSE	FALSE	FALSE	FALSE	FALSE
131450	CD200R1	Q8TD46	19.127349409	0.1258358482	FALSE	FALSE	FALSE	FALSE	FALSE	FALSE	FALSE	FALSE
3831	KLC1	Q07866	16.6227389742	3.8541673061	FALSE	FALSE	FALSE	FALSE	FALSE	FALSE	FALSE	FALSE
4843	NOS2	P35228	17.754881183	4.4743470248	FALSE	FALSE	FALSE	FALSE	TRUE	FALSE	TRUE	FALSE
5493	PPL	O60437	17.4617208458	3.4260095876	FALSE	FALSE	FALSE	FALSE	TRUE	FALSE	FALSE	FALSE
55816	DOK5	Q9P104	18.5616673736	4.2606371023	FALSE	FALSE	FALSE	FALSE	FALSE	FALSE	FALSE	FALSE
4233	MET	P08581	14.6921150191	4.1311413038	TRUE	TRUE	FALSE	FALSE	FALSE	FALSE	TRUE	FALSE
6602	SMARCD1	Q96GM5	15.2196560866	5.9472050372	FALSE	FALSE	FALSE	FALSE	FALSE	FALSE	FALSE	FALSE
9611	NCOR1	O75376	14.2907011785	6.1420623599	TRUE	FALSE	FALSE	FALSE	FALSE	FALSE	FALSE	FALSE
1314	COPA	P53621	16.2519223051	5.6179803882	FALSE	FALSE	FALSE	FALSE	FALSE	FALSE	FALSE	FALSE
3693	ITGB5	P18084	16.8116866376	3.6465793425	FALSE	TRUE	FALSE	FALSE	FALSE	FALSE	FALSE	FALSE
5441	POLR2L	P62875	16.9995987554	0.9247938773	TRUE	FALSE	FALSE	TRUE	FALSE	FALSE	FALSE	FALSE
8891	EIF2B3	Q9NR50	17.5884465694	2.6004181918	FALSE	FALSE	FALSE	TRUE	FALSE	FALSE	FALSE	FALSE
8890	EIF2B4	Q9UI10	17.3233360566	2.6009782482	FALSE	FALSE	FALSE	TRUE	FALSE	FALSE	FALSE	FALSE
9685	CLINT1	Q14677	16.4218283005	4.3692885634	FALSE	FALSE	FALSE	FALSE	FALSE	FALSE	FALSE	FALSE
2787	GNG5	P63218	17.9079641012	4.3018387628	FALSE	FALSE	FALSE	FALSE	FALSE	FALSE	FALSE	FALSE
4734	NEDD4	P46934	14.1473781735	3.9249034525	FALSE	FALSE	TRUE	FALSE	FALSE	TRUE	FALSE	FALSE
51035	UBXN1	Q04323	16.3604341659	0.2859452413	FALSE	FALSE	FALSE	FALSE	FALSE	TRUE	FALSE	FALSE
6885	MAP3K7	O43318	14.2999900718	4.7714097612	FALSE	FALSE	FALSE	FALSE	FALSE	FALSE	FALSE	TRUE
10594	PRPF8	Q6P2Q9	15.5305249426	5.5799828671	FALSE	FALSE	FALSE	TRUE	FALSE	TRUE	FALSE	FALSE
8476	CDC42BPA	Q5VT25	17.6650782246	3.8195088362	FALSE	FALSE	FALSE	FALSE	TRUE	FALSE	FALSE	FALSE
5426	POLE	Q07864	17.5329169647	5.8820309549	FALSE	FALSE	FALSE	FALSE	FALSE	FALSE	TRUE	FALSE
515	ATP5F1	P24539	15.8640664342	5.071063525	FALSE	FALSE	TRUE	FALSE	FALSE	FALSE	FALSE	FALSE
23397	NCAPH	Q15003	17.3571868662	1.4597917031	FALSE	FALSE	FALSE	FALSE	FALSE	FALSE	FALSE	FALSE
64841	GNPNAT1	Q96EK6	18.9912842951	0.1542382122	FALSE	FALSE	FALSE	FALSE	FALSE	FALSE	FALSE	FALSE
2146	EZH2	Q15910	14.3977450223	0.5702729318	TRUE	FALSE	FALSE	TRUE	FALSE	FALSE	FALSE	TRUE
23492	CBX7	O95931	16.2378870962	0.4818341814	FALSE	FALSE	FALSE	FALSE	FALSE	FALSE	FALSE	FALSE
5831	PYCR1	P32322	17.7388143707	5.6511526566	FALSE	FALSE	FALSE	FALSE	FALSE	FALSE	FALSE	TRUE
2091	FBL	P22087	14.5834903887	0.809824587	FALSE	FALSE	FALSE	TRUE	FALSE	FALSE	FALSE	FALSE
197370	NSMCE1	Q8WV22	18.0158689284	1.5091207926	FALSE	FALSE	FALSE	FALSE	FALSE	TRUE	FALSE	FALSE
51503	CWC15	Q9P013	17.9027046706	0.699489333	FALSE	FALSE	FALSE	TRUE	FALSE	FALSE	FALSE	FALSE
8449	DHX16	O60231	17.5709512769	5.6356005996	FALSE	FALSE	FALSE	TRUE	FALSE	FALSE	FALSE	FALSE
10152	ABI2	Q9NYB9	16.8475637134	4.2695125599	FALSE	FALSE	FALSE	FALSE	TRUE	TRUE	FALSE	FALSE
150274	HSCB	Q8IWL3	17.011118619	2.2228643767	FALSE	FALSE	FALSE	FALSE	FALSE	FALSE	FALSE	FALSE
369	ARAF	P10398	15.5084463069	4.6717068013	FALSE	FALSE	FALSE	FALSE	FALSE	TRUE	FALSE	FALSE
26228	STAP1	Q9ULZ2	17.9313542152	4.1312192022	FALSE	FALSE	FALSE	FALSE	TRUE	FALSE	FALSE	FALSE
4223	MEOX2	P50222	17.2845412487	1.960624926	TRUE	FALSE	FALSE	FALSE	FALSE	FALSE	FALSE	FALSE
5897	RAG2	P55895	18.8796672089	0.5444571858	FALSE	FALSE	FALSE	FALSE	FALSE	TRUE	FALSE	FALSE
10741	RBBP9	O75884	18.599951877	6.1138359273	FALSE	FALSE	FALSE	FALSE	FALSE	FALSE	FALSE	FALSE
4217	MAP3K5	Q99683	15.3629790916	4.7152386943	FALSE	FALSE	FALSE	FALSE	FALSE	FALSE	FALSE	FALSE
6814	STXBP3	O00186	18.2173991684	2.5972346636	FALSE	FALSE	FALSE	FALSE	FALSE	FALSE	FALSE	FALSE
8852	AKAP4	Q5JQC9	18.5025415223	3.4683923344	FALSE	FALSE	FALSE	FALSE	TRUE	FALSE	FALSE	FALSE
28996	HIPK2	Q9H2X6	16.0973841137	6.1668222618	FALSE	FALSE	FALSE	FALSE	FALSE	FALSE	FALSE	FALSE
7410	VAV2	P52735	15.6955331116	4.1198603515	FALSE	FALSE	FALSE	FALSE	FALSE	FALSE	FALSE	FALSE
1840	DTX1	Q86Y01	17.4349225049	1.6886943143	FALSE	FALSE	FALSE	FALSE	FALSE	TRUE	FALSE	FALSE
11155	LDB3	O75112	17.8445561476	5.2065317007	FALSE	FALSE	FALSE	FALSE	TRUE	FALSE	FALSE	FALSE
8871	SYNJ2	O15056	17.7618946843	4.2095654925	FALSE	FALSE	FALSE	FALSE	FALSE	FALSE	FALSE	FALSE
6645	SNTB2	Q13425	17.4960002708	4.0002503673	FALSE	FALSE	FALSE	FALSE	FALSE	FALSE	FALSE	FALSE
6640	SNTA1	Q13424	17.4387871625	4.5429386932	FALSE	FALSE	FALSE	FALSE	TRUE	FALSE	FALSE	FALSE
2217	FCGRT	P55899	18.5880060155	3.0150636428	FALSE	FALSE	FALSE	FALSE	FALSE	FALSE	FALSE	FALSE
5077	PAX3	P23760	17.2510351854	4.2652686302	TRUE	FALSE	FALSE	FALSE	FALSE	FALSE	FALSE	FALSE
1454	CSNK1E	P49674	14.252819859	0.5287656477	FALSE	FALSE	FALSE	FALSE	FALSE	TRUE	FALSE	FALSE
26958	COPG2	Q9UBF2	17.4373832522	1.3703099998	FALSE	FALSE	FALSE	FALSE	FALSE	FALSE	FALSE	FALSE
10926	DBF4	Q9UBU7	17.7720730149	0.2528022305	FALSE	FALSE	FALSE	FALSE	FALSE	FALSE	FALSE	FALSE
23533	PIK3R5	Q8WYR1	18.5141929733	3.8588134985	FALSE	FALSE	FALSE	FALSE	FALSE	FALSE	FALSE	FALSE
64599	GIGYF1	O75420	18.3859056472	5.2625176281	FALSE	FALSE	FALSE	FALSE	FALSE	FALSE	FALSE	FALSE
118427	OLFM3	Q96PB7	19.1248071125	4.6360999574	FALSE	FALSE	FALSE	FALSE	FALSE	FALSE	FALSE	FALSE
6364	CCL20	P78556	18.6441234307	4.0312654394	FALSE	FALSE	FALSE	FALSE	FALSE	FALSE	FALSE	FALSE
90427	BMF	Q96LC9	18.1251993912	0.1899046963	FALSE	FALSE	FALSE	FALSE	TRUE	FALSE	FALSE	FALSE
51778	MYOZ2	Q9NPC6	18.2198016156	4.524277663	FALSE	FALSE	FALSE	FALSE	TRUE	FALSE	FALSE	FALSE
10758	TRAF3IP2	O43734	17.6454063712	4.7680018397	FALSE	FALSE	FALSE	FALSE	FALSE	FALSE	FALSE	FALSE
10276	NET1	Q7Z628	18.2590403115	4.0137245063	FALSE	FALSE	FALSE	FALSE	FALSE	FALSE	FALSE	FALSE
55333	SYNJ2BP	P57105	18.3198818672	4.0305500532	FALSE	FALSE	FALSE	FALSE	FALSE	FALSE	FALSE	FALSE
9228	DLGAP2	Q9P1A6	18.1765801176	4.2276441272	FALSE	FALSE	FALSE	FALSE	FALSE	FALSE	FALSE	FALSE
2902	GRIN1	Q05586	17.650722667	4.5214966724	FALSE	TRUE	TRUE	FALSE	FALSE	FALSE	TRUE	FALSE
64398	MPP5	Q8N3R9	17.766726613	3.9979546812	FALSE	FALSE	FALSE	FALSE	FALSE	FALSE	FALSE	FALSE
23658	LSM5	Q9Y4Y9	17.9453142816	5.5159403418	FALSE	FALSE	FALSE	TRUE	FALSE	FALSE	FALSE	FALSE
10612	TRIM3	O75382	18.1432240326	4.3980634284	TRUE	FALSE	FALSE	FALSE	FALSE	TRUE	FALSE	FALSE
8315	BRAP	Q7Z569	17.1320254591	4.6249518115	FALSE	FALSE	FALSE	FALSE	FALSE	TRUE	FALSE	FALSE
81858	SHARPIN	Q9H0F6	17.5750351606	3.9399022978	FALSE	FALSE	FALSE	FALSE	FALSE	TRUE	FALSE	FALSE
9815	GIT2	Q14161	16.3731317328	4.0686445308	FALSE	FALSE	FALSE	FALSE	FALSE	FALSE	FALSE	FALSE
51684	SUFU	Q9UMX1	16.7813607119	0.2502766771	FALSE	FALSE	FALSE	FALSE	FALSE	TRUE	FALSE	FALSE
11157	LSM6	P62312	17.6630377704	1.0454355923	FALSE	FALSE	FALSE	TRUE	FALSE	FALSE	FALSE	FALSE
689	BTF3	P20290	17.1780830924	1.4352069254	FALSE	FALSE	FALSE	FALSE	FALSE	FALSE	FALSE	FALSE
10199	MPHOSPH10	O00566	18.4066658732	5.3552672155	FALSE	FALSE	FALSE	TRUE	FALSE	FALSE	FALSE	FALSE
11244	ZHX1	Q9UKY1	16.0717655019	0.4135911946	TRUE	FALSE	FALSE	FALSE	FALSE	FALSE	FALSE	FALSE
22882	ZHX2	Q9Y6X8	18.1046734225	4.2191547003	TRUE	FALSE	FALSE	FALSE	FALSE	FALSE	FALSE	FALSE
55272	IMP3	Q9NV31	18.3550772987	4.1480005422	FALSE	FALSE	FALSE	TRUE	FALSE	FALSE	FALSE	FALSE
55723	ASF1B	Q9NVP2	15.9117425181	0.6539284008	FALSE	FALSE	FALSE	FALSE	FALSE	FALSE	FALSE	FALSE
6469	SHH	Q15465	18.879989195	3.0175344724	FALSE	FALSE	FALSE	FALSE	FALSE	TRUE	FALSE	FALSE
10016	PDCD6	O75340	16.6737838604	5.2634749631	FALSE	FALSE	TRUE	FALSE	FALSE	FALSE	FALSE	FALSE
6811	STX5	Q13190	16.5062129519	2.595256578	FALSE	FALSE	FALSE	FALSE	FALSE	FALSE	FALSE	FALSE
917	CD3G	P09693	18.8353977342	4.1179382678	FALSE	FALSE	FALSE	FALSE	FALSE	FALSE	TRUE	FALSE
2011	MARK2	Q7KZI7	15.7613242213	4.7094984518	FALSE	FALSE	FALSE	FALSE	TRUE	FALSE	FALSE	FALSE
9616	RNF7	Q9UBF6	16.5730365938	1.8894743126	FALSE	FALSE	FALSE	FALSE	FALSE	TRUE	FALSE	FALSE
3897	L1CAM	P32004	17.8268361053	3.7429456178	FALSE	FALSE	FALSE	FALSE	FALSE	FALSE	FALSE	FALSE
9612	NCOR2	Q9Y618	14.7349310963	6.1330616246	TRUE	FALSE	FALSE	FALSE	FALSE	FALSE	FALSE	FALSE
81493	SYNC	Q9H7C4	18.7543909199	4.5284627635	FALSE	FALSE	FALSE	FALSE	FALSE	FALSE	FALSE	FALSE
8844	KSR1	Q8IVT5	17.8321792653	4.6248344741	FALSE	FALSE	FALSE	FALSE	FALSE	FALSE	FALSE	FALSE
10746	MAP3K2	Q9Y2U5	17.3519240383	4.7188271897	FALSE	FALSE	FALSE	FALSE	FALSE	FALSE	FALSE	FALSE
2892	GRIA3	P42263	18.487374093	3.7722765638	FALSE	TRUE	TRUE	FALSE	FALSE	FALSE	FALSE	TRUE
2893	GRIA4	P48058	18.362652719	3.7711188778	FALSE	TRUE	FALSE	FALSE	FALSE	FALSE	FALSE	FALSE
5062	PAK2	Q13177	15.1341497805	4.0647997834	FALSE	FALSE	FALSE	FALSE	TRUE	FALSE	FALSE	FALSE
9935	MAFB	Q9Y5Q3	17.9406786984	6.0035038333	TRUE	FALSE	FALSE	FALSE	FALSE	FALSE	FALSE	FALSE
6637	SNRPG	P62308	16.2574913725	5.5174860684	FALSE	FALSE	FALSE	TRUE	FALSE	FALSE	FALSE	FALSE
5689	PSMB1	P20618	15.5976440445	5.7903533852	FALSE	FALSE	FALSE	FALSE	FALSE	TRUE	TRUE	FALSE
2108	ETFA	P13804	17.3568117039	1.1607405749	FALSE	FALSE	FALSE	FALSE	FALSE	FALSE	FALSE	FALSE
2597	GAPDH	P04406	14.243162355	5.3853082129	FALSE	FALSE	FALSE	TRUE	TRUE	FALSE	FALSE	FALSE
2066	ERBB4	Q15303	16.3553178061	4.1355305901	FALSE	TRUE	TRUE	FALSE	FALSE	FALSE	TRUE	FALSE
56341	PRMT8	Q9NR22	17.1161247777	5.4887135913	FALSE	FALSE	FALSE	FALSE	FALSE	FALSE	FALSE	FALSE
4990	SIX6	O95475	18.870616832	1.0689567348	TRUE	FALSE	FALSE	FALSE	FALSE	FALSE	FALSE	FALSE
6929	TCF3	P15923	14.5980634865	0.0848913018	TRUE	FALSE	FALSE	FALSE	FALSE	FALSE	FALSE	FALSE
2036	EPB41L1	Q9H4G0	17.2853373489	3.7438616788	FALSE	FALSE	FALSE	FALSE	TRUE	FALSE	FALSE	FALSE
6647	SOD1	P00441	16.4879600229	5.8231461222	FALSE	FALSE	FALSE	FALSE	TRUE	FALSE	FALSE	TRUE
3932	LCK	P06239	14.9696638228	4.0818743826	FALSE	FALSE	FALSE	FALSE	FALSE	FALSE	TRUE	FALSE
4832	NME3	Q13232	18.2401239328	5.8062494221	FALSE	FALSE	FALSE	FALSE	FALSE	FALSE	FALSE	FALSE
5376	PMP22	Q01453	18.2552804878	2.4435377117	FALSE	FALSE	TRUE	FALSE	FALSE	FALSE	FALSE	TRUE
64332	NFKBIZ	Q9BYH8	18.881061867	4.9682934783	TRUE	FALSE	FALSE	FALSE	FALSE	FALSE	FALSE	FALSE
815	CAMK2A	Q9UQM7	16.4030759698	4.0037108997	FALSE	FALSE	FALSE	FALSE	FALSE	FALSE	FALSE	FALSE
1917	EEF1A2	Q05639	15.1932975301	5.150364743	FALSE	FALSE	FALSE	TRUE	FALSE	FALSE	FALSE	FALSE
80333	KCNIP4	Q6PIL6	18.2513291249	1.7079754096	FALSE	FALSE	TRUE	FALSE	FALSE	FALSE	FALSE	FALSE
57180	ACTR3B	Q9P1U1	17.5234651067	4.3891606029	FALSE	FALSE	FALSE	FALSE	TRUE	FALSE	FALSE	FALSE
81929	SEH1L	Q96EE3	16.2867701171	0.0658015383	FALSE	FALSE	TRUE	FALSE	FALSE	FALSE	FALSE	FALSE
6396	SEC13	P55735	16.4498212333	4.7489945848	FALSE	FALSE	TRUE	FALSE	FALSE	FALSE	FALSE	FALSE
5478	PPIA	P62937	15.7888556924	5.4682734019	FALSE	FALSE	FALSE	FALSE	FALSE	FALSE	FALSE	FALSE
3476	IGBP1	P78318	17.0411533973	5.6679088391	FALSE	FALSE	FALSE	FALSE	FALSE	FALSE	FALSE	FALSE
9482	STX8	Q9UNK0	17.2266438446	2.5945863668	FALSE	FALSE	FALSE	FALSE	FALSE	TRUE	FALSE	FALSE
6612	SUMO3	P55854	14.32290674	5.7406302487	FALSE	FALSE	FALSE	FALSE	FALSE	TRUE	FALSE	FALSE
1646	AKR1C2	P52895	18.5328918146	0.9953600336	FALSE	FALSE	FALSE	FALSE	FALSE	FALSE	TRUE	FALSE
610	HCN2	Q9UL51	18.5001977843	4.2297283012	FALSE	TRUE	TRUE	FALSE	FALSE	FALSE	FALSE	FALSE
83548	COG3	Q96JB2	17.7333194906	2.6068204334	FALSE	FALSE	FALSE	FALSE	FALSE	FALSE	FALSE	FALSE
59339	PLEKHA2	Q9HB19	18.9988019996	3.8091539874	FALSE	FALSE	FALSE	FALSE	FALSE	FALSE	FALSE	FALSE
599	BCL2L2	Q92843	17.7887622641	0.1882994337	FALSE	FALSE	TRUE	FALSE	FALSE	FALSE	FALSE	FALSE
10524	KAT5	Q92993	13.600378451	6.2197081529	TRUE	FALSE	FALSE	FALSE	FALSE	TRUE	FALSE	FALSE
9097	USP14	P54578	16.6137890564	5.7860273988	FALSE	FALSE	FALSE	FALSE	FALSE	TRUE	FALSE	FALSE
51377	UCHL5	Q9Y5K5	14.9372128566	5.8510421127	FALSE	FALSE	FALSE	FALSE	FALSE	TRUE	FALSE	FALSE
23291	FBXW11	Q9UKB1	14.3542818623	0.3247214845	FALSE	FALSE	FALSE	FALSE	FALSE	TRUE	FALSE	FALSE
3178	HNRNPA1	P09651	12.4604809694	5.4499582766	FALSE	FALSE	FALSE	TRUE	TRUE	FALSE	FALSE	FALSE
57122	NUP107	P57740	15.8729903859	0.0653642515	FALSE	FALSE	TRUE	FALSE	FALSE	FALSE	FALSE	TRUE
5971	RELB	Q01201	15.1480566646	4.9955464167	TRUE	FALSE	FALSE	FALSE	FALSE	FALSE	FALSE	FALSE
25885	POLR1A	O95602	16.153126949	0.8470743038	TRUE	FALSE	FALSE	FALSE	FALSE	FALSE	FALSE	TRUE
5698	PSMB9	P28065	15.9938077066	5.7886736664	FALSE	FALSE	FALSE	FALSE	FALSE	TRUE	TRUE	FALSE
5696	PSMB8	P28062	17.0911773162	5.7959214436	FALSE	FALSE	FALSE	FALSE	FALSE	TRUE	TRUE	FALSE
5207	PFKFB1	P16118	18.7980961967	0.3811069279	FALSE	FALSE	FALSE	FALSE	FALSE	FALSE	FALSE	FALSE
5878	RAB5C	P51148	14.8953929637	3.517503145	FALSE	FALSE	FALSE	FALSE	FALSE	FALSE	FALSE	FALSE
79598	CEP97	Q8IW35	17.3955854613	4.4611536502	FALSE	FALSE	FALSE	FALSE	FALSE	FALSE	FALSE	FALSE
5701	PSMC2	P35998	15.2790258668	5.787714879	FALSE	FALSE	FALSE	FALSE	FALSE	TRUE	FALSE	FALSE
3020	H3F3A	P84243	15.4214287665	0.65712582	FALSE	FALSE	FALSE	FALSE	FALSE	FALSE	FALSE	FALSE
3021	H3F3B	P84243	15.4232682818	0.6609357424	FALSE	FALSE	FALSE	FALSE	FALSE	FALSE	FALSE	FALSE
27095	TRAPPC3	O43617	17.4913059283	3.5380782435	FALSE	FALSE	FALSE	FALSE	FALSE	FALSE	FALSE	FALSE
5691	PSMB3	P49720	15.7130418901	5.7876279515	FALSE	FALSE	FALSE	FALSE	TRUE	TRUE	FALSE	FALSE
10051	SMC4	Q9NTJ3	16.9534425604	1.4590990873	FALSE	FALSE	FALSE	FALSE	FALSE	FALSE	FALSE	FALSE
25836	NIPBL	Q6KC79	17.6263136276	4.8232432156	FALSE	FALSE	FALSE	FALSE	FALSE	FALSE	FALSE	FALSE
3646	EIF3E	P60228	15.8010445	1.3526706536	FALSE	FALSE	FALSE	TRUE	FALSE	FALSE	FALSE	FALSE
58485	TRAPPC1	Q9Y5R8	18.1838277702	3.5379636279	FALSE	FALSE	FALSE	FALSE	FALSE	FALSE	FALSE	FALSE
8697	CDC23	Q9UJX2	15.9740966849	0.0526751984	FALSE	FALSE	FALSE	FALSE	FALSE	TRUE	FALSE	FALSE
11091	WDR5	P61964	14.2037471159	0.5854694476	FALSE	FALSE	FALSE	TRUE	FALSE	FALSE	FALSE	FALSE
60412	EXOC4	Q96A65	16.8010694573	4.0049386888	FALSE	FALSE	FALSE	FALSE	FALSE	FALSE	FALSE	FALSE
6015	RING1	Q06587	16.1450281563	0.47801907	FALSE	FALSE	FALSE	FALSE	FALSE	TRUE	FALSE	FALSE
55664	CDC37L1	Q7L3B6	17.6457023311	4.8909551709	FALSE	FALSE	FALSE	FALSE	FALSE	FALSE	FALSE	FALSE
80335	WDR82	Q6UXN9	16.6124062845	0.7665622706	FALSE	FALSE	FALSE	FALSE	FALSE	FALSE	FALSE	FALSE
10528	NOP56	O00567	13.4425814032	0.8392473376	FALSE	FALSE	FALSE	TRUE	FALSE	FALSE	FALSE	FALSE
4904	YBX1	P67809	13.6167121072	5.1963694792	TRUE	FALSE	FALSE	TRUE	FALSE	FALSE	FALSE	FALSE
55644	OSGEP	Q9NPF4	16.8146194882	1.1813779324	FALSE	FALSE	FALSE	FALSE	FALSE	FALSE	FALSE	FALSE
4809	SNU13	P55769	17.1138361949	5.535201382	FALSE	FALSE	FALSE	TRUE	FALSE	FALSE	FALSE	FALSE
200933	FBXO45	P0C2W1	18.2278979589	0.2416812978	FALSE	FALSE	FALSE	FALSE	FALSE	TRUE	FALSE	FALSE
9373	PLAA	Q9Y263	17.9759253273	0.2875834979	FALSE	FALSE	FALSE	FALSE	FALSE	FALSE	FALSE	FALSE
5567	PRKACB	P22694	16.4678720639	3.4672304568	FALSE	FALSE	FALSE	FALSE	FALSE	TRUE	FALSE	FALSE
1736	DKC1	O60832	16.0543817903	5.2945162314	FALSE	FALSE	FALSE	TRUE	FALSE	FALSE	FALSE	FALSE
5631	PRPS1	P60891	17.1338295204	4.8566409253	FALSE	FALSE	FALSE	FALSE	FALSE	FALSE	FALSE	TRUE
3309	HSPA5	P11021	12.756929849	5.3473807904	FALSE	FALSE	FALSE	FALSE	FALSE	TRUE	FALSE	FALSE
57617	VPS18	Q9P253	16.836681107	1.8220923475	FALSE	FALSE	FALSE	FALSE	FALSE	FALSE	FALSE	FALSE
222484	LNX2	Q8N448	16.6658651398	1.8834030335	FALSE	FALSE	FALSE	FALSE	FALSE	FALSE	FALSE	FALSE
5618	PRLR	P16471	17.6912973896	4.1391313149	FALSE	TRUE	FALSE	FALSE	FALSE	FALSE	TRUE	FALSE
151888	BTLA	Q7Z6A9	18.7967179927	4.1821052805	FALSE	FALSE	FALSE	FALSE	FALSE	FALSE	FALSE	FALSE
5870	RAB6A	P20340	17.4665304928	2.6574798009	FALSE	FALSE	FALSE	FALSE	FALSE	FALSE	FALSE	FALSE
100287932	TIMM23	O14925	17.9533843006	1.3779357869	FALSE	FALSE	FALSE	FALSE	FALSE	FALSE	FALSE	FALSE
100652748	TIMM23B	Q5SRD1	17.9595733798	1.3783887581	FALSE	FALSE	FALSE	FALSE	FALSE	FALSE	FALSE	FALSE
3800	KIF5C	O60282	17.5856517355	5.0870701374	FALSE	FALSE	FALSE	FALSE	TRUE	FALSE	FALSE	FALSE
9046	DOK2	O60496	17.2428215928	4.0812943226	FALSE	FALSE	FALSE	FALSE	FALSE	FALSE	FALSE	FALSE
6634	SNRPD3	P62318	15.8395091024	5.5168829745	FALSE	FALSE	FALSE	TRUE	FALSE	FALSE	FALSE	FALSE
658	BMPR1B	O00238	17.8816804154	6.2781261557	FALSE	TRUE	FALSE	FALSE	FALSE	FALSE	FALSE	TRUE
7188	TRAF5	O00463	16.4639706847	4.7667586588	FALSE	FALSE	FALSE	FALSE	FALSE	TRUE	FALSE	FALSE
414062	CCL3L3	P16619	18.7067084551	3.9650880631	FALSE	FALSE	FALSE	FALSE	FALSE	FALSE	FALSE	FALSE
6349	CCL3L1	P16619	18.7065847108	3.9646317378	NA	NA	NA	NA	NA	NA	NA	NA
1780	DYNC1I1	O14576	16.6275310332	1.2179967331	FALSE	FALSE	FALSE	FALSE	FALSE	FALSE	FALSE	FALSE
9276	COPB2	P35606	16.5716067004	1.3808366189	FALSE	FALSE	FALSE	FALSE	FALSE	FALSE	FALSE	FALSE
57381	RHOJ	Q9H4E5	18.1163874829	4.0645854862	FALSE	FALSE	FALSE	FALSE	TRUE	FALSE	FALSE	FALSE
22941	SHANK2	Q9UPX8	17.423964693	4.2153667408	FALSE	FALSE	FALSE	FALSE	FALSE	FALSE	FALSE	FALSE
54778	RNF111	Q6ZNA4	16.5227076349	0.3430849923	FALSE	FALSE	FALSE	FALSE	FALSE	TRUE	FALSE	FALSE
11311	VPS45	Q9NRW7	18.4803897131	2.5957544543	FALSE	FALSE	FALSE	FALSE	FALSE	FALSE	FALSE	FALSE
23236	PLCB1	Q9NQ66	18.3577175799	4.4891108509	FALSE	FALSE	FALSE	FALSE	FALSE	FALSE	FALSE	TRUE
56923	NMUR2	Q9GZQ4	19.1332027585	2.9118693816	FALSE	TRUE	FALSE	FALSE	FALSE	FALSE	FALSE	FALSE
10316	NMUR1	Q9HB89	19.1331156017	2.9119075606	FALSE	TRUE	TRUE	FALSE	FALSE	FALSE	FALSE	FALSE
285381	DPH3	Q96FX2	18.8643282437	4.3085247098	FALSE	FALSE	FALSE	FALSE	FALSE	FALSE	FALSE	FALSE
51082	POLR1D	Q9Y2S0	17.1184090643	0.9264575127	TRUE	FALSE	FALSE	FALSE	FALSE	FALSE	FALSE	FALSE
64145	RBSN	Q9H1K0	18.0357891594	3.515647747	FALSE	FALSE	FALSE	FALSE	FALSE	FALSE	FALSE	FALSE
117854	TRIM6	Q9C030	18.9813524649	1.8942870138	FALSE	FALSE	FALSE	FALSE	FALSE	TRUE	FALSE	FALSE
4171	MCM2	P49736	14.7541954425	0.6010738607	FALSE	FALSE	FALSE	FALSE	TRUE	FALSE	FALSE	TRUE
85417	CCNB3	Q8WWL7	19.0667529764	5.4035199182	FALSE	FALSE	FALSE	FALSE	FALSE	FALSE	FALSE	FALSE
7874	USP7	Q93009	13.4794581379	6.2180844718	FALSE	FALSE	FALSE	FALSE	FALSE	TRUE	FALSE	FALSE
529	ATP6V1E1	P36543	17.3890256658	2.5259802775	FALSE	FALSE	TRUE	FALSE	FALSE	FALSE	FALSE	FALSE
6777	STAT5B	P51692	16.2975705352	4.1713835711	TRUE	FALSE	FALSE	FALSE	FALSE	FALSE	FALSE	FALSE
1937	EEF1G	P26641	12.967773657	4.5547708818	FALSE	FALSE	FALSE	TRUE	FALSE	FALSE	FALSE	FALSE
3728	JUP	P14923	15.5488989778	4.2740787023	FALSE	FALSE	FALSE	FALSE	TRUE	FALSE	FALSE	FALSE
115708	TRMT61A	Q96FX7	18.2982653776	4.2052956687	FALSE	FALSE	FALSE	TRUE	FALSE	FALSE	FALSE	FALSE
2070	EYA4	O95677	18.6070903637	1.068917188	FALSE	FALSE	FALSE	FALSE	FALSE	FALSE	FALSE	TRUE
2199	FBLN2	P98095	18.0139025841	3.8140701158	FALSE	FALSE	FALSE	FALSE	FALSE	FALSE	FALSE	FALSE
2968	GTF2H4	Q92759	17.8528212182	1.502386334	FALSE	FALSE	FALSE	FALSE	FALSE	FALSE	FALSE	FALSE
2903	GRIN2A	Q12879	17.8918754168	4.0055337177	FALSE	TRUE	FALSE	FALSE	FALSE	FALSE	TRUE	FALSE
2788	GNG7	O60262	18.1349381311	4.3014890096	FALSE	FALSE	FALSE	FALSE	FALSE	FALSE	FALSE	FALSE
2785	GNG3	P63215	18.5401497503	4.3016604482	FALSE	FALSE	FALSE	FALSE	FALSE	FALSE	FALSE	FALSE
22795	NID2	Q14112	17.7363447448	2.9003164578	FALSE	FALSE	FALSE	FALSE	FALSE	FALSE	FALSE	FALSE
3579	CXCR2	P25025	18.0114949513	3.8586428487	FALSE	TRUE	FALSE	FALSE	FALSE	FALSE	FALSE	FALSE
4916	NTRK3	Q16288	17.9450829214	4.2607900939	FALSE	TRUE	FALSE	FALSE	TRUE	FALSE	FALSE	TRUE
3692	EIF6	P56537	14.4601607093	1.3371356067	FALSE	FALSE	FALSE	TRUE	TRUE	FALSE	FALSE	FALSE
11344	TWF2	Q6IBS0	17.2186837738	4.4205344604	FALSE	FALSE	FALSE	FALSE	TRUE	FALSE	FALSE	FALSE
54606	DDX56	Q9NY93	16.0814357974	5.3536422947	FALSE	FALSE	FALSE	TRUE	FALSE	FALSE	FALSE	FALSE
10289	EIF1B	O60739	13.9171011061	1.1716107823	FALSE	FALSE	FALSE	TRUE	FALSE	FALSE	FALSE	FALSE
8467	SMARCA5	O60264	15.057169865	0.6209579106	TRUE	FALSE	FALSE	FALSE	FALSE	FALSE	FALSE	FALSE
3316	HSPB2	Q16082	17.6574820854	0.2034695885	FALSE	FALSE	FALSE	FALSE	FALSE	FALSE	FALSE	FALSE
8115	TCL1A	P56279	18.545812111	4.8175888277	FALSE	FALSE	FALSE	FALSE	FALSE	FALSE	FALSE	FALSE
409	ARRB2	P32121	12.151670905	5.3918312451	FALSE	FALSE	FALSE	FALSE	FALSE	TRUE	FALSE	FALSE
991	CDC20	Q12834	15.0962684611	0.0406483217	FALSE	FALSE	FALSE	FALSE	FALSE	TRUE	FALSE	FALSE
4292	MLH1	P40692	14.358698706	2.6896796484	FALSE	FALSE	FALSE	FALSE	FALSE	FALSE	FALSE	FALSE
1965	EIF2S1	P05198	17.051806255	5.5640763838	FALSE	FALSE	FALSE	TRUE	FALSE	FALSE	FALSE	FALSE
23710	GABARAPL1	Q9H0R8	11.2242690782	5.4207107719	FALSE	FALSE	FALSE	FALSE	FALSE	TRUE	FALSE	FALSE
5600	MAPK11	Q15759	17.3538062337	6.1474646685	FALSE	FALSE	FALSE	FALSE	FALSE	FALSE	TRUE	FALSE
55768	NGLY1	Q96IV0	18.4884108984	5.7749852663	FALSE	FALSE	FALSE	FALSE	FALSE	FALSE	FALSE	TRUE
9129	PRPF3	O43395	16.3180071599	5.578895245	FALSE	FALSE	FALSE	TRUE	FALSE	FALSE	FALSE	FALSE
151903	CCDC12	Q8WUD4	18.012152051	5.6795044741	FALSE	FALSE	FALSE	FALSE	FALSE	FALSE	FALSE	FALSE
23020	SNRNP200	O75643	15.1572403997	5.5330262941	FALSE	FALSE	FALSE	TRUE	FALSE	FALSE	FALSE	TRUE
2782	GNB1	P62873	15.723140198	4.3046786971	FALSE	FALSE	FALSE	FALSE	FALSE	FALSE	FALSE	FALSE
830	CAPZA2	P47755	13.1710516016	2.6824844111	FALSE	FALSE	FALSE	FALSE	TRUE	FALSE	FALSE	FALSE
498	ATP5A1	P25705	15.4754393679	5.2667643926	FALSE	FALSE	TRUE	FALSE	FALSE	FALSE	FALSE	FALSE
51616	TAF9B	Q9HBM6	17.5756622356	0.8578179943	FALSE	FALSE	FALSE	FALSE	FALSE	FALSE	FALSE	FALSE
11034	DSTN	P60981	17.5927813698	4.4537693049	FALSE	FALSE	FALSE	FALSE	TRUE	FALSE	FALSE	FALSE
5141	PDE4A	P27815	18.565703328	4.2327212777	FALSE	FALSE	FALSE	FALSE	FALSE	FALSE	TRUE	FALSE
7547	ZIC3	O60481	19.1287497851	0.0207568413	TRUE	FALSE	FALSE	FALSE	FALSE	FALSE	FALSE	FALSE
7881	KCNAB1	Q14722	18.1834473891	4.0199036368	FALSE	FALSE	TRUE	FALSE	FALSE	FALSE	FALSE	FALSE
1191	CLU	P10909	15.6166081548	2.8766960507	FALSE	FALSE	FALSE	FALSE	FALSE	TRUE	FALSE	FALSE
80230	RUFY1	Q96T51	17.4426395848	4.0611634662	FALSE	FALSE	FALSE	FALSE	FALSE	FALSE	FALSE	FALSE
134957	STXBP5	Q5T5C0	18.1369160885	2.595984518	FALSE	FALSE	FALSE	FALSE	FALSE	FALSE	FALSE	FALSE
6667	SP1	P08047	13.1826960839	6.1202625366	TRUE	FALSE	FALSE	FALSE	FALSE	FALSE	FALSE	FALSE
23616	SH3BP1	Q9Y3L3	18.4014294185	4.2090160028	FALSE	FALSE	FALSE	FALSE	FALSE	FALSE	FALSE	FALSE
4758	NEU1	Q99519	18.4784507645	5.3943359389	FALSE	FALSE	FALSE	FALSE	FALSE	FALSE	FALSE	TRUE
3718	JAK3	P52333	15.7529418291	4.1126427199	FALSE	FALSE	FALSE	FALSE	TRUE	FALSE	TRUE	FALSE
64112	MOAP1	Q96BY2	18.032563464	0.1913985933	FALSE	FALSE	FALSE	FALSE	FALSE	TRUE	FALSE	FALSE
22872	SEC31A	O94979	17.680129709	1.5525462152	FALSE	FALSE	TRUE	FALSE	FALSE	FALSE	FALSE	TRUE
8027	STAM	Q92783	17.5617913805	3.9063639489	FALSE	FALSE	FALSE	FALSE	FALSE	TRUE	FALSE	FALSE
6363	CCL19	Q99731	18.6888840141	4.3061256661	FALSE	FALSE	FALSE	FALSE	FALSE	FALSE	FALSE	FALSE
2690	GHR	P10912	16.6731259317	4.1466470242	FALSE	TRUE	FALSE	FALSE	FALSE	FALSE	TRUE	FALSE
160	AP2A1	O95782	15.7585365016	4.36901413	FALSE	FALSE	FALSE	FALSE	FALSE	FALSE	FALSE	FALSE
8766	RAB11A	P62491	16.1869578524	5.0776843367	FALSE	FALSE	FALSE	FALSE	FALSE	FALSE	FALSE	FALSE
9075	CLDN2	P57739	18.5672307122	1.7285773337	FALSE	FALSE	FALSE	FALSE	FALSE	FALSE	FALSE	FALSE
5413	SEPT5	Q99719	17.671758585	4.588063553	FALSE	FALSE	FALSE	FALSE	TRUE	FALSE	FALSE	FALSE
840	CASP7	P55210	17.1893301746	3.9518024332	FALSE	FALSE	FALSE	FALSE	FALSE	FALSE	FALSE	FALSE
5148	PDE6G	P18545	18.4150290616	3.7958486681	FALSE	FALSE	FALSE	FALSE	FALSE	FALSE	FALSE	TRUE
7257	TSNAX	Q99598	15.5067312409	3.4387579545	FALSE	FALSE	FALSE	TRUE	FALSE	FALSE	FALSE	FALSE
30849	PIK3R4	Q99570	17.786392054	1.4401826565	FALSE	FALSE	FALSE	FALSE	FALSE	FALSE	FALSE	FALSE
10236	HNRNPR	O43390	15.900618467	5.4312113385	FALSE	FALSE	FALSE	TRUE	FALSE	FALSE	FALSE	FALSE
10026	PIGK	Q92643	18.4176994641	0.2879309439	FALSE	FALSE	FALSE	FALSE	FALSE	FALSE	FALSE	FALSE
8664	EIF3D	O15371	16.9270229573	5.1417763748	FALSE	FALSE	FALSE	TRUE	FALSE	FALSE	FALSE	FALSE
147179	WIPF2	Q8TF74	18.0340698527	4.0560356905	FALSE	FALSE	FALSE	FALSE	TRUE	FALSE	FALSE	FALSE
5170	PDPK1	O15530	15.6259805178	4.8201282388	FALSE	FALSE	FALSE	FALSE	TRUE	FALSE	FALSE	FALSE
9699	RIMS2	Q9UQ26	18.0009328094	3.5088010822	FALSE	FALSE	FALSE	FALSE	FALSE	FALSE	FALSE	FALSE
81603	TRIM8	Q9BZR9	15.7915748871	2.4776586611	FALSE	FALSE	FALSE	FALSE	FALSE	TRUE	FALSE	FALSE
7178	TPT1	P13693	17.0455226627	5.1470010987	FALSE	FALSE	FALSE	FALSE	FALSE	FALSE	FALSE	FALSE
51729	WBP11	Q9Y2W2	17.2616306364	5.7253589852	FALSE	FALSE	FALSE	FALSE	FALSE	FALSE	FALSE	FALSE
79718	TBL1XR1	Q9BZK7	16.2930820052	0.5489167023	FALSE	FALSE	FALSE	FALSE	FALSE	TRUE	FALSE	FALSE
398	ARHGDIG	Q99819	18.666837388	3.6295167684	FALSE	FALSE	FALSE	FALSE	FALSE	FALSE	FALSE	FALSE
2273	FHL1	Q13642	16.5851233219	6.2482505804	FALSE	FALSE	FALSE	FALSE	FALSE	FALSE	FALSE	FALSE
11267	SNF8	Q96H20	17.742919308	1.0909092941	FALSE	FALSE	FALSE	FALSE	FALSE	TRUE	FALSE	FALSE
5873	RAB27A	P51159	17.5374537869	1.4950509996	FALSE	FALSE	FALSE	FALSE	FALSE	FALSE	FALSE	FALSE
4191	MDH2	P40926	17.619982975	5.4003427177	FALSE	FALSE	FALSE	FALSE	FALSE	FALSE	FALSE	TRUE
7086	TKT	P29401	17.0794520461	5.1045824919	FALSE	FALSE	FALSE	FALSE	FALSE	FALSE	FALSE	TRUE
55297	CCDC91	Q7Z6B0	18.6282579473	3.776568915	FALSE	FALSE	FALSE	FALSE	FALSE	FALSE	FALSE	FALSE
6208	RPS14	P62263	15.09144929	5.3267590606	FALSE	FALSE	FALSE	TRUE	FALSE	FALSE	FALSE	FALSE
2997	GYS1	P13807	17.3394279923	0.1643552545	FALSE	FALSE	FALSE	FALSE	FALSE	FALSE	FALSE	TRUE
1819	DRG2	P55039	19.0193589965	5.5589300081	FALSE	FALSE	FALSE	TRUE	FALSE	FALSE	FALSE	FALSE
8562	DENR	O43583	17.9423031621	0.4111956837	FALSE	FALSE	FALSE	TRUE	FALSE	FALSE	FALSE	FALSE
7155	TOP2B	Q02880	16.977252167	6.0352064586	FALSE	FALSE	FALSE	FALSE	FALSE	FALSE	TRUE	FALSE
4204	MECP2	P51608	15.803736623	0.5462496352	TRUE	FALSE	FALSE	TRUE	FALSE	FALSE	FALSE	FALSE
3908	LAMA2	P24043	18.7358073711	4.0929164256	FALSE	FALSE	FALSE	FALSE	FALSE	FALSE	FALSE	FALSE
5690	PSMB2	P49721	16.3493214027	5.7902748302	FALSE	FALSE	FALSE	FALSE	FALSE	TRUE	TRUE	FALSE
5695	PSMB7	Q99436	16.2537814943	5.7904826858	FALSE	FALSE	FALSE	FALSE	FALSE	TRUE	FALSE	FALSE
57154	SMURF1	Q9HCE7	15.694062611	6.2805641626	FALSE	FALSE	FALSE	FALSE	FALSE	TRUE	FALSE	FALSE
2132	EXT2	Q93063	17.5822270868	1.226114732	FALSE	FALSE	FALSE	FALSE	FALSE	FALSE	FALSE	TRUE
3655	ITGA6	P23229	17.6290167145	3.6133186631	FALSE	TRUE	TRUE	FALSE	FALSE	FALSE	FALSE	TRUE
8935	SKAP2	O75563	18.1428307427	4.1008248504	FALSE	FALSE	FALSE	FALSE	FALSE	FALSE	FALSE	FALSE
7038	TG	P01266	18.8528603935	5.2791768556	FALSE	FALSE	FALSE	FALSE	FALSE	FALSE	FALSE	FALSE
8908	GYG2	O15488	18.6728319956	0.1638174743	FALSE	FALSE	FALSE	FALSE	FALSE	FALSE	FALSE	FALSE
10105	PPIF	P30405	18.6900135642	6.1096759519	FALSE	FALSE	FALSE	FALSE	FALSE	FALSE	FALSE	FALSE
9530	BAG4	O95429	16.7992908858	5.2218987709	FALSE	FALSE	FALSE	FALSE	FALSE	TRUE	FALSE	FALSE
10095	ARPC1B	O15143	17.0766210891	4.3891147996	FALSE	FALSE	FALSE	FALSE	TRUE	FALSE	FALSE	FALSE
55851	PSENEN	Q9NZ42	18.3703444181	3.5523454955	FALSE	FALSE	FALSE	FALSE	FALSE	FALSE	FALSE	FALSE
56252	YLPM1	P49750	17.144151286	5.6976337086	FALSE	FALSE	FALSE	FALSE	FALSE	FALSE	FALSE	FALSE
5080	PAX6	P26367	16.494836997	5.9673748986	TRUE	FALSE	FALSE	FALSE	FALSE	TRUE	FALSE	FALSE
166	AES	Q08117	17.0445530698	1.0689522361	FALSE	FALSE	FALSE	FALSE	FALSE	FALSE	FALSE	FALSE
23090	ZNF423	Q2M1K9	17.8585487023	6.0399524266	TRUE	FALSE	FALSE	FALSE	FALSE	FALSE	FALSE	FALSE
5364	PLXNB1	O43157	17.309761615	4.1363474641	TRUE	FALSE	FALSE	FALSE	TRUE	FALSE	FALSE	FALSE
3308	HSPA4	P34932	13.1233263037	0.0276645701	FALSE	FALSE	FALSE	FALSE	FALSE	FALSE	FALSE	FALSE
1434	CSE1L	P55060	16.4848910702	5.25693033	FALSE	FALSE	TRUE	FALSE	FALSE	FALSE	FALSE	FALSE
2792	GNGT1	P63211	18.5850011357	4.3075634294	FALSE	FALSE	FALSE	FALSE	FALSE	FALSE	FALSE	FALSE
27250	PDCD4	Q53EL6	17.5198606257	5.6390344777	FALSE	FALSE	FALSE	TRUE	FALSE	FALSE	FALSE	FALSE
8850	KAT2B	Q92831	14.0882706149	0.6074465403	FALSE	FALSE	FALSE	FALSE	FALSE	FALSE	FALSE	FALSE
55844	PPP2R2D	Q66LE6	16.1771048503	5.6569120721	FALSE	FALSE	FALSE	FALSE	FALSE	FALSE	FALSE	FALSE
5521	PPP2R2B	Q00005	14.6820167112	5.1608872668	FALSE	FALSE	FALSE	FALSE	TRUE	FALSE	FALSE	FALSE
84612	PARD6B	Q9BYG5	15.6852020928	3.9853286658	FALSE	FALSE	FALSE	FALSE	FALSE	FALSE	FALSE	FALSE
5692	PSMB4	P28070	15.9516821459	5.7969850656	FALSE	FALSE	FALSE	FALSE	FALSE	TRUE	FALSE	FALSE
6749	SSRP1	Q08945	15.3356332415	0.6025764551	TRUE	FALSE	FALSE	FALSE	FALSE	FALSE	FALSE	FALSE
6256	RXRA	P19793	14.7284412723	6.1329705055	TRUE	TRUE	FALSE	FALSE	FALSE	FALSE	TRUE	FALSE
22818	COPZ1	P61923	18.2441117898	1.3811556368	FALSE	FALSE	FALSE	FALSE	FALSE	FALSE	FALSE	FALSE
84678	KDM2B	Q8NHM5	17.6734952729	0.477207609	FALSE	FALSE	FALSE	FALSE	FALSE	TRUE	FALSE	FALSE
5718	PSMD12	O00232	15.9752650375	5.7884340629	TRUE	FALSE	FALSE	FALSE	FALSE	TRUE	FALSE	FALSE
5861	RAB1A	P62820	16.3873639314	2.6708915936	FALSE	FALSE	FALSE	FALSE	FALSE	FALSE	FALSE	FALSE
9532	BAG2	O95816	15.4911858882	5.0210705023	FALSE	FALSE	FALSE	FALSE	FALSE	FALSE	FALSE	FALSE
5688	PSMA7	O14818	15.3532831111	5.7919122219	FALSE	FALSE	FALSE	FALSE	FALSE	TRUE	FALSE	FALSE
4205	MEF2A	Q02078	16.1780937484	0.3611889363	TRUE	FALSE	FALSE	FALSE	FALSE	FALSE	FALSE	FALSE
4208	MEF2C	Q06413	17.3586863601	6.1886627834	TRUE	FALSE	FALSE	FALSE	FALSE	FALSE	FALSE	FALSE
83746	L3MBTL2	Q969R5	16.5572145857	0.475832379	FALSE	FALSE	FALSE	FALSE	FALSE	FALSE	FALSE	FALSE
6838	SURF6	O75683	18.3535896191	5.4403336019	FALSE	FALSE	FALSE	TRUE	FALSE	FALSE	FALSE	FALSE
4869	NPM1	P06748	11.8458616784	5.3880052293	FALSE	FALSE	FALSE	TRUE	FALSE	FALSE	FALSE	FALSE
54994	GID8	Q9NWU2	17.8711534245	0.1622285159	FALSE	FALSE	FALSE	FALSE	FALSE	FALSE	FALSE	FALSE
6134	RPL10	P27635	12.5802667005	5.4416676163	FALSE	FALSE	FALSE	TRUE	FALSE	FALSE	FALSE	FALSE
5702	PSMC3	P17980	14.4882274356	5.9252364416	FALSE	FALSE	FALSE	FALSE	FALSE	TRUE	FALSE	FALSE
2053	EPHX2	P34913	18.8967219956	4.2617167443	FALSE	FALSE	FALSE	FALSE	FALSE	FALSE	FALSE	FALSE
29894	CPSF1	Q10570	16.8239573881	5.7016660052	FALSE	FALSE	FALSE	TRUE	FALSE	FALSE	FALSE	FALSE
84916	UTP4	Q969X6	17.403916287	0.8370338193	NA	NA	NA	NA	NA	NA	NA	NA
10552	ARPC1A	Q92747	17.8595420404	4.3886721874	FALSE	FALSE	FALSE	FALSE	TRUE	FALSE	FALSE	FALSE
162	AP1B1	Q10567	16.6040764919	4.3540157187	FALSE	FALSE	FALSE	FALSE	FALSE	FALSE	FALSE	FALSE
26524	LATS2	Q9NRM7	17.2681053527	0.4565085878	FALSE	FALSE	FALSE	FALSE	TRUE	FALSE	FALSE	FALSE
4666	NACA	E9PAV3	16.9328846855	5.9880994312	FALSE	FALSE	FALSE	FALSE	FALSE	FALSE	FALSE	FALSE
5436	POLR2G	P62487	15.5571599675	0.9334077978	TRUE	FALSE	FALSE	TRUE	FALSE	FALSE	FALSE	FALSE
10640	EXOC5	O00471	17.0623666608	3.2012011113	FALSE	FALSE	FALSE	FALSE	FALSE	FALSE	FALSE	FALSE
1870	E2F2	Q14209	17.624809314	0.7640522883	TRUE	FALSE	FALSE	FALSE	FALSE	FALSE	FALSE	FALSE
8626	TP63	Q9H3D4	14.7637144411	5.9037851151	TRUE	FALSE	FALSE	FALSE	FALSE	FALSE	FALSE	FALSE
51588	PIAS4	Q8N2W9	15.1999408902	6.269013108	TRUE	FALSE	FALSE	FALSE	FALSE	TRUE	FALSE	FALSE
81876	RAB1B	Q9H0U4	17.6053880281	2.6704853382	FALSE	FALSE	FALSE	FALSE	FALSE	FALSE	FALSE	FALSE
3761	KCNJ4	P48050	18.0398628031	4.0010205483	FALSE	TRUE	FALSE	FALSE	FALSE	FALSE	FALSE	FALSE
912	CD1D	P15813	18.6561785	3.5856204757	FALSE	FALSE	FALSE	FALSE	FALSE	FALSE	FALSE	FALSE
23557	SNAPIN	O95295	15.4305986601	3.8214935036	FALSE	FALSE	TRUE	FALSE	FALSE	FALSE	FALSE	FALSE
22954	TRIM32	Q13049	16.1879387788	1.8771689185	TRUE	FALSE	FALSE	FALSE	FALSE	TRUE	FALSE	TRUE
10094	ARPC3	O15145	16.5084754362	4.3892850127	FALSE	FALSE	FALSE	FALSE	TRUE	FALSE	FALSE	FALSE
2553	GABPB1	Q06547	17.8896979529	2.1205532081	TRUE	FALSE	FALSE	FALSE	FALSE	FALSE	FALSE	FALSE
4684	NCAM1	P13591	17.6832899588	3.7525340638	FALSE	FALSE	FALSE	FALSE	FALSE	FALSE	FALSE	FALSE
23708	GSPT2	Q8IYD1	18.52141888	5.0947978671	FALSE	FALSE	FALSE	TRUE	FALSE	FALSE	FALSE	FALSE
3921	RPSA	P08865	15.3237228125	5.3143550389	FALSE	FALSE	FALSE	TRUE	FALSE	FALSE	FALSE	FALSE
4234	METTL1	Q9UBP6	18.9611418681	2.5749709569	FALSE	FALSE	FALSE	TRUE	FALSE	FALSE	FALSE	FALSE
3094	HINT1	P49773	17.7752696169	0.2678847624	FALSE	FALSE	FALSE	FALSE	TRUE	FALSE	FALSE	FALSE
5966	REL	Q04864	15.7668805739	4.9918882194	TRUE	FALSE	FALSE	FALSE	FALSE	FALSE	FALSE	FALSE
7532	YWHAG	P61981	12.230203902	5.2408095204	FALSE	FALSE	FALSE	FALSE	FALSE	FALSE	FALSE	FALSE
1176	AP3S1	Q92572	17.6014049177	2.7794965751	FALSE	FALSE	FALSE	FALSE	FALSE	FALSE	FALSE	FALSE
10603	SH2B2	O14492	18.000711787	4.1472616739	FALSE	FALSE	FALSE	FALSE	TRUE	FALSE	FALSE	FALSE
1795	DOCK3	Q8IZD9	18.0897677482	4.2112573855	FALSE	FALSE	FALSE	FALSE	FALSE	FALSE	FALSE	FALSE
64750	SMURF2	Q9HAU4	15.0218966962	3.6308852345	FALSE	FALSE	FALSE	FALSE	FALSE	TRUE	FALSE	FALSE
1647	GADD45A	P24522	15.3513346093	0.5169150129	FALSE	FALSE	FALSE	FALSE	FALSE	FALSE	FALSE	FALSE
2890	GRIA1	P42261	17.5403614086	3.771443784	FALSE	TRUE	FALSE	FALSE	FALSE	FALSE	TRUE	FALSE
5440	POLR2K	P53803	18.0488195984	0.9328268616	TRUE	FALSE	FALSE	TRUE	FALSE	FALSE	FALSE	FALSE
79109	MAPKAP1	Q9BPZ7	17.5293404143	4.8494786193	FALSE	FALSE	FALSE	FALSE	FALSE	FALSE	FALSE	FALSE
6917	TCEA1	P23193	16.8198808714	0.9282982182	FALSE	FALSE	FALSE	FALSE	FALSE	FALSE	FALSE	FALSE
4436	MSH2	P43246	15.9300595592	0.1285498528	FALSE	FALSE	FALSE	FALSE	FALSE	FALSE	FALSE	FALSE
23327	NEDD4L	Q96PU5	15.5702619957	1.9021092567	FALSE	FALSE	FALSE	FALSE	FALSE	TRUE	FALSE	TRUE
171568	POLR3H	Q9Y535	17.5493631657	0.9264489204	TRUE	FALSE	FALSE	FALSE	FALSE	FALSE	FALSE	FALSE
823	CAPN1	P07384	16.1840103198	4.2537450463	FALSE	FALSE	FALSE	FALSE	FALSE	FALSE	FALSE	TRUE
3014	H2AFX	P16104	12.8669127104	2.3633642523	FALSE	FALSE	FALSE	FALSE	FALSE	FALSE	FALSE	FALSE
5211	PFKL	P17858	17.0076241043	5.013463065	FALSE	FALSE	FALSE	FALSE	FALSE	FALSE	FALSE	FALSE
55432	YOD1	Q5VVQ6	18.0486071057	2.4899915633	TRUE	FALSE	FALSE	FALSE	FALSE	TRUE	FALSE	FALSE
6683	SPAST	Q9UBP0	18.3567281457	3.6211072769	FALSE	FALSE	FALSE	FALSE	TRUE	FALSE	FALSE	TRUE
59345	GNB4	Q9HAV0	17.2936651055	4.3010395889	FALSE	FALSE	FALSE	FALSE	FALSE	FALSE	FALSE	FALSE
8099	CDK2AP1	O14519	16.2776959579	0.4237192913	FALSE	FALSE	FALSE	FALSE	FALSE	FALSE	FALSE	FALSE
23521	RPL13A	P40429	16.9211328555	5.3780993405	FALSE	FALSE	FALSE	TRUE	FALSE	FALSE	FALSE	FALSE
11224	RPL35	P42766	16.3424319908	5.3064171369	FALSE	FALSE	FALSE	TRUE	FALSE	FALSE	FALSE	FALSE
6452	SH3BP2	P78314	17.3003651272	4.1800703226	FALSE	FALSE	FALSE	FALSE	FALSE	FALSE	FALSE	FALSE
4254	KITLG	P21583	18.6834727552	4.9110451474	FALSE	FALSE	FALSE	FALSE	TRUE	FALSE	FALSE	FALSE
7006	TEC	P42680	16.9397759731	4.1308271075	FALSE	FALSE	FALSE	FALSE	TRUE	FALSE	FALSE	FALSE
5228	PGF	P49763	18.8575698258	4.0908446701	FALSE	FALSE	FALSE	FALSE	FALSE	FALSE	TRUE	FALSE
51206	GP6	Q9HCN6	18.1598224324	4.1021009878	FALSE	FALSE	FALSE	FALSE	FALSE	FALSE	FALSE	FALSE
2033	EP300	Q09472	11.5743318768	6.0613236129	FALSE	FALSE	FALSE	FALSE	FALSE	FALSE	FALSE	TRUE
468	ATF4	P18848	15.7402589673	5.9971177324	TRUE	FALSE	FALSE	FALSE	FALSE	FALSE	FALSE	FALSE
64326	RFWD2	Q8NHY2	15.6383657557	5.6632433447	FALSE	FALSE	FALSE	FALSE	FALSE	TRUE	FALSE	FALSE
9586	CREB5	Q02930	18.1244009404	5.9938886363	TRUE	FALSE	FALSE	FALSE	FALSE	FALSE	FALSE	FALSE
4089	SMAD4	Q13485	14.1733245535	6.2744109667	TRUE	FALSE	FALSE	TRUE	FALSE	FALSE	FALSE	FALSE
7535	ZAP70	P43403	16.4655327377	4.1650573666	FALSE	FALSE	FALSE	FALSE	FALSE	FALSE	FALSE	TRUE
10253	SPRY2	O43597	16.0510945147	3.8124859995	FALSE	FALSE	FALSE	FALSE	TRUE	FALSE	FALSE	FALSE
84174	SLA2	Q9H6Q3	18.2368513917	4.1653468986	FALSE	FALSE	FALSE	FALSE	FALSE	FALSE	FALSE	FALSE
5585	PKN1	Q16512	16.9060099377	4.5637026739	FALSE	FALSE	FALSE	FALSE	TRUE	FALSE	FALSE	FALSE
5337	PLD1	Q13393	16.9518734575	4.5655525707	FALSE	FALSE	FALSE	FALSE	FALSE	FALSE	FALSE	FALSE
5586	PKN2	Q16513	16.244457011	4.5594450774	FALSE	FALSE	FALSE	FALSE	TRUE	FALSE	FALSE	FALSE
23365	ARHGEF12	Q9NZN5	17.5477605853	4.2052927763	FALSE	FALSE	FALSE	FALSE	FALSE	FALSE	FALSE	FALSE
23002	DAAM1	Q9Y4D1	17.689014924	4.0752338595	FALSE	FALSE	FALSE	FALSE	TRUE	FALSE	FALSE	FALSE
10256	CNKSR1	Q969H4	17.8478187893	0.4610713317	FALSE	FALSE	FALSE	FALSE	FALSE	FALSE	FALSE	FALSE
6872	TAF1	P21675	15.2954698889	0.595702577	TRUE	FALSE	FALSE	FALSE	FALSE	TRUE	FALSE	TRUE
6891	TAP2	Q03519	17.8402763739	5.7985247541	FALSE	FALSE	TRUE	FALSE	FALSE	FALSE	FALSE	TRUE
6892	TAPBP	O15533	18.2495288003	3.0142318471	FALSE	FALSE	FALSE	FALSE	FALSE	FALSE	FALSE	FALSE
5824	PEX19	P40855	15.1708873365	2.443509106	FALSE	FALSE	TRUE	FALSE	FALSE	FALSE	FALSE	TRUE
11261	CHP1	Q99653	18.1269939925	3.9240997866	FALSE	FALSE	FALSE	FALSE	TRUE	TRUE	FALSE	FALSE
940	CD28	P10747	18.177536226	4.1283326005	FALSE	FALSE	FALSE	FALSE	FALSE	FALSE	FALSE	FALSE
54997	TESC	Q96BS2	18.6422983021	0.4290502298	FALSE	FALSE	FALSE	FALSE	FALSE	FALSE	FALSE	FALSE
8660	IRS2	Q9Y4H2	16.8917969203	4.1761442186	FALSE	FALSE	FALSE	FALSE	FALSE	FALSE	FALSE	FALSE
7297	TYK2	P29597	15.9822516927	4.1764674956	FALSE	FALSE	FALSE	FALSE	TRUE	FALSE	FALSE	TRUE
4914	NTRK1	P04629	16.1521175428	4.144048657	FALSE	TRUE	FALSE	FALSE	FALSE	FALSE	TRUE	FALSE
6773	STAT2	P52630	17.5416514582	5.956118642	TRUE	FALSE	FALSE	FALSE	FALSE	FALSE	FALSE	FALSE
3458	IFNG	P01579	18.9784857075	4.9375963441	FALSE	FALSE	FALSE	FALSE	FALSE	FALSE	TRUE	FALSE
5328	PLAU	P00749	18.0239195697	3.5841081558	FALSE	FALSE	FALSE	FALSE	FALSE	FALSE	TRUE	FALSE
7448	VTN	P04004	16.5949877347	3.5949168222	FALSE	FALSE	FALSE	FALSE	FALSE	FALSE	FALSE	FALSE
5156	PDGFRA	P16234	16.5129878238	4.1688044963	FALSE	TRUE	FALSE	FALSE	TRUE	FALSE	TRUE	FALSE
5155	PDGFB	P01127	17.7848093452	3.5927793155	FALSE	FALSE	FALSE	FALSE	FALSE	FALSE	FALSE	FALSE
3685	ITGAV	P06756	17.0328572894	4.0860351509	FALSE	TRUE	FALSE	FALSE	FALSE	FALSE	TRUE	FALSE
3674	ITGA2B	P08514	18.3084352091	4.0776382793	FALSE	TRUE	FALSE	FALSE	FALSE	FALSE	TRUE	FALSE
56034	PDGFC	Q9NRA1	18.9769011524	4.1688149403	FALSE	FALSE	FALSE	FALSE	FALSE	FALSE	FALSE	FALSE
6404	SELPLG	Q14242	18.4416268469	4.2209672868	FALSE	FALSE	FALSE	FALSE	FALSE	FALSE	FALSE	FALSE
7515	XRCC1	P18887	16.1741333247	0.4054748616	FALSE	FALSE	FALSE	FALSE	FALSE	FALSE	FALSE	FALSE
54840	APTX	Q7Z2E3	17.5797303655	0.4085086638	TRUE	FALSE	FALSE	TRUE	FALSE	FALSE	FALSE	FALSE
3784	KCNQ1	P51787	17.9998272955	3.4650572941	FALSE	TRUE	TRUE	FALSE	FALSE	FALSE	TRUE	FALSE
7408	VASP	P50552	16.376495492	4.6890274767	FALSE	FALSE	FALSE	FALSE	TRUE	FALSE	FALSE	FALSE
3630	INS	P01308	18.547364652	3.6007456362	FALSE	FALSE	FALSE	FALSE	FALSE	FALSE	FALSE	FALSE
7486	WRN	Q14191	16.6612219759	0.101314506	FALSE	FALSE	FALSE	FALSE	FALSE	FALSE	FALSE	TRUE
5610	EIF2AK2	P19525	15.2539355116	4.9342058597	FALSE	FALSE	FALSE	TRUE	FALSE	FALSE	FALSE	FALSE
8165	AKAP1	Q92667	17.2457026609	3.4672990042	FALSE	FALSE	FALSE	TRUE	FALSE	FALSE	FALSE	FALSE
11215	AKAP11	Q9UKA4	17.6130114029	3.4668685874	FALSE	FALSE	FALSE	FALSE	FALSE	FALSE	FALSE	FALSE
7056	THBD	P07204	18.8904608291	3.5825961638	FALSE	FALSE	FALSE	FALSE	FALSE	FALSE	FALSE	FALSE
6275	S100A4	P26447	16.6431448037	1.4790480696	FALSE	FALSE	FALSE	FALSE	FALSE	FALSE	FALSE	FALSE
2255	FGF10	O15520	18.6602990174	3.591477153	FALSE	FALSE	FALSE	FALSE	TRUE	FALSE	FALSE	FALSE
919	CD247	P20963	17.0818061561	4.1639257991	FALSE	FALSE	FALSE	FALSE	FALSE	FALSE	TRUE	FALSE
916	CD3E	P07766	17.3194730721	4.1178026747	FALSE	FALSE	FALSE	FALSE	FALSE	FALSE	TRUE	FALSE
10318	TNIP1	Q15025	16.6089424646	4.9612534468	FALSE	FALSE	FALSE	FALSE	FALSE	TRUE	FALSE	FALSE
5144	PDE4D	Q08499	17.301543664	4.2328634994	FALSE	FALSE	FALSE	FALSE	FALSE	TRUE	TRUE	FALSE
3455	IFNAR2	P48551	18.0066653471	5.956125767	FALSE	TRUE	FALSE	FALSE	FALSE	FALSE	TRUE	FALSE
8411	EEA1	Q15075	17.7797838097	3.8209559499	TRUE	FALSE	FALSE	FALSE	FALSE	FALSE	FALSE	FALSE
10112	KIF20A	O95235	17.1610151177	1.6556638632	FALSE	FALSE	FALSE	FALSE	FALSE	FALSE	FALSE	FALSE
6119	RPA3	P35244	16.5016753241	0.0998631761	FALSE	FALSE	FALSE	FALSE	FALSE	FALSE	FALSE	FALSE
7374	UNG	P13051	18.4590411108	0.1033153777	FALSE	FALSE	FALSE	FALSE	FALSE	FALSE	FALSE	TRUE
5591	PRKDC	P78527	13.3552806135	5.247784522	FALSE	FALSE	FALSE	TRUE	FALSE	FALSE	FALSE	TRUE
1874	E2F4	Q16254	16.4553433651	6.1154063628	TRUE	FALSE	FALSE	FALSE	FALSE	FALSE	FALSE	FALSE
5036	PA2G4	Q9UQ80	15.6911162678	4.8204612386	FALSE	FALSE	FALSE	TRUE	FALSE	TRUE	FALSE	FALSE
9321	TRIP11	Q15643	17.7715394306	4.5537292354	FALSE	FALSE	FALSE	FALSE	TRUE	FALSE	FALSE	FALSE
23741	EID1	Q9Y6B2	17.8165932914	6.0094056802	FALSE	FALSE	FALSE	FALSE	FALSE	FALSE	FALSE	FALSE
5927	KDM5A	P29375	17.1297666147	6.0592128793	TRUE	FALSE	FALSE	FALSE	FALSE	FALSE	FALSE	FALSE
10933	MORF4L1	Q9UBU8	15.7288732551	6.0608698358	FALSE	FALSE	FALSE	FALSE	FALSE	FALSE	FALSE	FALSE
26574	AATF	Q9NY61	16.5279093978	0.1269754889	FALSE	FALSE	FALSE	FALSE	FALSE	FALSE	FALSE	FALSE
10673	TNFSF13B	Q9Y275	16.9550096425	3.5601339834	FALSE	FALSE	FALSE	FALSE	FALSE	FALSE	TRUE	FALSE
5468	PPARG	P37231	14.958942704	6.1239401262	TRUE	TRUE	FALSE	FALSE	FALSE	FALSE	TRUE	FALSE
8648	NCOA1	Q15788	15.3137076192	6.0967829861	TRUE	FALSE	FALSE	FALSE	FALSE	FALSE	FALSE	TRUE
23054	NCOA6	Q14686	15.50329384	6.0376668902	FALSE	FALSE	FALSE	FALSE	FALSE	FALSE	FALSE	FALSE
89	ACTN3	Q08043	18.2053152645	4.5248524898	FALSE	FALSE	FALSE	FALSE	FALSE	FALSE	FALSE	FALSE
6732	SRPK1	Q96SB4	12.995119507	0.9919808182	FALSE	FALSE	FALSE	FALSE	FALSE	FALSE	FALSE	FALSE
10345	TRDN	Q13061	18.7343567381	3.1887587467	FALSE	FALSE	FALSE	FALSE	FALSE	FALSE	FALSE	TRUE
2281	FKBP1B	P68106	18.8276923077	6.2771818236	FALSE	FALSE	FALSE	FALSE	FALSE	FALSE	FALSE	FALSE
6348	CCL3	P10147	18.4462337647	1.0750875774	FALSE	FALSE	FALSE	FALSE	TRUE	FALSE	FALSE	FALSE
23136	EPB41L3	Q9Y2J2	15.1888483876	3.3313305072	FALSE	FALSE	FALSE	FALSE	TRUE	FALSE	FALSE	FALSE
25801	GCA	P28676	18.3662591423	1.8194201308	FALSE	FALSE	FALSE	FALSE	FALSE	FALSE	FALSE	FALSE
6710	SPTB	P11277	17.8176214614	4.4449986751	FALSE	FALSE	FALSE	FALSE	TRUE	FALSE	FALSE	FALSE
9341	VAMP3	Q15836	17.0561375042	2.5966511145	FALSE	FALSE	FALSE	FALSE	FALSE	FALSE	FALSE	FALSE
2037	EPB41L2	O43491	17.3639200848	5.2502892469	FALSE	FALSE	FALSE	FALSE	TRUE	FALSE	FALSE	FALSE
4133	MAP2	P11137	17.7592019656	3.7448637504	FALSE	FALSE	FALSE	FALSE	TRUE	FALSE	TRUE	FALSE
1234	CCR5	P51681	17.3198599229	4.1550174081	FALSE	TRUE	FALSE	FALSE	FALSE	FALSE	TRUE	FALSE
55718	POLR3E	Q9NVU0	16.5991909828	0.1513559372	TRUE	FALSE	FALSE	FALSE	FALSE	FALSE	FALSE	FALSE
10628	TXNIP	Q9H3M7	17.6187733933	3.9021448582	FALSE	FALSE	FALSE	FALSE	FALSE	TRUE	FALSE	FALSE
2776	GNAQ	P50148	16.312708868	3.7835347416	FALSE	FALSE	FALSE	FALSE	FALSE	FALSE	FALSE	FALSE
3741	KCNA5	P22460	17.7407317315	4.0196164171	FALSE	TRUE	TRUE	FALSE	FALSE	FALSE	TRUE	FALSE
3815	KIT	P10721	15.2065481777	4.1656133408	FALSE	TRUE	FALSE	FALSE	TRUE	FALSE	TRUE	FALSE
7273	TTN	Q8WZ42	14.8102235079	4.5297764072	FALSE	FALSE	FALSE	FALSE	FALSE	FALSE	FALSE	TRUE
4801	NFYB	P25208	17.7583929866	6.05261421	TRUE	FALSE	FALSE	FALSE	FALSE	FALSE	FALSE	FALSE
3054	HCFC1	P51610	15.3076586965	6.2004577516	FALSE	FALSE	FALSE	FALSE	FALSE	FALSE	FALSE	FALSE
6722	SRF	P11831	16.1214393016	6.1208262323	TRUE	FALSE	FALSE	FALSE	TRUE	FALSE	FALSE	FALSE
11073	TOPBP1	Q92547	16.8326470641	5.8837671687	FALSE	FALSE	FALSE	FALSE	TRUE	FALSE	FALSE	FALSE
472	ATM	Q13315	14.5195304895	0.2266718269	FALSE	FALSE	FALSE	FALSE	FALSE	FALSE	FALSE	TRUE
8470	SORBS2	O94875	16.4537681687	4.4140524552	TRUE	FALSE	FALSE	FALSE	TRUE	FALSE	FALSE	FALSE
7037	TFRC	P02786	16.9503023287	5.1154286314	FALSE	FALSE	FALSE	FALSE	FALSE	FALSE	FALSE	TRUE
3077	HFE	Q30201	18.7331465549	4.1131172248	FALSE	FALSE	FALSE	FALSE	FALSE	TRUE	FALSE	FALSE
274	BIN1	O00499	16.0984399395	4.5972212689	FALSE	FALSE	FALSE	FALSE	TRUE	FALSE	FALSE	FALSE
904	CCNT1	O60563	16.3638331601	6.1940844218	FALSE	FALSE	FALSE	TRUE	FALSE	FALSE	FALSE	FALSE
8295	TRRAP	Q9Y4A5	15.5338863788	0.1732732644	FALSE	FALSE	FALSE	FALSE	FALSE	TRUE	FALSE	FALSE
9111	NMI	Q13287	16.7359693128	5.9189725505	FALSE	FALSE	FALSE	FALSE	FALSE	TRUE	FALSE	FALSE
7709	ZBTB17	Q13105	17.3260328676	6.1956838068	TRUE	FALSE	FALSE	FALSE	FALSE	FALSE	FALSE	FALSE
5204	PFDN5	Q99471	17.013608571	6.0066267248	FALSE	FALSE	FALSE	FALSE	FALSE	FALSE	FALSE	FALSE
50807	ASAP1	Q9ULH1	16.5608286042	4.1250052271	FALSE	FALSE	FALSE	FALSE	TRUE	FALSE	FALSE	FALSE
4092	SMAD7	O15105	15.3725984232	6.2691345809	TRUE	FALSE	FALSE	TRUE	FALSE	TRUE	FALSE	FALSE
7043	TGFB3	P10600	18.2417569088	4.0309437136	FALSE	FALSE	FALSE	FALSE	FALSE	FALSE	FALSE	FALSE
7052	TGM2	P21980	15.9105115224	5.1692364883	FALSE	FALSE	FALSE	FALSE	FALSE	FALSE	FALSE	FALSE
9794	MAML1	Q92585	17.9301836147	6.2211437102	FALSE	FALSE	FALSE	FALSE	FALSE	FALSE	FALSE	FALSE
5287	PIK3C2B	O00750	17.8425440114	4.2064677771	FALSE	FALSE	FALSE	FALSE	FALSE	FALSE	FALSE	FALSE
7134	TNNC1	P63316	18.1970667472	0.032387966	FALSE	FALSE	FALSE	FALSE	TRUE	FALSE	TRUE	FALSE
6009	RHEB	Q15382	17.3613060363	4.4843261586	FALSE	FALSE	FALSE	FALSE	FALSE	FALSE	FALSE	FALSE
7319	UBE2A	P49459	16.9205959752	0.2147704309	FALSE	FALSE	FALSE	FALSE	FALSE	TRUE	FALSE	TRUE
8178	ELL	P55199	17.1311224245	0.4713422553	FALSE	FALSE	FALSE	FALSE	FALSE	FALSE	FALSE	FALSE
5300	PIN1	Q13526	13.8586816103	1.1697045386	FALSE	FALSE	FALSE	FALSE	FALSE	TRUE	FALSE	FALSE
7337	UBE3A	Q05086	14.8010628188	5.8517006734	FALSE	FALSE	FALSE	FALSE	FALSE	TRUE	FALSE	TRUE
7443	VRK1	Q99986	17.6445180593	0.3902836692	FALSE	FALSE	FALSE	FALSE	FALSE	TRUE	FALSE	TRUE
4194	MDM4	O15151	16.6019851037	5.9157921374	FALSE	FALSE	FALSE	FALSE	FALSE	FALSE	FALSE	FALSE
1877	E4F1	Q66K89	17.7319418848	6.1850223418	TRUE	FALSE	FALSE	FALSE	FALSE	TRUE	FALSE	FALSE
1111	CHEK1	O14757	15.9385140585	0.1282678131	FALSE	FALSE	FALSE	FALSE	FALSE	FALSE	FALSE	FALSE
7158	TP53BP1	Q12888	15.7245759965	0.5339812586	FALSE	FALSE	FALSE	FALSE	FALSE	FALSE	FALSE	FALSE
23113	CUL9	Q8IWT3	18.0928454982	3.9800694362	FALSE	FALSE	FALSE	FALSE	TRUE	TRUE	FALSE	FALSE
26354	GNL3	Q9BVP2	16.6849145622	5.4383054933	FALSE	FALSE	FALSE	TRUE	FALSE	FALSE	FALSE	FALSE
25898	RCHY1	Q96PM5	15.8653452983	5.9064009509	FALSE	FALSE	FALSE	FALSE	FALSE	TRUE	FALSE	FALSE
51147	ING4	Q9UNL4	16.4137105978	0.6877783556	FALSE	FALSE	FALSE	FALSE	FALSE	FALSE	FALSE	FALSE
10451	VAV3	Q9UKW4	17.4440374473	4.1320276383	FALSE	FALSE	FALSE	FALSE	FALSE	FALSE	FALSE	FALSE
8554	PIAS1	O75925	15.1799010008	6.2582799257	TRUE	FALSE	FALSE	FALSE	FALSE	TRUE	FALSE	FALSE
80854	SETD7	Q8WTS6	16.8846276685	0.6258082908	FALSE	FALSE	FALSE	TRUE	FALSE	FALSE	FALSE	FALSE
7132	TNFRSF1A	P19438	13.8653129025	4.4676682611	FALSE	TRUE	FALSE	FALSE	FALSE	FALSE	FALSE	FALSE
10188	TNK2	Q07912	16.0488980536	4.1155769062	FALSE	FALSE	FALSE	FALSE	FALSE	FALSE	FALSE	FALSE
8396	PIP4K2B	P78356	18.1392854012	1.0026774687	FALSE	FALSE	FALSE	FALSE	FALSE	FALSE	FALSE	FALSE
51517	NCKIPSD	Q9NZQ3	17.3534300275	4.0549071713	FALSE	FALSE	FALSE	FALSE	TRUE	FALSE	FALSE	FALSE
4803	NGF	P01138	18.4509759937	1.3462151559	FALSE	FALSE	FALSE	FALSE	FALSE	TRUE	FALSE	FALSE
7536	SF1	Q15637	16.1859761346	5.4964339183	FALSE	FALSE	FALSE	TRUE	FALSE	FALSE	FALSE	FALSE
7490	WT1	P19544	17.6989692553	6.2107960781	TRUE	FALSE	FALSE	FALSE	FALSE	FALSE	FALSE	FALSE
7392	USF2	Q15853	17.2837446273	5.899674932	TRUE	FALSE	FALSE	FALSE	FALSE	FALSE	FALSE	FALSE
79872	CBLL1	Q75N03	18.3852612203	4.2816720299	TRUE	FALSE	FALSE	FALSE	FALSE	TRUE	FALSE	FALSE
4478	MSN	P26038	16.6323042945	4.6505657702	FALSE	FALSE	FALSE	FALSE	TRUE	FALSE	FALSE	FALSE
8829	NRP1	O14786	17.4436881322	4.0911148955	FALSE	FALSE	FALSE	FALSE	FALSE	FALSE	FALSE	FALSE
5649	RELN	P78509	18.8395096196	4.189585285	FALSE	FALSE	FALSE	FALSE	FALSE	FALSE	FALSE	FALSE
7431	VIM	P08670	13.2281906954	5.7153288226	FALSE	FALSE	FALSE	FALSE	TRUE	FALSE	FALSE	FALSE
6923	TCEB2	Q15370	15.6491003859	0.7717831593	FALSE	FALSE	FALSE	FALSE	FALSE	TRUE	FALSE	FALSE
79960	JADE1	Q6IE81	17.4767733068	0.6887964357	FALSE	FALSE	FALSE	FALSE	FALSE	FALSE	FALSE	FALSE
3980	LIG3	P49916	16.5448460099	0.4053370213	FALSE	FALSE	FALSE	FALSE	FALSE	FALSE	FALSE	FALSE
5423	POLB	P06746	16.8851806515	0.590534155	FALSE	FALSE	FALSE	FALSE	FALSE	FALSE	TRUE	FALSE
11284	PNKP	Q96T60	17.2328915347	0.4072142628	FALSE	FALSE	FALSE	FALSE	FALSE	FALSE	FALSE	TRUE
10155	TRIM28	Q13263	14.2186778445	5.7628968827	FALSE	FALSE	FALSE	FALSE	FALSE	TRUE	FALSE	FALSE
715	C1R	P00736	18.680947668	0.1542546518	FALSE	FALSE	FALSE	FALSE	FALSE	FALSE	TRUE	FALSE
2178	FANCE	Q9HB96	18.1658200617	4.252880976	FALSE	FALSE	FALSE	FALSE	FALSE	FALSE	FALSE	FALSE
2175	FANCA	O15360	15.6702896621	4.2523496388	FALSE	FALSE	FALSE	FALSE	FALSE	FALSE	FALSE	FALSE
4689	NCF4	Q15080	18.3915298724	4.6508128389	FALSE	FALSE	FALSE	FALSE	FALSE	FALSE	FALSE	FALSE
5880	RAC2	P15153	17.6769612304	4.0663582173	FALSE	FALSE	FALSE	FALSE	TRUE	FALSE	FALSE	FALSE
29108	PYCARD	Q9ULZ3	16.4022540588	3.9635203745	FALSE	FALSE	FALSE	FALSE	FALSE	FALSE	FALSE	FALSE
55660	PRPF40A	O75400	14.2236143183	5.6939736482	FALSE	FALSE	FALSE	TRUE	TRUE	FALSE	FALSE	FALSE
9814	SFI1	A8K8P3	18.4055569916	4.0372423627	FALSE	FALSE	FALSE	FALSE	FALSE	FALSE	FALSE	FALSE
8473	OGT	O15294	16.2749604623	6.2049943272	FALSE	FALSE	FALSE	FALSE	FALSE	TRUE	FALSE	TRUE
10488	CREB3	O43889	14.2860300053	2.1752696347	TRUE	FALSE	FALSE	FALSE	FALSE	FALSE	FALSE	FALSE
58487	CREBZF	Q9NS37	18.0430692322	6.0083555005	TRUE	FALSE	FALSE	FALSE	FALSE	FALSE	FALSE	FALSE
5350	PLN	P26678	18.2773149757	2.8011450804	FALSE	FALSE	TRUE	FALSE	FALSE	FALSE	FALSE	TRUE
27429	HTRA2	O43464	17.0279506734	5.003888034	FALSE	FALSE	FALSE	FALSE	TRUE	FALSE	FALSE	TRUE
6421	SFPQ	P23246	15.0320795098	5.6895548905	TRUE	FALSE	FALSE	TRUE	FALSE	FALSE	FALSE	FALSE
4879	NPPB	P16860	18.4714148295	1.1138454605	FALSE	FALSE	FALSE	FALSE	FALSE	FALSE	FALSE	FALSE
9670	IPO13	O94829	17.6415523276	5.9666935275	FALSE	FALSE	TRUE	TRUE	FALSE	FALSE	FALSE	FALSE
2992	GYG1	P46976	17.8385097297	1.9864254163	FALSE	FALSE	FALSE	FALSE	FALSE	FALSE	FALSE	TRUE
64219	PJA1	Q8NG27	17.6166537278	0.0088874204	FALSE	FALSE	FALSE	FALSE	FALSE	TRUE	FALSE	FALSE
22906	TRAK1	Q9UPV9	18.0258698064	6.2730297284	FALSE	FALSE	FALSE	FALSE	FALSE	FALSE	FALSE	FALSE
51135	IRAK4	Q9NWZ3	17.7440116233	4.8069282202	FALSE	FALSE	FALSE	FALSE	FALSE	FALSE	FALSE	TRUE
57162	PELI1	Q96FA3	17.7771304308	4.8073713425	FALSE	FALSE	FALSE	FALSE	FALSE	TRUE	FALSE	FALSE
2923	PDIA3	P30101	16.0433894923	3.6513124566	FALSE	FALSE	FALSE	FALSE	FALSE	FALSE	FALSE	FALSE
25998	IBTK	Q9P2D0	16.6991694965	5.3178973765	FALSE	FALSE	FALSE	FALSE	FALSE	FALSE	FALSE	FALSE
55832	CAND1	Q86VP6	10.5433066978	5.4189248622	FALSE	FALSE	FALSE	FALSE	FALSE	TRUE	FALSE	FALSE
93621	MRFAP1	Q9Y605	17.7280762705	6.1132081463	FALSE	FALSE	FALSE	FALSE	FALSE	FALSE	FALSE	FALSE
8832	CD84	Q9UIB8	18.7335097363	4.1318074962	FALSE	FALSE	FALSE	FALSE	FALSE	FALSE	FALSE	FALSE
51497	NELFCD	Q8IXH7	16.4631889056	5.027972156	FALSE	FALSE	FALSE	FALSE	FALSE	FALSE	FALSE	FALSE
8031	NCOA4	Q13772	17.7645814576	6.1323317041	FALSE	FALSE	FALSE	FALSE	FALSE	FALSE	FALSE	FALSE
3169	FOXA1	P55317	16.7259282936	6.2509775125	TRUE	FALSE	FALSE	FALSE	FALSE	FALSE	FALSE	FALSE
9604	RNF14	Q9UBS8	17.5400386824	1.8958665557	FALSE	FALSE	FALSE	FALSE	FALSE	TRUE	FALSE	FALSE
56924	PAK6	Q9NQU5	17.7437386364	4.0480360694	FALSE	FALSE	FALSE	FALSE	TRUE	FALSE	FALSE	FALSE
7187	TRAF3	Q13114	15.2174812172	4.766876323	FALSE	FALSE	FALSE	FALSE	FALSE	TRUE	FALSE	TRUE
6760	SS18	Q15532	16.8081578605	5.9487049126	FALSE	FALSE	FALSE	FALSE	TRUE	FALSE	FALSE	FALSE
8739	HRK	O00198	18.3540857145	0.1892855338	FALSE	FALSE	FALSE	FALSE	FALSE	FALSE	FALSE	FALSE
5366	PMAIP1	Q13794	18.058765126	0.1886306117	FALSE	FALSE	FALSE	FALSE	FALSE	FALSE	FALSE	FALSE
10589	DRAP1	Q14919	17.4096781876	1.5567789477	TRUE	FALSE	FALSE	FALSE	FALSE	FALSE	FALSE	FALSE
3931	LCAT	P04180	18.7926892921	5.6311012443	FALSE	FALSE	FALSE	FALSE	FALSE	FALSE	FALSE	TRUE
3172	HNF4A	P41235	16.1255746976	6.1726483996	TRUE	TRUE	FALSE	FALSE	FALSE	FALSE	FALSE	FALSE
6996	TDG	Q13569	16.8309140862	6.0446619141	FALSE	FALSE	FALSE	FALSE	FALSE	FALSE	FALSE	FALSE
9314	KLF4	O43474	17.5787927728	6.1240266221	TRUE	FALSE	FALSE	FALSE	FALSE	FALSE	FALSE	FALSE
3661	IRF3	Q14653	16.0244716307	4.5698352878	TRUE	FALSE	FALSE	FALSE	FALSE	FALSE	FALSE	FALSE
7979	SHFM1	P60896	14.8753740073	5.8527887628	FALSE	FALSE	FALSE	FALSE	FALSE	FALSE	FALSE	FALSE
10362	HMG20B	Q9P0W2	17.503340699	6.0782910147	TRUE	FALSE	FALSE	FALSE	FALSE	FALSE	FALSE	FALSE
51651	PTRH2	Q9Y3E5	18.2008230061	2.3034904998	FALSE	FALSE	FALSE	TRUE	FALSE	FALSE	FALSE	TRUE
284	ANGPT1	Q15389	19.0245159115	4.148758438	FALSE	FALSE	FALSE	FALSE	FALSE	TRUE	FALSE	FALSE
285	ANGPT2	O15123	18.3879976809	3.6002610201	FALSE	FALSE	FALSE	FALSE	FALSE	FALSE	FALSE	FALSE
51735	RAPGEF6	Q8TEU7	18.4244279686	3.9763455345	FALSE	FALSE	FALSE	FALSE	FALSE	FALSE	FALSE	FALSE
8504	PEX3	P56589	18.889076908	2.4431953454	FALSE	FALSE	TRUE	FALSE	FALSE	FALSE	FALSE	TRUE
9409	PEX16	Q9Y5Y5	18.8889703873	2.443175819	FALSE	FALSE	TRUE	FALSE	FALSE	FALSE	FALSE	TRUE
8799	PEX11B	O96011	18.6588841628	3.9439213083	FALSE	FALSE	FALSE	FALSE	FALSE	FALSE	FALSE	FALSE
10478	SLC25A17	O43808	19.1107731253	2.4433776713	FALSE	FALSE	TRUE	FALSE	FALSE	FALSE	FALSE	FALSE
1843	DUSP1	P28562	17.6998187068	0.3644424388	FALSE	FALSE	FALSE	FALSE	FALSE	FALSE	FALSE	FALSE
5606	MAP2K3	P46734	17.2357961819	0.2320105972	FALSE	FALSE	FALSE	FALSE	FALSE	FALSE	FALSE	TRUE
80824	DUSP16	Q9BY84	18.3944122403	0.3643913588	FALSE	FALSE	FALSE	FALSE	FALSE	FALSE	FALSE	FALSE
11221	DUSP10	Q9Y6W6	18.0817289749	0.365194066	FALSE	FALSE	FALSE	FALSE	FALSE	FALSE	FALSE	FALSE
25929	GEMIN5	Q8TEQ6	16.4014315923	5.517284821	FALSE	FALSE	FALSE	TRUE	FALSE	FALSE	FALSE	FALSE
54433	GAR1	Q9NY12	16.0825055461	0.8652069256	FALSE	FALSE	FALSE	TRUE	FALSE	FALSE	FALSE	FALSE
10923	SUB1	P53999	17.5270589421	0.8061498176	TRUE	FALSE	FALSE	TRUE	FALSE	FALSE	FALSE	FALSE
5191	PEX7	O00628	17.5364830337	5.6728354079	FALSE	FALSE	TRUE	FALSE	FALSE	FALSE	FALSE	TRUE
5193	PEX12	O00623	18.8739646941	1.8968390831	FALSE	FALSE	TRUE	FALSE	FALSE	TRUE	FALSE	TRUE
9124	PDLIM1	O00151	17.6975521839	4.5247870174	FALSE	FALSE	FALSE	FALSE	TRUE	FALSE	FALSE	FALSE
7706	TRIM25	Q14258	17.1767786372	3.9354743211	FALSE	FALSE	FALSE	TRUE	FALSE	TRUE	FALSE	FALSE
567	B2M	P61769	17.122055027	3.0150274492	FALSE	FALSE	FALSE	FALSE	FALSE	FALSE	FALSE	FALSE
9817	KEAP1	Q14145	15.2433265594	0.2436097383	FALSE	FALSE	FALSE	FALSE	FALSE	TRUE	TRUE	FALSE
117178	SSX2IP	Q9Y2D8	16.0499967797	3.456456343	FALSE	FALSE	FALSE	FALSE	FALSE	FALSE	FALSE	FALSE
6286	S100P	P25815	17.9909468393	4.8951085116	FALSE	FALSE	FALSE	FALSE	FALSE	FALSE	FALSE	FALSE
8837	CFLAR	O15519	16.2611899745	5.0101139485	FALSE	FALSE	FALSE	FALSE	FALSE	FALSE	FALSE	FALSE
835	CASP2	P42575	17.2705245167	3.9518740884	FALSE	FALSE	FALSE	FALSE	FALSE	FALSE	FALSE	FALSE
8738	CRADD	P78560	17.9103472573	1.3270928224	FALSE	FALSE	FALSE	FALSE	FALSE	FALSE	FALSE	FALSE
5720	PSME1	Q06323	16.3790122232	5.7959499687	FALSE	FALSE	FALSE	FALSE	FALSE	TRUE	FALSE	FALSE
5598	MAPK7	Q13164	16.8169606897	4.6778912245	FALSE	FALSE	FALSE	FALSE	FALSE	FALSE	FALSE	FALSE
6727	SRP14	P37108	17.0865007573	5.3648466764	FALSE	FALSE	TRUE	TRUE	FALSE	FALSE	FALSE	FALSE
1653	DDX1	Q92499	16.3587311018	5.4095580339	FALSE	FALSE	FALSE	TRUE	FALSE	FALSE	FALSE	FALSE
1642	DDB1	Q16531	13.6328294172	0.5666517882	FALSE	FALSE	FALSE	FALSE	FALSE	TRUE	FALSE	FALSE
659	BMPR2	Q13873	17.2094013222	6.278359057	FALSE	TRUE	FALSE	FALSE	FALSE	FALSE	FALSE	TRUE
657	BMPR1A	P36894	17.0618886254	6.2780701258	FALSE	TRUE	FALSE	FALSE	FALSE	FALSE	FALSE	TRUE
4683	NBN	O60934	15.8906443201	0.4684287805	FALSE	FALSE	FALSE	FALSE	FALSE	FALSE	FALSE	FALSE
25928	SOSTDC1	Q6X4U4	18.6804420211	6.2778857961	FALSE	FALSE	FALSE	FALSE	FALSE	FALSE	FALSE	FALSE
23013	SPEN	Q96T58	17.2701216566	6.1368204813	FALSE	FALSE	FALSE	TRUE	FALSE	FALSE	FALSE	FALSE
7704	ZBTB16	Q05516	14.7021302123	6.1344949959	TRUE	FALSE	FALSE	FALSE	FALSE	TRUE	FALSE	FALSE
9734	HDAC9	Q9UKV0	15.5637286157	0.6906856938	FALSE	FALSE	FALSE	FALSE	FALSE	FALSE	TRUE	FALSE
2874	GPS2	Q13227	16.2265411948	6.1529574573	FALSE	FALSE	FALSE	FALSE	FALSE	FALSE	FALSE	FALSE
8880	FUBP1	Q96AE4	17.1953435111	0.8946942903	TRUE	FALSE	FALSE	TRUE	FALSE	FALSE	FALSE	FALSE
1855	DVL1	O14640	16.5557659675	0.3305452268	TRUE	FALSE	FALSE	FALSE	TRUE	TRUE	FALSE	FALSE
5187	PER1	O15534	17.5872052134	0.317402009	FALSE	FALSE	FALSE	FALSE	FALSE	TRUE	FALSE	FALSE
2189	FANCG	O15287	16.7221414468	4.2531776309	FALSE	FALSE	FALSE	FALSE	FALSE	FALSE	FALSE	FALSE
8835	SOCS2	O14508	17.5342149265	4.139024782	FALSE	FALSE	FALSE	FALSE	FALSE	TRUE	FALSE	FALSE
8658	TNKS	O95271	17.1897606855	3.6945475531	FALSE	FALSE	TRUE	FALSE	FALSE	TRUE	FALSE	FALSE
1601	DAB2	P98082	15.9421195103	4.3753687712	FALSE	FALSE	FALSE	FALSE	FALSE	TRUE	FALSE	FALSE
4087	SMAD2	Q15796	13.1474229152	6.2822710577	TRUE	FALSE	FALSE	TRUE	FALSE	TRUE	FALSE	FALSE
55802	DCP1A	Q9NPI6	17.1445980784	5.2219924655	FALSE	FALSE	TRUE	TRUE	FALSE	FALSE	FALSE	FALSE
55243	KIRREL	Q96J84	18.343124622	4.2085810628	FALSE	FALSE	FALSE	FALSE	FALSE	FALSE	FALSE	FALSE
267	AMFR	Q9UKV5	15.5864436054	2.4847093611	FALSE	FALSE	FALSE	FALSE	FALSE	TRUE	FALSE	FALSE
8650	NUMB	P49757	16.9950611276	4.36802338	FALSE	FALSE	FALSE	FALSE	FALSE	FALSE	FALSE	FALSE
27289	RND1	Q92730	17.9684579509	4.2984127598	FALSE	FALSE	FALSE	FALSE	TRUE	FALSE	FALSE	FALSE
994	CDC25B	P30305	16.9990954093	0.0954873089	FALSE	FALSE	FALSE	FALSE	FALSE	FALSE	FALSE	FALSE
55388	MCM10	Q7L590	16.537511213	0.2533030018	FALSE	FALSE	FALSE	FALSE	FALSE	FALSE	FALSE	FALSE
1857	DVL3	Q92997	16.1681684151	0.3309370531	TRUE	FALSE	FALSE	FALSE	FALSE	FALSE	FALSE	FALSE
8932	MBD2	Q9UBB5	16.8622997188	0.4224293324	TRUE	FALSE	FALSE	FALSE	FALSE	FALSE	FALSE	FALSE
53615	MBD3	O95983	16.1141683676	0.4204916923	TRUE	FALSE	FALSE	FALSE	FALSE	FALSE	FALSE	FALSE
9425	CDYL	Q9Y232	16.8868380944	0.614902662	FALSE	FALSE	FALSE	FALSE	FALSE	FALSE	FALSE	FALSE
51317	PHF21A	Q96BD5	17.3713579999	0.7374524146	TRUE	FALSE	FALSE	FALSE	FALSE	FALSE	FALSE	FALSE
57708	MIER1	Q8N108	17.981102895	0.5302745844	TRUE	FALSE	FALSE	FALSE	FALSE	FALSE	FALSE	FALSE
6310	ATXN1	P54253	12.6540371117	1.8533307605	FALSE	FALSE	FALSE	TRUE	FALSE	FALSE	FALSE	FALSE
3777	KCNK3	O14649	18.2482669865	5.2409623101	FALSE	TRUE	TRUE	FALSE	FALSE	FALSE	TRUE	FALSE
5774	PTPN3	P26045	17.3264176388	5.2436547974	FALSE	FALSE	FALSE	FALSE	TRUE	FALSE	FALSE	FALSE
672	BRCA1	P38398	12.5218472047	5.8965222931	FALSE	FALSE	FALSE	TRUE	FALSE	TRUE	FALSE	TRUE
9372	ZFYVE9	O95405	16.7208765411	0.0017707575	FALSE	FALSE	FALSE	FALSE	FALSE	FALSE	FALSE	FALSE
81839	VANGL1	Q8TAA9	17.8342085993	0.3318137745	FALSE	FALSE	FALSE	FALSE	FALSE	FALSE	FALSE	FALSE
137492	VPS37A	Q8NEZ2	18.0942791219	3.5238145504	FALSE	FALSE	FALSE	FALSE	FALSE	TRUE	FALSE	FALSE
90678	LRSAM1	Q6UWE0	16.8355298873	1.8932724707	FALSE	FALSE	FALSE	FALSE	FALSE	TRUE	FALSE	TRUE
55048	VPS37C	A5D8V6	18.3039640598	3.5240545925	FALSE	FALSE	FALSE	FALSE	FALSE	TRUE	FALSE	FALSE
2099	ESR1	P03372	10.6407057954	5.4339256467	TRUE	TRUE	FALSE	FALSE	FALSE	FALSE	TRUE	FALSE
6780	STAU1	O95793	15.6150390519	5.3027472061	FALSE	FALSE	FALSE	TRUE	FALSE	FALSE	FALSE	FALSE
23049	SMG1	Q96Q15	17.0493933272	5.1721291015	FALSE	FALSE	FALSE	TRUE	FALSE	FALSE	FALSE	FALSE
8945	BTRC	Q9Y297	13.5414196957	0.5716299559	FALSE	FALSE	FALSE	FALSE	FALSE	TRUE	FALSE	FALSE
25827	FBXL2	Q9UKC9	18.1161864688	0.1706475459	FALSE	FALSE	FALSE	FALSE	FALSE	TRUE	FALSE	FALSE
26224	FBXL3	Q9UKT7	18.2066223887	0.2558324944	FALSE	FALSE	FALSE	FALSE	FALSE	TRUE	FALSE	FALSE
114907	FBXO32	Q969P5	18.0593971955	0.3637443134	FALSE	FALSE	FALSE	FALSE	FALSE	TRUE	FALSE	FALSE
26232	FBXO2	Q9UK22	17.3908513813	3.401914935	FALSE	FALSE	FALSE	FALSE	FALSE	TRUE	FALSE	FALSE
25793	FBXO7	Q9Y3I1	16.3646814272	5.8111376645	FALSE	FALSE	FALSE	FALSE	FALSE	TRUE	FALSE	FALSE
83461	CDCA3	Q99618	17.9756997152	0.1719685628	FALSE	FALSE	FALSE	FALSE	FALSE	TRUE	FALSE	FALSE
26272	FBXO4	Q9UKT5	18.0598183929	0.1680665136	FALSE	FALSE	FALSE	FALSE	FALSE	TRUE	FALSE	FALSE
26190	FBXW2	Q9UKT8	17.7559628178	0.1700143353	FALSE	FALSE	FALSE	FALSE	FALSE	TRUE	FALSE	FALSE
26259	FBXW8	Q8N3Y1	16.7582631721	0.1689836175	FALSE	FALSE	FALSE	FALSE	FALSE	TRUE	FALSE	FALSE
115290	FBXO17	Q96EF6	17.8075595519	0.261191058	FALSE	FALSE	FALSE	TRUE	FALSE	TRUE	FALSE	FALSE
93611	FBXO44	Q9H4M3	18.2040067348	0.1743248485	FALSE	FALSE	FALSE	FALSE	FALSE	TRUE	FALSE	FALSE
26258	BLOC1S6	Q9UL45	17.4013868507	3.1797811004	FALSE	FALSE	FALSE	FALSE	FALSE	FALSE	FALSE	FALSE
10537	UBD	O15205	11.4841543975	5.6304830386	FALSE	FALSE	FALSE	FALSE	FALSE	TRUE	FALSE	FALSE
9587	MAD2L1BP	Q15013	17.5567079721	0.0556289002	FALSE	FALSE	FALSE	FALSE	FALSE	FALSE	FALSE	FALSE
10891	PPARGC1A	Q9UBK2	16.3232824822	6.0936766108	FALSE	FALSE	FALSE	TRUE	FALSE	TRUE	FALSE	FALSE
31	ACACA	Q13085	16.5389817136	0.4632259123	FALSE	FALSE	FALSE	FALSE	TRUE	FALSE	FALSE	TRUE
2177	FANCD2	Q9BXW9	16.1358521161	0.2186669686	FALSE	FALSE	FALSE	FALSE	FALSE	FALSE	FALSE	FALSE
5049	PAFAH1B2	P68402	17.3934027897	5.8145662882	FALSE	FALSE	FALSE	FALSE	FALSE	FALSE	FALSE	FALSE
10726	NUDC	Q9Y266	16.5441145166	4.7270361001	FALSE	FALSE	FALSE	FALSE	FALSE	FALSE	FALSE	FALSE
7323	UBE2D3	P61077	14.1835501524	3.9329068893	FALSE	FALSE	FALSE	FALSE	FALSE	TRUE	FALSE	FALSE
1660	DHX9	Q08211	14.6124641174	5.4616584633	FALSE	FALSE	FALSE	TRUE	FALSE	FALSE	FALSE	FALSE
51667	NUB1	Q9Y5A7	17.7699372722	5.8472072428	FALSE	FALSE	FALSE	FALSE	FALSE	TRUE	FALSE	FALSE
11200	CHEK2	O96017	15.8499095	6.1560086365	FALSE	FALSE	FALSE	FALSE	FALSE	TRUE	FALSE	TRUE
59348	ZNF350	Q9GZX5	18.4234913381	5.7636045353	TRUE	FALSE	FALSE	FALSE	FALSE	FALSE	FALSE	FALSE
83990	BRIP1	Q9BX63	17.8219815177	5.8832442874	FALSE	FALSE	FALSE	FALSE	FALSE	FALSE	FALSE	TRUE
329	BIRC2	Q13490	14.9289630683	4.049573126	FALSE	FALSE	FALSE	FALSE	FALSE	TRUE	FALSE	FALSE
330	BIRC3	Q13489	15.658226722	3.9405089194	FALSE	FALSE	FALSE	FALSE	FALSE	TRUE	FALSE	TRUE
8543	LMO4	P61968	16.8361056333	6.0532958171	FALSE	FALSE	FALSE	FALSE	FALSE	FALSE	FALSE	FALSE
25920	NELFB	Q8WX92	17.1225100051	5.9901205389	FALSE	FALSE	FALSE	FALSE	FALSE	FALSE	FALSE	FALSE
11335	CBX3	Q13185	14.8550201903	0.6476141521	FALSE	FALSE	FALSE	FALSE	FALSE	FALSE	FALSE	FALSE
9994	CASP8AP2	Q9UKL3	17.7581232074	6.1759765873	TRUE	FALSE	FALSE	FALSE	FALSE	FALSE	FALSE	FALSE
7518	XRCC4	Q13426	17.2908955144	0.4084219691	FALSE	FALSE	FALSE	FALSE	FALSE	FALSE	FALSE	FALSE
10672	GNA13	Q14344	17.1275035694	4.7170658621	FALSE	FALSE	FALSE	FALSE	FALSE	FALSE	FALSE	FALSE
8625	RFXANK	O14593	17.7410053937	3.3940147365	TRUE	FALSE	FALSE	FALSE	FALSE	FALSE	FALSE	FALSE
8764	TNFRSF14	Q92956	15.5439153294	1.392137016	FALSE	TRUE	FALSE	FALSE	FALSE	TRUE	FALSE	FALSE
8877	SPHK1	Q9NYA1	17.8083365057	4.938493189	FALSE	FALSE	FALSE	FALSE	FALSE	TRUE	FALSE	FALSE
9020	MAP3K14	Q99558	14.4479310675	4.984542616	FALSE	FALSE	FALSE	FALSE	FALSE	FALSE	FALSE	FALSE
23495	TNFRSF13B	O14836	18.1123608773	4.76560283	FALSE	TRUE	FALSE	FALSE	FALSE	FALSE	FALSE	FALSE
10293	TRAIP	Q9BWF2	16.8549540227	1.8732598693	FALSE	FALSE	FALSE	FALSE	FALSE	TRUE	FALSE	TRUE
51347	TAOK3	Q9H2K8	18.5867776432	0.2266923841	FALSE	FALSE	FALSE	FALSE	FALSE	FALSE	FALSE	FALSE
5753	PTK6	Q13882	17.7898142107	4.1406899682	FALSE	FALSE	FALSE	FALSE	TRUE	FALSE	FALSE	FALSE
4739	NEDD9	Q14511	16.8069793237	4.1992543158	FALSE	FALSE	FALSE	FALSE	TRUE	FALSE	FALSE	FALSE
54386	TERF2IP	Q9NYB0	13.8914824943	3.7033490509	TRUE	FALSE	FALSE	FALSE	FALSE	FALSE	FALSE	FALSE
9989	PPP4R1	Q8TF05	17.5725236238	4.7739195923	FALSE	FALSE	FALSE	FALSE	FALSE	FALSE	FALSE	FALSE
151987	PPP4R2	Q9NY27	17.5769154171	0.234388303	FALSE	FALSE	FALSE	FALSE	FALSE	FALSE	FALSE	FALSE
8535	CBX4	O00257	15.3435092503	6.2531718319	FALSE	FALSE	FALSE	FALSE	FALSE	FALSE	FALSE	FALSE
8826	IQGAP1	P46940	13.3039295715	4.3665614267	FALSE	FALSE	FALSE	FALSE	TRUE	FALSE	FALSE	FALSE
23647	ARFIP2	P53365	17.6887293146	3.7929673481	FALSE	FALSE	FALSE	FALSE	TRUE	FALSE	FALSE	FALSE
302	ANXA2	P07355	15.3972585166	4.4307631945	FALSE	FALSE	TRUE	FALSE	FALSE	FALSE	FALSE	FALSE
114609	TIRAP	P58753	16.8134471961	4.2456459048	FALSE	FALSE	FALSE	FALSE	FALSE	FALSE	FALSE	FALSE
1760	DMPK	Q09013	17.8807049933	0.8933481481	FALSE	FALSE	FALSE	FALSE	FALSE	FALSE	FALSE	TRUE
6794	STK11	Q15831	16.4474469123	4.7992853933	FALSE	FALSE	FALSE	FALSE	FALSE	FALSE	FALSE	TRUE
59343	SENP2	Q9HC62	17.8548164457	0.059784927	FALSE	FALSE	TRUE	FALSE	FALSE	TRUE	FALSE	FALSE
79444	BIRC7	Q96CA5	17.5116286967	3.9476443608	FALSE	FALSE	FALSE	FALSE	FALSE	TRUE	FALSE	FALSE
540	ATP7B	P35670	18.261718805	2.8777443303	FALSE	FALSE	TRUE	FALSE	FALSE	FALSE	FALSE	TRUE
7324	UBE2E1	P51965	15.0269987545	1.9019173889	FALSE	FALSE	FALSE	FALSE	FALSE	TRUE	FALSE	FALSE
23558	WBP2	Q969T9	17.7401842223	3.9209424195	FALSE	FALSE	FALSE	FALSE	FALSE	FALSE	FALSE	FALSE
54602	NDFIP2	Q9NV92	17.9862585257	3.9259768661	FALSE	FALSE	FALSE	FALSE	FALSE	TRUE	FALSE	FALSE
6277	S100A6	P06703	17.8435504954	4.8940203826	FALSE	FALSE	FALSE	FALSE	FALSE	FALSE	FALSE	FALSE
83547	RILP	Q96NA2	18.6107109136	5.9062646172	FALSE	FALSE	FALSE	FALSE	FALSE	FALSE	FALSE	FALSE
92610	TIFA	Q96CG3	18.1151808997	1.7229344111	FALSE	FALSE	FALSE	FALSE	FALSE	FALSE	FALSE	FALSE
9351	SLC9A3R2	Q15599	16.8343775774	4.2873295677	FALSE	FALSE	TRUE	FALSE	FALSE	FALSE	FALSE	FALSE
4616	GADD45B	O75293	18.2592190613	0.0475687199	FALSE	FALSE	FALSE	FALSE	FALSE	FALSE	FALSE	FALSE
26292	MYCBP	Q99417	17.2685088808	4.7562967715	FALSE	FALSE	FALSE	FALSE	FALSE	FALSE	FALSE	FALSE
10114	HIPK3	Q9H422	16.9529197509	6.2553394249	FALSE	FALSE	FALSE	FALSE	FALSE	FALSE	FALSE	FALSE
10614	HEXIM1	O94992	17.0869692228	5.7695928479	FALSE	FALSE	FALSE	TRUE	FALSE	FALSE	FALSE	FALSE
5475	PPEF1	O14829	18.8348410067	4.4746824045	FALSE	FALSE	FALSE	FALSE	FALSE	FALSE	FALSE	FALSE
11315	PARK7	Q99497	16.1918545959	5.9758180909	FALSE	FALSE	FALSE	TRUE	FALSE	TRUE	FALSE	TRUE
9063	PIAS2	O75928	15.8277014064	6.1784670379	TRUE	FALSE	FALSE	FALSE	FALSE	TRUE	FALSE	FALSE
8676	STX11	O75558	17.3893910281	2.5983969242	FALSE	FALSE	FALSE	FALSE	FALSE	FALSE	FALSE	FALSE
2861	GPR37	O15354	18.1740907142	5.0340333091	FALSE	TRUE	FALSE	FALSE	FALSE	TRUE	FALSE	FALSE
9246	UBE2L6	O14933	16.9032895272	1.897789693	FALSE	FALSE	FALSE	FALSE	FALSE	TRUE	FALSE	FALSE
4862	NPAS2	Q99743	17.9325236906	6.1070758027	TRUE	FALSE	FALSE	FALSE	FALSE	FALSE	FALSE	FALSE
64689	GORASP1	Q9BQQ3	17.789025336	2.5887747818	FALSE	FALSE	FALSE	FALSE	FALSE	FALSE	FALSE	FALSE
26108	PYGO1	Q9Y3Y4	18.6199147831	0.7559537897	FALSE	FALSE	FALSE	FALSE	FALSE	FALSE	FALSE	FALSE
10320	IKZF1	Q13422	16.4561301994	6.084802227	TRUE	FALSE	FALSE	FALSE	FALSE	FALSE	FALSE	FALSE
1982	EIF4G2	P78344	16.9195215035	5.1370940799	FALSE	FALSE	FALSE	TRUE	FALSE	FALSE	FALSE	FALSE
8856	NR1I2	O75469	16.9461027072	6.0950604741	TRUE	TRUE	FALSE	FALSE	FALSE	FALSE	TRUE	FALSE
11104	KATNA1	O75449	17.0822764321	4.75934365	FALSE	FALSE	FALSE	FALSE	FALSE	FALSE	FALSE	FALSE
5711	PSMD5	Q16401	17.0666605496	5.786870521	FALSE	FALSE	FALSE	FALSE	FALSE	TRUE	FALSE	FALSE
8631	SKAP1	Q86WV1	16.1571562213	4.2652316458	FALSE	FALSE	FALSE	FALSE	FALSE	FALSE	FALSE	FALSE
663	BNIP2	Q12982	18.1594344716	4.0445355907	FALSE	FALSE	FALSE	FALSE	FALSE	FALSE	FALSE	FALSE
53632	PRKAG3	Q9UGI9	18.5147726275	2.0771398155	FALSE	FALSE	FALSE	FALSE	FALSE	FALSE	FALSE	FALSE
8740	TNFSF14	O43557	18.4511286615	2.4941080595	FALSE	FALSE	FALSE	FALSE	FALSE	FALSE	FALSE	FALSE
1789	DNMT3B	Q9UBC3	16.1898982625	0.5607640019	TRUE	FALSE	FALSE	TRUE	FALSE	FALSE	FALSE	TRUE
5890	RAD51B	O15315	16.9076392695	0.6132459946	FALSE	FALSE	FALSE	FALSE	FALSE	FALSE	FALSE	FALSE
7517	XRCC3	O43542	14.6512090121	3.5744656911	FALSE	FALSE	FALSE	FALSE	FALSE	FALSE	FALSE	FALSE
9657	IQCB1	Q15051	13.5240359841	3.4132702411	FALSE	FALSE	FALSE	FALSE	TRUE	FALSE	FALSE	FALSE
5356	PLRG1	O43660	17.0614104021	5.5400883995	FALSE	FALSE	FALSE	TRUE	FALSE	TRUE	FALSE	FALSE
2054	STX2	P32856	18.0411463888	2.5970709371	FALSE	FALSE	FALSE	FALSE	FALSE	FALSE	FALSE	FALSE
9170	LPAR2	Q9HBW0	18.4178563643	4.4635951784	FALSE	TRUE	TRUE	FALSE	FALSE	FALSE	FALSE	FALSE
10656	KHDRBS3	O75525	17.1115432998	5.4996370931	FALSE	FALSE	FALSE	TRUE	FALSE	FALSE	FALSE	FALSE
2188	FANCF	Q9NPI8	17.9659586072	4.25230393	FALSE	FALSE	FALSE	FALSE	FALSE	TRUE	FALSE	FALSE
22877	MLXIP	Q9HAP2	18.7565307313	5.7189716281	TRUE	FALSE	FALSE	FALSE	FALSE	FALSE	FALSE	FALSE
100302736	TMED7-TICAM2	Q86XR7	18.11538208	4.8081538858	FALSE	FALSE	FALSE	FALSE	FALSE	FALSE	FALSE	FALSE
353376	TICAM2	Q86XR7	18.1159854214	4.8081442833	FALSE	FALSE	FALSE	FALSE	FALSE	FALSE	FALSE	FALSE
10787	NCKAP1	Q9Y2A7	17.1229648133	4.0528202692	FALSE	FALSE	FALSE	FALSE	TRUE	FALSE	FALSE	FALSE
63967	CLSPN	Q9HAW4	17.1265971715	0.1298142147	FALSE	FALSE	FALSE	FALSE	FALSE	FALSE	FALSE	FALSE
5884	RAD17	O75943	17.1179525499	0.1334910813	FALSE	FALSE	FALSE	FALSE	FALSE	FALSE	FALSE	FALSE
10921	RNPS1	Q15287	14.0491045958	0.9911869822	FALSE	FALSE	TRUE	TRUE	FALSE	FALSE	FALSE	FALSE
55662	HIF1AN	Q9NWT6	16.4818143578	4.9661347523	FALSE	FALSE	FALSE	FALSE	FALSE	FALSE	FALSE	FALSE
3619	INCENP	Q9NQS7	17.9490100753	0.6700728922	FALSE	FALSE	FALSE	FALSE	FALSE	FALSE	FALSE	FALSE
9212	AURKB	Q96GD4	15.528840736	0.6701420981	FALSE	FALSE	FALSE	FALSE	FALSE	TRUE	FALSE	TRUE
55143	CDCA8	Q53HL2	16.8320696789	3.7379738187	FALSE	FALSE	FALSE	FALSE	FALSE	FALSE	FALSE	FALSE
1031	CDKN2C	P42773	17.1064836704	1.4852723238	FALSE	FALSE	FALSE	FALSE	FALSE	FALSE	FALSE	FALSE
11177	BAZ1A	Q9NRL2	17.4401894549	5.8324409576	FALSE	FALSE	FALSE	FALSE	FALSE	FALSE	FALSE	FALSE
51592	TRIM33	Q9UPN9	15.8742599104	0.0851678158	FALSE	FALSE	FALSE	FALSE	FALSE	TRUE	FALSE	TRUE
11035	RIPK3	Q9Y572	14.7605497082	4.4726311029	FALSE	FALSE	FALSE	FALSE	FALSE	FALSE	FALSE	FALSE
10392	NOD1	Q9Y239	17.5541582821	3.9527507016	FALSE	TRUE	FALSE	FALSE	FALSE	FALSE	FALSE	FALSE
29775	CARD10	Q9BWT7	18.2179540004	4.4263068656	FALSE	FALSE	FALSE	FALSE	FALSE	FALSE	FALSE	FALSE
84433	CARD11	Q9BXL7	17.5930904083	4.8031131608	FALSE	FALSE	FALSE	FALSE	FALSE	FALSE	FALSE	FALSE
64170	CARD9	Q9H257	17.9864821888	3.9634999182	FALSE	FALSE	FALSE	FALSE	FALSE	FALSE	FALSE	FALSE
10892	MALT1	Q9UDY8	17.2295634257	4.8031382033	FALSE	FALSE	FALSE	FALSE	FALSE	TRUE	FALSE	TRUE
11276	SYNRG	Q9UMZ2	18.088123093	4.3532159472	FALSE	FALSE	FALSE	FALSE	FALSE	FALSE	FALSE	FALSE
8674	VAMP4	O75379	17.5500036074	2.594781978	FALSE	FALSE	FALSE	FALSE	TRUE	FALSE	FALSE	FALSE
9568	GABBR2	O75899	18.3804171091	5.9993204082	FALSE	TRUE	TRUE	FALSE	FALSE	FALSE	TRUE	FALSE
54815	GATAD2A	Q86YP4	16.4933121357	0.6327844992	TRUE	FALSE	FALSE	FALSE	FALSE	FALSE	FALSE	FALSE
57459	GATAD2B	Q8WXI9	16.2227355963	0.6360665272	TRUE	FALSE	FALSE	FALSE	FALSE	FALSE	FALSE	FALSE
8797	TNFRSF10A	O00220	17.8475681272	4.0285290739	FALSE	TRUE	FALSE	FALSE	FALSE	FALSE	FALSE	FALSE
8795	TNFRSF10B	O14763	16.998591855	4.0286134315	FALSE	TRUE	FALSE	FALSE	FALSE	FALSE	FALSE	FALSE
27342	RABGEF1	Q9UJ41	17.655428843	3.8211402671	FALSE	FALSE	FALSE	FALSE	FALSE	TRUE	FALSE	FALSE
26271	FBXO5	Q9UKT4	17.6924370189	0.0519757297	FALSE	FALSE	FALSE	FALSE	FALSE	TRUE	FALSE	FALSE
25820	ARIH1	Q9Y4X5	17.3583116598	4.5655852896	FALSE	FALSE	FALSE	FALSE	FALSE	TRUE	FALSE	FALSE
5514	PPP1R10	Q96QC0	17.6786905142	0.1553474933	TRUE	FALSE	FALSE	TRUE	FALSE	FALSE	FALSE	FALSE
10158	PDZK1IP1	Q13113	18.8715897412	1.5389379237	FALSE	FALSE	FALSE	FALSE	FALSE	FALSE	FALSE	FALSE
9641	IKBKE	Q14164	11.8801411034	5.1169333883	FALSE	FALSE	FALSE	FALSE	FALSE	TRUE	FALSE	FALSE
60561	RINT1	Q6NUQ1	17.799501846	2.745240629	FALSE	FALSE	FALSE	FALSE	FALSE	FALSE	FALSE	FALSE
9270	ITGB1BP1	O14713	17.8775294603	3.8615319306	FALSE	FALSE	FALSE	FALSE	TRUE	FALSE	FALSE	FALSE
80198	MUS81	Q96NY9	18.0228347527	5.8436942579	FALSE	FALSE	FALSE	FALSE	FALSE	FALSE	FALSE	FALSE
6672	SP100	P23497	17.1983390722	5.9798063884	TRUE	FALSE	FALSE	FALSE	FALSE	FALSE	FALSE	FALSE
25936	NSL1	Q96IY1	17.6090532089	0.072975901	FALSE	FALSE	FALSE	FALSE	FALSE	FALSE	FALSE	FALSE
79003	MIS12	Q9H081	17.12114456	0.0728206775	FALSE	FALSE	FALSE	FALSE	FALSE	FALSE	FALSE	FALSE
60491	NIF3L1	Q9GZT8	16.2463276326	1.4873714354	FALSE	FALSE	FALSE	FALSE	FALSE	FALSE	FALSE	FALSE
56946	EMSY	Q7Z589	17.3923099839	6.1637927871	NA	NA	NA	NA	NA	NA	NA	NA
4016	LOXL1	Q08397	18.7480684241	3.282724519	FALSE	FALSE	FALSE	FALSE	FALSE	FALSE	FALSE	FALSE
6904	TBCD	Q9BTW9	17.8427957105	4.862790075	FALSE	FALSE	FALSE	FALSE	TRUE	FALSE	FALSE	FALSE
10605	PAIP1	Q9H074	17.492649018	5.481447046	FALSE	FALSE	FALSE	TRUE	FALSE	FALSE	FALSE	FALSE
51247	PAIP2	Q9BPZ3	18.4173856031	5.4814234058	FALSE	FALSE	FALSE	TRUE	FALSE	FALSE	FALSE	FALSE
91754	NEK9	Q8TD19	17.6409583129	5.9650915121	FALSE	FALSE	TRUE	FALSE	FALSE	FALSE	FALSE	TRUE
6418	SET	Q01105	14.7153568547	0.6778925505	FALSE	FALSE	FALSE	FALSE	FALSE	FALSE	FALSE	FALSE
10140	TOB1	P50616	16.5615501216	6.2402795129	FALSE	FALSE	FALSE	FALSE	FALSE	FALSE	FALSE	FALSE
10766	TOB2	Q14106	18.4172286422	6.2392333973	FALSE	FALSE	FALSE	FALSE	FALSE	FALSE	FALSE	FALSE
6789	STK4	Q13043	15.166355342	0.4611109203	FALSE	FALSE	FALSE	FALSE	FALSE	FALSE	FALSE	TRUE
5612	THAP12	O43422	18.0926405569	0.4617681027	TRUE	FALSE	FALSE	FALSE	FALSE	FALSE	FALSE	FALSE
9493	KIF23	Q02241	16.848133795	4.6559017388	FALSE	FALSE	FALSE	FALSE	FALSE	FALSE	FALSE	FALSE
5034	P4HB	P07237	15.990352411	5.2794219531	FALSE	FALSE	FALSE	FALSE	FALSE	FALSE	FALSE	TRUE
8408	ULK1	O75385	16.7649945095	1.9960529722	FALSE	FALSE	FALSE	FALSE	FALSE	FALSE	FALSE	FALSE
10203	CALCRL	Q16602	18.5178112903	4.007819076	FALSE	TRUE	TRUE	FALSE	FALSE	FALSE	FALSE	FALSE
22976	PAXIP1	Q6ZW49	16.1068537266	1.0765534045	FALSE	FALSE	FALSE	FALSE	FALSE	TRUE	FALSE	FALSE
10211	FLOT1	O75955	16.1611721956	4.2594357691	FALSE	FALSE	FALSE	FALSE	TRUE	FALSE	FALSE	FALSE
65110	UPF3A	Q9H1J1	16.9497781679	5.1832913366	FALSE	FALSE	FALSE	TRUE	FALSE	FALSE	FALSE	FALSE
116379	IL22RA2	Q969J5	19.151969634	2.9115734445	FALSE	TRUE	FALSE	FALSE	FALSE	FALSE	FALSE	FALSE
58985	IL22RA1	Q8N6P7	18.6084325645	2.9116304426	FALSE	TRUE	FALSE	FALSE	FALSE	FALSE	FALSE	FALSE
23705	CADM1	Q9BY67	18.5149174979	3.9988375616	FALSE	FALSE	FALSE	FALSE	FALSE	FALSE	FALSE	FALSE
55177	RMDN3	Q96TC7	17.9965047146	5.2526879359	FALSE	FALSE	FALSE	FALSE	FALSE	FALSE	FALSE	FALSE
23367	LARP1	Q6PKG0	14.3718538516	5.2795804389	TRUE	FALSE	FALSE	TRUE	FALSE	FALSE	FALSE	FALSE
51429	SNX9	Q9Y5X1	16.9596988164	4.0766643808	FALSE	FALSE	FALSE	FALSE	FALSE	TRUE	FALSE	FALSE
10083	USH1C	Q9Y6N9	18.0625526276	3.9665400438	FALSE	FALSE	FALSE	FALSE	TRUE	FALSE	FALSE	FALSE
80223	RAB11FIP1	Q6WKZ4	17.8196751988	3.8578177396	FALSE	FALSE	FALSE	FALSE	FALSE	FALSE	FALSE	FALSE
22841	RAB11FIP2	Q7L804	17.1750371856	3.857167642	FALSE	FALSE	FALSE	FALSE	FALSE	FALSE	FALSE	FALSE
26056	RAB11FIP5	Q9BXF6	17.717800494	3.8571538735	FALSE	FALSE	FALSE	FALSE	FALSE	FALSE	FALSE	FALSE
53832	IL20RA	Q9UHF4	18.6825895706	2.9121109875	FALSE	FALSE	FALSE	FALSE	FALSE	FALSE	FALSE	FALSE
22999	RIMS1	Q86UR5	17.7575834695	3.9831734482	FALSE	FALSE	FALSE	FALSE	FALSE	FALSE	FALSE	FALSE
50628	GEMIN4	P57678	16.0477983345	0.8674578932	FALSE	FALSE	FALSE	TRUE	FALSE	FALSE	FALSE	FALSE
64376	IKZF5	Q9H5V7	18.5051728429	6.1439964332	TRUE	FALSE	FALSE	FALSE	FALSE	FALSE	FALSE	FALSE
26523	AGO1	Q9UL18	13.7690155154	0.8311386509	FALSE	FALSE	FALSE	TRUE	FALSE	FALSE	FALSE	FALSE
27161	AGO2	Q9UKV8	13.7618365027	4.8843333174	FALSE	FALSE	FALSE	TRUE	FALSE	FALSE	FALSE	FALSE
10228	STX6	O43752	16.7807584654	2.5952910468	FALSE	FALSE	FALSE	FALSE	FALSE	FALSE	FALSE	FALSE
84062	DTNBP1	Q96EV8	14.8724870804	3.1731267952	FALSE	FALSE	FALSE	FALSE	TRUE	FALSE	FALSE	FALSE
167227	DCP2	Q8IU60	17.2920832539	5.1837846262	FALSE	FALSE	FALSE	TRUE	FALSE	FALSE	FALSE	FALSE
9589	WTAP	Q15007	17.9855872896	5.271720542	FALSE	FALSE	FALSE	FALSE	FALSE	FALSE	FALSE	FALSE
29082	CHMP4A	Q9BY43	17.7858647131	3.6197301014	FALSE	FALSE	FALSE	FALSE	FALSE	FALSE	FALSE	FALSE
92421	CHMP4C	Q96CF2	18.2515090109	3.6197369459	FALSE	FALSE	FALSE	FALSE	FALSE	TRUE	FALSE	FALSE
655	BMP7	P18075	17.7352455224	6.278406448	FALSE	FALSE	FALSE	FALSE	FALSE	FALSE	FALSE	FALSE
22794	CASC3	O15234	17.4506554522	0.9829459539	FALSE	FALSE	TRUE	TRUE	FALSE	TRUE	FALSE	FALSE
9100	USP10	Q14694	17.1454911714	5.1674548133	FALSE	FALSE	FALSE	TRUE	FALSE	TRUE	FALSE	FALSE
51765	STK26	Q9P289	16.8163758115	4.7826488595	FALSE	FALSE	FALSE	FALSE	FALSE	FALSE	FALSE	FALSE
9820	CUL7	Q14999	17.3959488596	0.1689172973	FALSE	FALSE	FALSE	FALSE	TRUE	TRUE	FALSE	FALSE
50813	COPS7A	Q9UBW8	16.0154663048	0.2628256933	FALSE	FALSE	FALSE	FALSE	FALSE	TRUE	FALSE	FALSE
8451	CUL4A	Q13619	13.0987428592	0.587050088	TRUE	FALSE	FALSE	FALSE	FALSE	TRUE	FALSE	FALSE
30001	ERO1A	Q96HE7	18.200260306	3.4013977737	FALSE	FALSE	FALSE	FALSE	FALSE	FALSE	FALSE	FALSE
9733	SART3	Q15020	16.5219627073	1.0446923225	FALSE	FALSE	FALSE	TRUE	FALSE	TRUE	FALSE	FALSE
79803	HPS6	Q86YV9	18.3055136252	0.3977628211	FALSE	FALSE	FALSE	FALSE	FALSE	FALSE	FALSE	FALSE
65057	ACD	Q96AP0	15.7779177391	3.7021663101	FALSE	FALSE	FALSE	FALSE	FALSE	FALSE	FALSE	FALSE
25839	COG4	Q9H9E3	17.6804173439	2.6069001569	FALSE	FALSE	FALSE	FALSE	FALSE	FALSE	FALSE	FALSE
10465	PPIH	O43447	17.8415366942	1.0442613261	FALSE	FALSE	FALSE	TRUE	FALSE	FALSE	FALSE	FALSE
5529	PPP2R5E	Q16537	17.1706726217	4.6551991377	FALSE	FALSE	FALSE	FALSE	FALSE	FALSE	FALSE	FALSE
7137	TNNI3	P19429	17.9198334805	3.612059674	FALSE	FALSE	FALSE	FALSE	FALSE	FALSE	FALSE	FALSE
85439	STON2	Q8WXE9	17.0323675171	4.3707483481	FALSE	FALSE	FALSE	FALSE	FALSE	FALSE	FALSE	FALSE
23032	USP33	Q8TEY7	17.3735805377	1.3361267876	FALSE	FALSE	FALSE	FALSE	TRUE	TRUE	FALSE	FALSE
9261	MAPKAPK2	P49137	17.0190685966	0.2055800528	FALSE	FALSE	FALSE	FALSE	FALSE	FALSE	FALSE	FALSE
8861	LDB1	Q86U70	16.9000169862	0.087004565	FALSE	FALSE	FALSE	FALSE	FALSE	FALSE	FALSE	FALSE
51639	SF3B6	Q9Y3B4	17.5277112279	5.7365588935	FALSE	FALSE	FALSE	FALSE	FALSE	FALSE	FALSE	FALSE
121536	AEBP2	Q6ZN18	17.9591160075	0.567798072	TRUE	FALSE	FALSE	FALSE	FALSE	FALSE	FALSE	FALSE
9107	MTMR6	Q9Y217	18.3831644727	6.138031792	FALSE	FALSE	FALSE	FALSE	FALSE	FALSE	FALSE	FALSE
51013	EXOSC1	Q9Y3B2	16.3302808573	5.1808457123	FALSE	FALSE	FALSE	TRUE	FALSE	FALSE	FALSE	FALSE
23016	EXOSC7	Q15024	17.0284422263	5.1806848934	FALSE	FALSE	FALSE	TRUE	FALSE	FALSE	FALSE	FALSE
146956	EME1	Q96AY2	17.5718949288	5.8440152534	FALSE	FALSE	FALSE	FALSE	FALSE	FALSE	FALSE	FALSE
4582	MUC1	P15941	17.0990864493	4.2729023791	FALSE	FALSE	FALSE	FALSE	FALSE	FALSE	FALSE	FALSE
55257	MRGBP	Q9NV56	16.325035853	5.935990901	FALSE	FALSE	FALSE	FALSE	FALSE	FALSE	FALSE	FALSE
92335	STRADA	Q7RTN6	18.6443839401	4.7994468518	FALSE	FALSE	FALSE	FALSE	TRUE	FALSE	FALSE	TRUE
7169	TPM2	P07951	16.8701611894	4.442885	FALSE	FALSE	FALSE	FALSE	FALSE	FALSE	FALSE	FALSE
23048	FNBP1	Q96RU3	17.4232543374	3.7954058453	FALSE	FALSE	FALSE	FALSE	TRUE	FALSE	FALSE	FALSE
25776	CBY1	Q9Y3M2	18.4793460478	2.9172019005	FALSE	FALSE	FALSE	FALSE	FALSE	FALSE	FALSE	FALSE
10297	APC2	O95996	17.6117948678	0.0505203079	FALSE	FALSE	FALSE	FALSE	TRUE	FALSE	FALSE	FALSE
6880	TAF9	Q16594	16.2044946684	0.8558392584	FALSE	FALSE	FALSE	TRUE	FALSE	TRUE	FALSE	FALSE
1475	CSTA	P01040	17.4825395238	5.1917711238	FALSE	FALSE	FALSE	FALSE	FALSE	FALSE	FALSE	FALSE
79139	DERL1	Q9BUN8	16.9523967166	2.5789796319	FALSE	FALSE	TRUE	FALSE	FALSE	TRUE	FALSE	FALSE
23265	EXOC7	Q9UPT5	16.8707207844	4.0020623602	FALSE	FALSE	FALSE	FALSE	FALSE	FALSE	FALSE	FALSE
79980	DSN1	Q9H410	16.6685104432	0.1060575724	FALSE	FALSE	FALSE	FALSE	FALSE	FALSE	FALSE	FALSE
51100	SH3GLB1	Q9Y371	16.3162436246	0.4348452162	FALSE	FALSE	FALSE	FALSE	FALSE	FALSE	FALSE	FALSE
56904	SH3GLB2	Q9NR46	17.9376560718	3.632662342	FALSE	FALSE	FALSE	FALSE	FALSE	FALSE	FALSE	FALSE
129685	TAF8	Q7Z7C8	17.4548167755	0.8575197988	FALSE	FALSE	FALSE	FALSE	FALSE	FALSE	FALSE	FALSE
898	CCNE1	P24864	16.1005488466	0.1135598186	FALSE	FALSE	FALSE	FALSE	FALSE	FALSE	FALSE	FALSE
701	BUB1B	O60566	15.6896404167	0.0526858338	FALSE	FALSE	FALSE	FALSE	FALSE	TRUE	FALSE	TRUE
993	CDC25A	P30304	16.3595829318	0.137211438	FALSE	FALSE	FALSE	FALSE	FALSE	FALSE	FALSE	FALSE
8725	URI1	O94763	16.860044224	0.7741078325	FALSE	FALSE	FALSE	FALSE	FALSE	TRUE	FALSE	FALSE
8575	PRKRA	O75569	16.8464227483	5.3029655564	FALSE	FALSE	FALSE	TRUE	FALSE	FALSE	FALSE	FALSE
55367	PIDD1	Q9HB75	16.8526848582	0.134246752	FALSE	FALSE	FALSE	FALSE	FALSE	FALSE	FALSE	FALSE
9570	GOSR2	O14653	18.2887078631	2.5955509371	FALSE	FALSE	FALSE	FALSE	FALSE	FALSE	FALSE	FALSE
8615	USO1	O60763	16.8435656465	2.6128214822	FALSE	FALSE	FALSE	FALSE	FALSE	FALSE	FALSE	FALSE
9412	MED21	Q13503	16.02783152	0.937251977	FALSE	FALSE	FALSE	FALSE	FALSE	TRUE	FALSE	FALSE
9656	MDC1	Q14676	16.1500962149	0.2186858775	FALSE	FALSE	FALSE	FALSE	FALSE	FALSE	FALSE	FALSE
10971	YWHAQ	P27348	11.6981850405	5.2732232021	FALSE	FALSE	FALSE	FALSE	FALSE	FALSE	FALSE	FALSE
27125	AFF4	Q9UHB7	17.2115171967	0.4712858237	TRUE	FALSE	FALSE	TRUE	FALSE	FALSE	FALSE	FALSE
7531	YWHAE	P62258	12.9255669133	4.4868111115	FALSE	FALSE	FALSE	FALSE	FALSE	TRUE	FALSE	FALSE
326	AIRE	O43918	15.7101411996	0.5983165852	TRUE	FALSE	FALSE	FALSE	FALSE	FALSE	FALSE	FALSE
8815	BANF1	O75531	15.7159356825	0.634119986	FALSE	FALSE	FALSE	FALSE	FALSE	FALSE	FALSE	FALSE
4688	NCF2	P19878	17.6230016794	4.30586575	FALSE	FALSE	FALSE	FALSE	FALSE	FALSE	FALSE	FALSE
55	ACPP	P15309	18.6895116714	1.1012659548	FALSE	FALSE	FALSE	FALSE	FALSE	FALSE	FALSE	FALSE
8915	BCL10	O95999	16.3940042705	3.9637495515	FALSE	FALSE	FALSE	FALSE	FALSE	TRUE	FALSE	FALSE
332	BIRC5	O15392	16.980323702	2.4937951908	FALSE	FALSE	FALSE	FALSE	TRUE	TRUE	FALSE	FALSE
10298	PAK4	O96013	16.9910134262	4.0475572782	FALSE	FALSE	FALSE	FALSE	TRUE	FALSE	FALSE	FALSE
57144	PAK5	Q9P286	17.6501331132	4.0468066585	FALSE	FALSE	FALSE	FALSE	FALSE	FALSE	FALSE	FALSE
9440	MED17	Q9NVC6	16.1099939583	0.9408591436	FALSE	FALSE	FALSE	FALSE	FALSE	TRUE	FALSE	FALSE
9442	MED27	Q6P2C8	17.0460071696	0.9402274879	FALSE	FALSE	FALSE	FALSE	FALSE	TRUE	FALSE	FALSE
1655	DDX5	P17844	14.3891756974	5.4629222081	FALSE	FALSE	FALSE	TRUE	FALSE	FALSE	FALSE	FALSE
5934	RBL2	Q08999	16.0631046887	0.1195425094	FALSE	FALSE	FALSE	FALSE	FALSE	FALSE	FALSE	FALSE
5196	PF4	P02776	18.1216022291	3.5911545411	FALSE	FALSE	FALSE	FALSE	FALSE	FALSE	FALSE	FALSE
335	APOA1	P02647	15.618175237	2.8488997364	FALSE	FALSE	FALSE	FALSE	FALSE	FALSE	FALSE	FALSE
6281	S100A10	P60903	17.3944946149	0.3556691633	FALSE	FALSE	FALSE	FALSE	FALSE	FALSE	FALSE	FALSE
5660	PSAP	P07602	17.6627459975	1.492787642	FALSE	FALSE	TRUE	FALSE	FALSE	FALSE	FALSE	TRUE
5119	CHMP1A	Q9HD42	17.5995621525	3.6208695475	FALSE	FALSE	FALSE	FALSE	FALSE	FALSE	FALSE	FALSE
55588	MED29	Q9NX70	15.2913796696	0.9397408467	FALSE	FALSE	FALSE	FALSE	FALSE	FALSE	FALSE	FALSE
6675	UAP1	Q16222	18.403018604	2.4656103596	FALSE	FALSE	FALSE	FALSE	FALSE	FALSE	FALSE	FALSE
435	ASL	P04424	18.5102730682	0.8223104233	FALSE	FALSE	FALSE	FALSE	FALSE	FALSE	FALSE	TRUE
7391	USF1	P22415	16.2509916441	0.7080358582	TRUE	FALSE	FALSE	FALSE	FALSE	FALSE	FALSE	FALSE
7013	TERF1	P54274	12.3276029996	4.8542487738	TRUE	FALSE	FALSE	FALSE	FALSE	FALSE	FALSE	FALSE
4605	MYBL2	P10244	16.7062348266	6.0468674933	TRUE	FALSE	FALSE	FALSE	FALSE	FALSE	FALSE	FALSE
648	BMI1	P35226	15.4666024437	0.4824990807	FALSE	FALSE	FALSE	FALSE	FALSE	TRUE	FALSE	FALSE
7450	VWF	P04275	17.6287166678	5.2796394329	FALSE	FALSE	FALSE	FALSE	FALSE	FALSE	TRUE	FALSE
50848	F11R	Q9Y624	18.0539083214	4.4993396899	FALSE	FALSE	FALSE	FALSE	TRUE	FALSE	FALSE	FALSE
64421	DCLRE1C	Q96SD1	17.148611845	1.9936613365	FALSE	FALSE	FALSE	FALSE	FALSE	FALSE	FALSE	FALSE
6103	RPGR	Q92834	18.2381250926	4.2659858919	FALSE	FALSE	FALSE	FALSE	FALSE	FALSE	FALSE	FALSE
9150	CTDP1	Q9Y5B0	17.1785176002	0.9292173857	FALSE	FALSE	FALSE	FALSE	TRUE	FALSE	FALSE	TRUE
4012	LNPEP	Q9UIQ6	17.5384237663	2.9912666224	FALSE	FALSE	FALSE	FALSE	FALSE	TRUE	FALSE	FALSE
3028	HSD17B10	Q99714	16.9264886701	5.4180680906	FALSE	FALSE	FALSE	FALSE	FALSE	FALSE	FALSE	TRUE
128	ADH5	P11766	18.1026423102	6.1062294922	FALSE	FALSE	FALSE	FALSE	FALSE	FALSE	FALSE	FALSE
1163	CKS1B	P61024	17.2287299742	0.041963151	FALSE	FALSE	FALSE	FALSE	FALSE	FALSE	FALSE	FALSE
546	ATRX	P46100	16.3973109006	0.685518826	TRUE	FALSE	FALSE	FALSE	FALSE	FALSE	FALSE	TRUE
259	AMBP	P02760	18.1592404448	4.1208565759	FALSE	FALSE	FALSE	FALSE	FALSE	FALSE	FALSE	FALSE
6271	S100A1	P23297	17.7524439835	4.8951155033	FALSE	FALSE	FALSE	FALSE	FALSE	FALSE	FALSE	FALSE
8527	DGKD	Q16760	18.501809589	3.1669786714	FALSE	FALSE	FALSE	FALSE	FALSE	FALSE	FALSE	FALSE
4952	OCRL	Q01968	17.7950603456	2.6576009753	FALSE	FALSE	FALSE	FALSE	FALSE	FALSE	FALSE	TRUE
6273	S100A2	P29034	18.3166467231	4.9043909733	FALSE	FALSE	FALSE	FALSE	FALSE	FALSE	FALSE	FALSE
1773	DNASE1	P24855	19.1380736006	4.532694155	FALSE	FALSE	FALSE	FALSE	FALSE	FALSE	FALSE	TRUE
862	RUNX1T1	Q06455	16.4694291199	6.1355862047	FALSE	FALSE	FALSE	FALSE	FALSE	FALSE	FALSE	FALSE
3945	LDHB	P07195	17.1944862802	5.2542889571	FALSE	FALSE	FALSE	FALSE	FALSE	FALSE	FALSE	TRUE
6717	SRI	P30626	17.7453756399	4.4921117102	FALSE	FALSE	FALSE	FALSE	FALSE	FALSE	FALSE	FALSE
5308	PITX2	Q99697	17.5608398576	6.2276952177	TRUE	FALSE	FALSE	FALSE	FALSE	FALSE	FALSE	FALSE
6613	SUMO2	P61956	8.3630236902	5.6175741472	FALSE	FALSE	FALSE	FALSE	FALSE	TRUE	FALSE	FALSE
6282	S100A11	P31949	18.04157395	5.1312600112	FALSE	FALSE	FALSE	FALSE	FALSE	FALSE	FALSE	FALSE
3281	HSBP1	O75506	18.3865497331	3.0909340984	FALSE	FALSE	FALSE	FALSE	TRUE	FALSE	FALSE	FALSE
29109	FHOD1	Q9Y613	17.2640626941	3.4204168173	FALSE	FALSE	FALSE	FALSE	FALSE	FALSE	FALSE	FALSE
51341	ZBTB7A	O95365	17.2904993434	6.1410307696	TRUE	FALSE	FALSE	FALSE	FALSE	FALSE	FALSE	FALSE
311	ANXA11	P50995	17.8209570267	4.6297196607	FALSE	FALSE	TRUE	FALSE	FALSE	FALSE	FALSE	FALSE
5889	RAD51C	O43502	18.0191391241	0.2176012798	FALSE	FALSE	FALSE	FALSE	FALSE	FALSE	FALSE	FALSE
1108	CHD4	Q14839	14.6988009651	0.6359041737	FALSE	FALSE	FALSE	FALSE	FALSE	FALSE	FALSE	TRUE
1326	MAP3K8	P41279	16.5506821799	4.9863245021	FALSE	FALSE	FALSE	FALSE	FALSE	FALSE	FALSE	FALSE
79155	TNIP2	Q8NFZ5	17.3683882873	4.9693708527	FALSE	FALSE	FALSE	FALSE	FALSE	TRUE	FALSE	FALSE
142	PARP1	P09874	13.5327588825	6.0394947281	TRUE	FALSE	FALSE	TRUE	FALSE	FALSE	TRUE	FALSE
7185	TRAF1	Q13077	14.9508394169	4.9794849808	FALSE	FALSE	FALSE	FALSE	FALSE	TRUE	FALSE	FALSE
11214	AKAP13	Q12802	17.3398085518	5.2378720456	FALSE	FALSE	FALSE	FALSE	FALSE	FALSE	FALSE	FALSE
3183	HNRNPC	P07910	14.7087615046	5.5037057348	FALSE	FALSE	FALSE	TRUE	FALSE	FALSE	FALSE	FALSE
6678	SPARC	P09486	18.1946189462	3.5991209365	FALSE	FALSE	FALSE	FALSE	FALSE	FALSE	FALSE	FALSE
10494	STK25	O00506	16.5921774814	4.7823639473	FALSE	FALSE	FALSE	FALSE	FALSE	FALSE	FALSE	FALSE
7077	TIMP2	P16035	17.3995768859	5.0988195934	FALSE	FALSE	FALSE	FALSE	FALSE	FALSE	FALSE	FALSE
9070	ASH2L	Q9UBL3	15.9834122451	0.7666925992	FALSE	FALSE	FALSE	FALSE	FALSE	FALSE	FALSE	FALSE
9156	EXO1	Q9UQ84	17.2821498182	0.122212506	FALSE	FALSE	FALSE	TRUE	FALSE	FALSE	FALSE	FALSE
5378	PMS1	P54277	16.2957771095	0.1325987523	TRUE	FALSE	FALSE	FALSE	FALSE	FALSE	FALSE	FALSE
714	C1QC	P02747	18.5143379127	2.7238825507	FALSE	FALSE	FALSE	FALSE	FALSE	FALSE	FALSE	FALSE
11235	PDCD10	Q9BUL8	17.2072817621	4.7825175414	FALSE	FALSE	FALSE	FALSE	FALSE	FALSE	FALSE	FALSE
10539	GLRX3	O76003	17.3202466507	1.7671009167	FALSE	FALSE	FALSE	FALSE	FALSE	FALSE	FALSE	FALSE
3075	CFH	P08603	18.0948930153	6.1344938132	FALSE	FALSE	FALSE	FALSE	FALSE	FALSE	FALSE	FALSE
84661	DPY30	Q9C005	17.052288267	0.7673621944	FALSE	FALSE	FALSE	FALSE	FALSE	FALSE	FALSE	FALSE
2057	EPOR	P19235	16.7290750218	4.1710822343	FALSE	TRUE	FALSE	FALSE	FALSE	FALSE	TRUE	FALSE
5578	PRKCA	P17252	14.8695932881	4.0239554785	FALSE	FALSE	FALSE	FALSE	FALSE	FALSE	FALSE	FALSE
5868	RAB5A	P20339	15.775167819	3.7769001802	FALSE	FALSE	FALSE	FALSE	TRUE	FALSE	FALSE	FALSE
9092	SART1	O43290	16.7428247626	5.5797796041	FALSE	FALSE	FALSE	TRUE	FALSE	FALSE	FALSE	FALSE
51177	PLEKHO1	Q53GL0	17.8642493543	4.7246108684	FALSE	FALSE	FALSE	FALSE	FALSE	FALSE	FALSE	FALSE
9457	FHL5	Q5TD97	17.6026318794	0.0045163946	FALSE	FALSE	FALSE	FALSE	FALSE	FALSE	FALSE	FALSE
843	CASP10	Q92851	16.8004768889	4.0284218951	FALSE	FALSE	FALSE	FALSE	FALSE	TRUE	FALSE	TRUE
51645	PPIL1	Q9Y3C6	17.7837530612	5.4796343443	FALSE	FALSE	FALSE	FALSE	FALSE	FALSE	FALSE	FALSE
9775	EIF4A3	P38919	14.1100979107	0.699599659	FALSE	FALSE	TRUE	TRUE	FALSE	FALSE	FALSE	TRUE
1029	CDKN2A	P42771	14.2813408314	5.9185965903	FALSE	FALSE	FALSE	FALSE	FALSE	TRUE	FALSE	FALSE
1030	CDKN2B	P42772	18.2084872766	0.1149138582	FALSE	FALSE	FALSE	FALSE	FALSE	FALSE	FALSE	FALSE
1020	CDK5	Q00535	15.5944544251	0.0956367115	FALSE	FALSE	FALSE	FALSE	TRUE	TRUE	FALSE	TRUE
387	RHOA	P61586	14.8461918146	3.6309869746	FALSE	FALSE	FALSE	FALSE	TRUE	FALSE	FALSE	FALSE
50616	IL22	Q9GZX6	18.8487934508	2.9116244725	FALSE	FALSE	FALSE	FALSE	FALSE	FALSE	FALSE	FALSE
4841	NONO	Q15233	15.1686234491	5.6977198703	TRUE	FALSE	FALSE	TRUE	FALSE	FALSE	FALSE	FALSE
5202	PFDN2	Q9UHV9	16.5535898016	1.3048082751	FALSE	FALSE	FALSE	FALSE	TRUE	FALSE	FALSE	FALSE
653361	NCF1	P14598	16.9103499838	4.6509851158	FALSE	FALSE	FALSE	FALSE	FALSE	FALSE	FALSE	FALSE
942	CD86	P42081	18.5407171735	4.6307571309	FALSE	FALSE	FALSE	FALSE	FALSE	FALSE	TRUE	FALSE
1173	AP2M1	Q96CW1	14.0434051047	4.3143428957	FALSE	FALSE	FALSE	FALSE	FALSE	FALSE	FALSE	FALSE
4215	MAP3K3	Q99759	13.3948561053	4.737730653	FALSE	FALSE	FALSE	FALSE	FALSE	FALSE	FALSE	FALSE
26136	TES	Q9UGI8	17.2709272436	4.4156632955	FALSE	FALSE	FALSE	FALSE	TRUE	FALSE	FALSE	FALSE
7128	TNFAIP3	P21580	16.2388278301	4.9612052466	FALSE	FALSE	FALSE	FALSE	FALSE	TRUE	FALSE	TRUE
4085	MAD2L1	Q13257	16.0063938369	0.0529203576	FALSE	FALSE	FALSE	FALSE	FALSE	TRUE	FALSE	FALSE
9971	NR1H4	Q96RI1	17.5825388171	6.0929273528	TRUE	TRUE	FALSE	FALSE	FALSE	FALSE	TRUE	FALSE
8204	NRIP1	P48552	16.0942111286	6.090593341	FALSE	FALSE	FALSE	FALSE	FALSE	FALSE	FALSE	FALSE
716	C1S	P09871	18.6525615658	3.5821810476	FALSE	FALSE	FALSE	FALSE	FALSE	FALSE	TRUE	FALSE
3587	IL10RA	Q13651	18.7732808169	4.1758180532	FALSE	TRUE	FALSE	FALSE	FALSE	FALSE	FALSE	FALSE
6927	HNF1A	P20823	17.1490570029	6.0112083028	TRUE	FALSE	FALSE	FALSE	FALSE	FALSE	FALSE	FALSE
2073	ERCC5	P28715	17.5445490788	1.5019589282	FALSE	FALSE	FALSE	FALSE	TRUE	FALSE	FALSE	FALSE
79728	PALB2	Q86YC2	17.9427668965	0.2436176236	FALSE	FALSE	FALSE	FALSE	FALSE	FALSE	FALSE	FALSE
57223	PPP4R3B	Q5MIZ7	18.1177936529	5.5975288391	FALSE	FALSE	FALSE	FALSE	FALSE	FALSE	FALSE	FALSE
91442	FAAP24	Q9BTP7	18.267235745	4.2520786938	FALSE	FALSE	FALSE	FALSE	FALSE	FALSE	FALSE	FALSE
79720	VPS37B	Q9H9H4	18.2932353178	4.2047219499	FALSE	FALSE	FALSE	FALSE	FALSE	FALSE	FALSE	FALSE
84142	FAM175A	Q6UWZ7	17.8553147418	5.8933083821	FALSE	FALSE	FALSE	FALSE	FALSE	TRUE	FALSE	FALSE
4691	NCL	P19338	14.4842573208	5.4201353883	FALSE	FALSE	FALSE	TRUE	FALSE	FALSE	FALSE	FALSE
23513	SCRIB	Q14160	15.4469323163	0.3146249678	FALSE	FALSE	FALSE	FALSE	FALSE	FALSE	FALSE	FALSE
3791	KDR	P35968	16.5159868126	4.141513401	FALSE	TRUE	FALSE	FALSE	FALSE	FALSE	TRUE	FALSE
10220	GDF11	O95390	18.6353639816	3.0306987608	FALSE	FALSE	FALSE	FALSE	FALSE	FALSE	FALSE	FALSE
3516	RBPJ	Q06330	14.7219166502	6.2201849293	TRUE	FALSE	FALSE	FALSE	FALSE	FALSE	FALSE	FALSE
7161	TP73	O15350	14.8372989191	6.0138538416	TRUE	FALSE	FALSE	FALSE	FALSE	FALSE	FALSE	FALSE
5241	PGR	P06401	16.1429950078	6.0967062138	TRUE	TRUE	FALSE	FALSE	FALSE	FALSE	TRUE	FALSE
84447	SYVN1	Q86TM6	16.4177762184	2.5798630656	FALSE	FALSE	FALSE	FALSE	FALSE	TRUE	FALSE	FALSE
23405	DICER1	Q9UPY3	16.6965900804	0.8677646237	FALSE	FALSE	FALSE	TRUE	FALSE	FALSE	FALSE	TRUE
8050	PDHX	O00330	17.9652760761	4.1706810375	FALSE	FALSE	FALSE	FALSE	FALSE	FALSE	FALSE	FALSE
1495	CTNNA1	P35221	16.2435206207	4.2803889623	FALSE	FALSE	FALSE	FALSE	TRUE	FALSE	FALSE	FALSE
220134	SKA1	Q96BD8	16.8572189636	3.4359883216	FALSE	FALSE	FALSE	FALSE	TRUE	FALSE	FALSE	FALSE
255738	PCSK9	Q8NBP7	18.6149880326	4.3158531889	FALSE	FALSE	FALSE	FALSE	FALSE	FALSE	TRUE	FALSE
51434	ANAPC7	Q9UJX3	16.7643841061	0.0511743148	FALSE	FALSE	FALSE	FALSE	FALSE	TRUE	FALSE	FALSE
55626	AMBRA1	Q9C0C7	17.2901030434	0.4477526118	FALSE	FALSE	FALSE	FALSE	FALSE	TRUE	FALSE	FALSE
150684	COMMD1	Q8N668	16.389858307	4.9992886417	FALSE	FALSE	FALSE	FALSE	FALSE	TRUE	FALSE	FALSE
11201	POLI	Q9UNA4	17.9837955144	1.9141590014	FALSE	FALSE	FALSE	FALSE	FALSE	FALSE	FALSE	FALSE
29979	UBQLN1	Q9UMX0	15.0496969298	1.770325037	FALSE	FALSE	FALSE	FALSE	FALSE	TRUE	FALSE	FALSE
200558	APLF	Q8IW19	17.078980677	0.5906617346	FALSE	FALSE	FALSE	FALSE	FALSE	FALSE	FALSE	FALSE
6311	ATXN2	Q99700	16.7921504891	4.5975459198	FALSE	FALSE	FALSE	TRUE	FALSE	FALSE	FALSE	FALSE
[truncated: 12,789 more rows]
