# Supplementary material for: Geometric characterisation of disease modules
Source: Appl Netw Sci. 2018 Jun 18;3(1):10. doi: 10.1007/s41109-018-0066-3 (PMC6214295; doi:10.1007/s41109-018-0066-3)
Supplement: Supplementary file 1 — Supplementary files. (ZIP 3154 kb) [file 41109_2018_66_MOESM1_ESM.zip › 41109_2018_66_MOESM2_ESM/Supplementary files/Supplementary_File_S3.tsv]

geneId	geneSymbol	diseaseName	diseaseType
2	A2M	alzheimer's disease	Diseases of the nervous system
2	A2M	amyloidosis	Endocrine, nutritional and metabolic diseases
2	A2M	cystic fibrosis	Endocrine, nutritional and metabolic diseases
2	A2M	depressive disorder|mental depression	Mental and behavioural disorders
2	A2M	melanoma	Neoplasms
2	A2M	myocardial infarction	Diseases of the circulatory system
2	A2M	malignant neoplasm of prostate|prostate carcinoma	Neoplasms
2	A2M	liver carcinoma	Neoplasms
9	NAT1	alcoholic intoxication, chronic	Mental and behavioural disorders
9	NAT1	bladder neoplasm|carcinoma of bladder|malignant neoplasm of urinary bladder	Neoplasms
9	NAT1	breast carcinoma|malignant neoplasm of breast	Neoplasms
9	NAT1	colon carcinoma|malignant tumor of colon	Neoplasms
9	NAT1	squamous cell carcinoma	Neoplasms
9	NAT1	crohn disease|ulcerative colitis	Diseases of the digestive system
9	NAT1	colorectal cancer|colorectal carcinoma	Neoplasms
9	NAT1	chronic lymphocytic leukemia	Neoplasms
9	NAT1	lymphoma, non-hodgkin	Neoplasms
9	NAT1	malignant neoplasm of pancreas|pancreatic carcinoma	Neoplasms
9	NAT1	carcinoma of lung|malignant neoplasm of lung|primary malignant neoplasm of lung	Neoplasms
9	NAT1	malignant neoplasm of prostate|prostate carcinoma	Neoplasms
9	NAT1	liver carcinoma	Neoplasms
10	NAT2	alzheimer's disease	Diseases of the nervous system
10	NAT2	rheumatoid arthritis	Diseases of the musculoskeletal system and connective tissue
10	NAT2	asthma	Diseases of the respiratory system
10	NAT2	astrocytoma	Neoplasms
10	NAT2	behcet syndrome	Diseases of the musculoskeletal system and connective tissue
10	NAT2	bladder neoplasm|carcinoma of bladder|malignant neoplasm of urinary bladder	Neoplasms
10	NAT2	breast carcinoma|malignant neoplasm of breast	Neoplasms
10	NAT2	colon carcinoma|malignant tumor of colon	Neoplasms
10	NAT2	squamous cell carcinoma	Neoplasms
10	NAT2	crohn disease|ulcerative colitis	Diseases of the digestive system
10	NAT2	colorectal cancer|colorectal carcinoma	Neoplasms
10	NAT2	dermatitis, atopic|eczema	Diseases of the skin and subcutaneous tissue
10	NAT2	endometriosis	Diseases of the genitourinary system
10	NAT2	leukemia|leukemia, myelocytic, acute	Neoplasms
10	NAT2	chronic lymphocytic leukemia	Neoplasms
10	NAT2	leukemia, lymphocytic, acute, l1	Neoplasms
10	NAT2	chronic obstructive airway disease	Diseases of the respiratory system
10	NAT2	lupus erythematosus, systemic	Diseases of the skin and subcutaneous tissue
10	NAT2	lymphoma, non-hodgkin	Neoplasms
10	NAT2	malignant neoplasm of stomach|stomach carcinoma	Neoplasms
10	NAT2	pancreatic neoplasm	Neoplasms
10	NAT2	parkinson disease	Diseases of the nervous system
10	NAT2	adenomatous polyposis coli	Neoplasms
10	NAT2	thyroid neoplasm	Neoplasms
10	NAT2	lip and oral cavity carcinoma|malignant neoplasm of mouth	Neoplasms
10	NAT2	carcinoma of lung|malignant neoplasm of lung|primary malignant neoplasm of lung	Neoplasms
10	NAT2	cancer of head and neck	Neoplasms
10	NAT2	squamous cell carcinoma of esophagus	Neoplasms
10	NAT2	cervical cancer|cervix carcinoma|malignant tumor of cervix	Neoplasms
10	NAT2	malignant neoplasm of pancreas|pancreatic carcinoma	Neoplasms
10	NAT2	malignant neoplasm of prostate|prostate carcinoma	Neoplasms
10	NAT2	dementia|presenile dementia	Mental and behavioural disorders
10	NAT2	esophageal carcinoma|malignant neoplasm of esophagus	Neoplasms
10	NAT2	malignant neoplasm of ovary|ovarian carcinoma	Neoplasms
10	NAT2	acute lymphocytic leukemia|precursor cell lymphoblastic leukemia lymphoma	Neoplasms
10	NAT2	liver carcinoma	Neoplasms
12	SERPINA3	alzheimer's disease	Diseases of the nervous system
12	SERPINA3	amyloidosis	Endocrine, nutritional and metabolic diseases
12	SERPINA3	asthma	Diseases of the respiratory system
12	SERPINA3	dementia|presenile dementia	Mental and behavioural disorders
12	SERPINA3	chronic obstructive airway disease	Diseases of the respiratory system
12	SERPINA3	parkinson disease	Diseases of the nervous system
12	SERPINA3	impaired cognition	Mental and behavioural disorders
12	SERPINA3	liver carcinoma	Neoplasms
13	AADAC	leukemia|leukemia, myelocytic, acute	Neoplasms
15	AANAT	breast carcinoma|malignant neoplasm of breast	Neoplasms
18	ABAT	autistic disorder	Mental and behavioural disorders
19	ABCA1	alzheimer's disease	Diseases of the nervous system
19	ABCA1	amyloidosis	Endocrine, nutritional and metabolic diseases
19	ABCA1	arteriosclerosis|atherosclerosis	Diseases of the circulatory system
19	ABCA1	rheumatoid arthritis	Diseases of the musculoskeletal system and connective tissue
19	ABCA1	asthma	Diseases of the respiratory system
19	ABCA1	bipolar disorder	Mental and behavioural disorders
19	ABCA1	breast carcinoma|malignant neoplasm of breast	Neoplasms
19	ABCA1	non-small cell lung carcinoma	Neoplasms
19	ABCA1	colorectal cancer|colorectal carcinoma	Neoplasms
19	ABCA1	coronary arteriosclerosis|coronary artery disease|coronary heart disease	Diseases of the circulatory system
19	ABCA1	diabetes	Endocrine, nutritional and metabolic diseases
19	ABCA1	diabetes mellitus, non-insulin-dependent	Endocrine, nutritional and metabolic diseases
19	ABCA1	glioblastoma|glioma	Neoplasms
19	ABCA1	hypercholesterolemia	Endocrine, nutritional and metabolic diseases
19	ABCA1	chronic kidney disease stage 5|kidney failure, chronic	Diseases of the genitourinary system
19	ABCA1	leukemia|leukemia, myelocytic, acute	Neoplasms
19	ABCA1	chronic lymphocytic leukemia	Neoplasms
19	ABCA1	malignant neoplasm of stomach|stomach carcinoma	Neoplasms
19	ABCA1	melanoma	Neoplasms
19	ABCA1	multiple myeloma	Neoplasms
19	ABCA1	multiple sclerosis	Diseases of the nervous system
19	ABCA1	myocardial infarction	Diseases of the circulatory system
19	ABCA1	central neuroblastoma|neuroblastoma	Neoplasms
19	ABCA1	obesity	Endocrine, nutritional and metabolic diseases
19	ABCA1	malignant neoplasm of ovary|ovarian carcinoma	Neoplasms
19	ABCA1	schizophrenia	Mental and behavioural disorders
19	ABCA1	myocardial ischemia	Diseases of the circulatory system
19	ABCA1	malignant neoplasm of pancreas|pancreatic carcinoma	Neoplasms
19	ABCA1	carcinoma of lung|malignant neoplasm of lung|primary malignant neoplasm of lung	Neoplasms
19	ABCA1	age related macular degeneration	Diseases of the eye and adnexa
19	ABCA1	malignant neoplasm of prostate|prostate carcinoma	Neoplasms
19	ABCA1	dementia|presenile dementia	Mental and behavioural disorders
19	ABCA1	metabolic syndrome x	Endocrine, nutritional and metabolic diseases
19	ABCA1	liver carcinoma	Neoplasms
19	ABCA1	fatty liver|steatohepatitis	Diseases of the digestive system
20	ABCA2	alzheimer's disease	Diseases of the nervous system
21	ABCA3	leukemia|leukemia, myelocytic, acute	Neoplasms
24	ABCA4	alzheimer's disease	Diseases of the nervous system
24	ABCA4	arteriosclerosis|atherosclerosis	Diseases of the circulatory system
24	ABCA4	leukemia|leukemia, myelocytic, acute	Neoplasms
24	ABCA4	retinitis pigmentosa	Diseases of the eye and adnexa
24	ABCA4	age related macular degeneration	Diseases of the eye and adnexa
24	ABCA4	breast carcinoma|malignant neoplasm of breast	Neoplasms
24	ABCA4	liver carcinoma	Neoplasms
25	ABL1	breast carcinoma|malignant neoplasm of breast	Neoplasms
25	ABL1	burkitt lymphoma	Neoplasms
25	ABL1	leukemia|leukemia, myelocytic, acute	Neoplasms
25	ABL1	chronic lymphocytic leukemia	Neoplasms
25	ABL1	acute lymphocytic leukemia|precursor cell lymphoblastic leukemia lymphoma	Neoplasms
25	ABL1	leukemia, lymphocytic, acute, l1	Neoplasms
25	ABL1	myeloid leukemia	Neoplasms
25	ABL1	myeloid leukemia, chronic	Neoplasms
25	ABL1	multiple myeloma	Neoplasms
25	ABL1	nephroblastoma	Neoplasms
25	ABL1	malignant neoplasm of ovary|ovarian carcinoma	Neoplasms
25	ABL1	acute leukemia	Neoplasms
25	ABL1	malignant neoplasm of prostate|prostate carcinoma	Neoplasms
25	ABL1	leukemogenesis	Neoplasms
25	ABL1	precursor b-cell lymphoblastic leukemia	Neoplasms
25	ABL1	chronic myeloproliferative disorder	Neoplasms
25	ABL1	precursor t-cell lymphoblastic leukemia-lymphoma	Neoplasms
26	AOC1	bladder neoplasm|carcinoma of bladder|malignant neoplasm of urinary bladder	Neoplasms
27	ABL2	leukemia|leukemia, myelocytic, acute	Neoplasms
27	ABL2	acute promyelocytic leukemia	Neoplasms
28	ABO	alcoholic intoxication, chronic	Mental and behavioural disorders
28	ABO	asthma	Diseases of the respiratory system
28	ABO	bladder neoplasm|carcinoma of bladder|malignant neoplasm of urinary bladder	Neoplasms
28	ABO	breast carcinoma|malignant neoplasm of breast	Neoplasms
28	ABO	carcinoma, transitional cell	Neoplasms
28	ABO	coronary arteriosclerosis|coronary artery disease|coronary heart disease	Diseases of the circulatory system
28	ABO	diabetes mellitus, insulin-dependent	Endocrine, nutritional and metabolic diseases
28	ABO	diabetes mellitus, non-insulin-dependent	Endocrine, nutritional and metabolic diseases
28	ABO	leukemia|leukemia, myelocytic, acute	Neoplasms
28	ABO	malignant neoplasm of stomach|stomach carcinoma	Neoplasms
28	ABO	myocardial infarction	Diseases of the circulatory system
28	ABO	obesity	Endocrine, nutritional and metabolic diseases
28	ABO	pancreatic neoplasm	Neoplasms
28	ABO	malignant neoplasm of pancreas|pancreatic carcinoma	Neoplasms
28	ABO	epithelial ovarian cancer	Neoplasms
31	ACACA	breast carcinoma|malignant neoplasm of breast	Neoplasms
31	ACACA	diabetes mellitus, non-insulin-dependent	Endocrine, nutritional and metabolic diseases
31	ACACA	liver carcinoma	Neoplasms
32	ACACB	diabetes mellitus, non-insulin-dependent	Endocrine, nutritional and metabolic diseases
32	ACACB	hypercholesterolemia	Endocrine, nutritional and metabolic diseases
32	ACACB	obesity	Endocrine, nutritional and metabolic diseases
32	ACACB	metabolic syndrome x	Endocrine, nutritional and metabolic diseases
38	ACAT1	alzheimer's disease	Diseases of the nervous system
38	ACAT1	arteriosclerosis|atherosclerosis	Diseases of the circulatory system
38	ACAT1	malignant neoplasm of prostate|prostate carcinoma	Neoplasms
40	ASIC2	autistic disorder	Mental and behavioural disorders
40	ASIC2	glioblastoma|glioma	Neoplasms
41	ASIC1	glioblastoma|glioma	Neoplasms
43	ACHE	alzheimer's disease	Diseases of the nervous system
43	ACHE	amyloidosis	Endocrine, nutritional and metabolic diseases
43	ACHE	anxiety	Mental and behavioural disorders
43	ACHE	dementia|presenile dementia	Mental and behavioural disorders
43	ACHE	leukemia|leukemia, myelocytic, acute	Neoplasms
43	ACHE	malignant neoplasm of ovary|ovarian carcinoma	Neoplasms
43	ACHE	parkinson disease	Diseases of the nervous system
43	ACHE	liver carcinoma	Neoplasms
49	ACR	rheumatoid arthritis	Diseases of the musculoskeletal system and connective tissue
49	ACR	lupus erythematosus, systemic	Diseases of the skin and subcutaneous tissue
50	ACO2	malignant neoplasm of prostate|prostate carcinoma	Neoplasms
51	ACOX1	liver carcinoma	Neoplasms
51	ACOX1	fatty liver|steatohepatitis	Diseases of the digestive system
52	ACP1	rheumatoid arthritis	Diseases of the musculoskeletal system and connective tissue
52	ACP1	asthma	Diseases of the respiratory system
52	ACP1	breast carcinoma|malignant neoplasm of breast	Neoplasms
52	ACP1	crohn disease|ulcerative colitis	Diseases of the digestive system
52	ACP1	diabetes	Endocrine, nutritional and metabolic diseases
52	ACP1	diabetes mellitus, insulin-dependent	Endocrine, nutritional and metabolic diseases
52	ACP1	diabetes mellitus, non-insulin-dependent	Endocrine, nutritional and metabolic diseases
52	ACP1	endometriosis	Diseases of the genitourinary system
52	ACP1	glioblastoma|glioma	Neoplasms
52	ACP1	graves disease	Endocrine, nutritional and metabolic diseases
52	ACP1	leukemia|leukemia, myelocytic, acute	Neoplasms
52	ACP1	lupus erythematosus, systemic	Diseases of the skin and subcutaneous tissue
52	ACP1	obesity	Endocrine, nutritional and metabolic diseases
52	ACP1	schizophrenia	Mental and behavioural disorders
52	ACP1	malignant neoplasm of prostate|prostate carcinoma	Neoplasms
52	ACP1	colon carcinoma|malignant tumor of colon	Neoplasms
52	ACP1	coronary arteriosclerosis|coronary artery disease|coronary heart disease	Diseases of the circulatory system
52	ACP1	liver carcinoma	Neoplasms
54	ACP5	rheumatoid arthritis	Diseases of the musculoskeletal system and connective tissue
54	ACP5	multiple myeloma	Neoplasms
55	ACPP	breast carcinoma|malignant neoplasm of breast	Neoplasms
55	ACPP	cystic fibrosis	Endocrine, nutritional and metabolic diseases
55	ACPP	leukemia|leukemia, myelocytic, acute	Neoplasms
55	ACPP	malignant neoplasm of prostate|prostate carcinoma	Neoplasms
59	ACTA2	hypertrophic cardiomyopathy	Diseases of the circulatory system
59	ACTA2	coronary arteriosclerosis|coronary artery disease|coronary heart disease	Diseases of the circulatory system
60	ACTB	alzheimer's disease	Diseases of the nervous system
60	ACTB	asthma	Diseases of the respiratory system
60	ACTB	breast carcinoma|malignant neoplasm of breast	Neoplasms
60	ACTB	non-small cell lung carcinoma	Neoplasms
60	ACTB	colorectal cancer|colorectal carcinoma	Neoplasms
60	ACTB	leukemia|leukemia, myelocytic, acute	Neoplasms
60	ACTB	melanoma	Neoplasms
60	ACTB	obesity	Endocrine, nutritional and metabolic diseases
60	ACTB	cataract	Diseases of the eye and adnexa
60	ACTB	carcinoma of lung|malignant neoplasm of lung|primary malignant neoplasm of lung	Neoplasms
60	ACTB	malignant neoplasm of prostate|prostate carcinoma	Neoplasms
60	ACTB	colon carcinoma|malignant tumor of colon	Neoplasms
60	ACTB	liver carcinoma	Neoplasms
70	ACTC1	hypertrophic cardiomyopathy	Diseases of the circulatory system
81	ACTN4	diabetes mellitus, insulin-dependent	Endocrine, nutritional and metabolic diseases
81	ACTN4	diabetic nephropathy	Endocrine, nutritional and metabolic diseases
81	ACTN4	carcinoma of lung|malignant neoplasm of lung|primary malignant neoplasm of lung	Neoplasms
81	ACTN4	secondary malignant neoplasm of lymph node	Neoplasms
88	ACTN2	hypertrophic cardiomyopathy	Diseases of the circulatory system
90	ACVR1	astrocytoma	Neoplasms
90	ACVR1	glioblastoma|glioma	Neoplasms
90	ACVR1	polycystic ovary syndrome	Endocrine, nutritional and metabolic diseases
90	ACVR1	malignant neoplasm of prostate|prostate carcinoma	Neoplasms
91	ACVR1B	malignant neoplasm of pancreas|pancreatic carcinoma	Neoplasms
92	ACVR2A	colon carcinoma|malignant tumor of colon	Neoplasms
92	ACVR2A	colorectal cancer|colorectal carcinoma	Neoplasms
94	ACVRL1	degenerative polyarthritis	Diseases of the musculoskeletal system and connective tissue
95	ACY1	small cell carcinoma of lung	Neoplasms
100	ADA	amyotrophic lateral sclerosis	Diseases of the nervous system
100	ADA	rheumatoid arthritis	Diseases of the musculoskeletal system and connective tissue
100	ADA	asthma	Diseases of the respiratory system
100	ADA	autistic disorder	Mental and behavioural disorders
100	ADA	diabetes	Endocrine, nutritional and metabolic diseases
100	ADA	diabetes mellitus, insulin-dependent	Endocrine, nutritional and metabolic diseases
100	ADA	diabetes mellitus, non-insulin-dependent	Endocrine, nutritional and metabolic diseases
100	ADA	leukemia|leukemia, myelocytic, acute	Neoplasms
100	ADA	lupus erythematosus, systemic	Diseases of the skin and subcutaneous tissue
100	ADA	coronary arteriosclerosis|coronary artery disease|coronary heart disease	Diseases of the circulatory system
101	ADAM8	asthma	Diseases of the respiratory system
102	ADAM10	alzheimer's disease	Diseases of the nervous system
102	ADAM10	amyloidosis	Endocrine, nutritional and metabolic diseases
102	ADAM10	breast carcinoma|malignant neoplasm of breast	Neoplasms
102	ADAM10	squamous cell carcinoma	Neoplasms
102	ADAM10	melanoma	Neoplasms
102	ADAM10	central neuroblastoma|neuroblastoma	Neoplasms
102	ADAM10	malignant neoplasm of prostate|prostate carcinoma	Neoplasms
103	ADAR	amyotrophic lateral sclerosis	Diseases of the nervous system
103	ADAR	lupus erythematosus, systemic	Diseases of the skin and subcutaneous tissue
103	ADAR	melanoma	Neoplasms
104	ADARB1	amyotrophic lateral sclerosis	Diseases of the nervous system
104	ADARB1	astrocytoma	Neoplasms
104	ADARB1	bipolar disorder	Mental and behavioural disorders
104	ADARB1	glioblastoma|glioma	Neoplasms
104	ADARB1	schizophrenia	Mental and behavioural disorders
108	ADCY2	bipolar disorder	Mental and behavioural disorders
109	ADCY3	obesity	Endocrine, nutritional and metabolic diseases
111	ADCY5	depressive disorder|mental depression	Mental and behavioural disorders
111	ADCY5	diabetes mellitus, non-insulin-dependent	Endocrine, nutritional and metabolic diseases
113	ADCY7	depressive disorder|mental depression	Mental and behavioural disorders
113	ADCY7	major depressive disorder|unipolar depression	Mental and behavioural disorders
114	ADCY8	bipolar disorder	Mental and behavioural disorders
116	ADCYAP1	bipolar disorder	Mental and behavioural disorders
116	ADCYAP1	depressive disorder|mental depression	Mental and behavioural disorders
116	ADCYAP1	central neuroblastoma|neuroblastoma	Neoplasms
116	ADCYAP1	schizophrenia	Mental and behavioural disorders
116	ADCYAP1	malignant neoplasm of prostate|prostate carcinoma	Neoplasms
117	ADCYAP1R1	schizophrenia	Mental and behavioural disorders
117	ADCYAP1R1	malignant neoplasm of prostate|prostate carcinoma	Neoplasms
118	ADD1	coronary arteriosclerosis|coronary artery disease|coronary heart disease	Diseases of the circulatory system
118	ADD1	diabetes mellitus, non-insulin-dependent	Endocrine, nutritional and metabolic diseases
118	ADD1	iga glomerulonephritis	Diseases of the genitourinary system
118	ADD1	chronic kidney disease stage 5|kidney failure, chronic	Diseases of the genitourinary system
118	ADD1	myocardial infarction	Diseases of the circulatory system
118	ADD1	essential hypertension	Diseases of the circulatory system
120	ADD3	precursor t-cell lymphoblastic leukemia-lymphoma	Neoplasms
123	PLIN2	conventional (clear cell) renal cell carcinoma|renal carcinoma	Neoplasms
124	ADH1A	alcoholic intoxication, chronic	Mental and behavioural disorders
125	ADH1B	alcoholic intoxication, chronic	Mental and behavioural disorders
125	ADH1B	breast carcinoma|malignant neoplasm of breast	Neoplasms
125	ADH1B	squamous cell carcinoma	Neoplasms
125	ADH1B	colorectal cancer|colorectal carcinoma	Neoplasms
125	ADH1B	coronary arteriosclerosis|coronary artery disease|coronary heart disease	Diseases of the circulatory system
125	ADH1B	diabetes	Endocrine, nutritional and metabolic diseases
125	ADH1B	diabetes mellitus, non-insulin-dependent	Endocrine, nutritional and metabolic diseases
125	ADH1B	cirrhosis|liver cirrhosis	Diseases of the digestive system
125	ADH1B	malignant neoplasm of stomach|stomach carcinoma	Neoplasms
125	ADH1B	obesity	Endocrine, nutritional and metabolic diseases
125	ADH1B	esophageal carcinoma|malignant neoplasm of esophagus	Neoplasms
125	ADH1B	cancer of head and neck	Neoplasms
125	ADH1B	squamous cell carcinoma of esophagus	Neoplasms
125	ADH1B	malignant neoplasm of pancreas|pancreatic carcinoma	Neoplasms
125	ADH1B	squamous cell carcinoma of the head and neck	Neoplasms
125	ADH1B	liver carcinoma	Neoplasms
126	ADH1C	alcoholic intoxication, chronic	Mental and behavioural disorders
126	ADH1C	bladder neoplasm|carcinoma of bladder|malignant neoplasm of urinary bladder	Neoplasms
126	ADH1C	breast carcinoma|malignant neoplasm of breast	Neoplasms
126	ADH1C	squamous cell carcinoma	Neoplasms
126	ADH1C	colorectal cancer|colorectal carcinoma	Neoplasms
126	ADH1C	coronary arteriosclerosis|coronary artery disease|coronary heart disease	Diseases of the circulatory system
126	ADH1C	cirrhosis|liver cirrhosis	Diseases of the digestive system
126	ADH1C	malignant neoplasm of stomach|stomach carcinoma	Neoplasms
126	ADH1C	myocardial infarction	Diseases of the circulatory system
126	ADH1C	parkinson disease	Diseases of the nervous system
126	ADH1C	esophageal carcinoma|malignant neoplasm of esophagus	Neoplasms
126	ADH1C	lip and oral cavity carcinoma|malignant neoplasm of mouth	Neoplasms
126	ADH1C	malignant neoplasm of pancreas|pancreatic carcinoma	Neoplasms
126	ADH1C	carcinoma of lung|malignant neoplasm of lung|primary malignant neoplasm of lung	Neoplasms
126	ADH1C	cancer of head and neck	Neoplasms
126	ADH1C	squamous cell carcinoma of esophagus	Neoplasms
126	ADH1C	liver and intrahepatic biliary tract carcinoma|malignant neoplasm of liver	Neoplasms
126	ADH1C	squamous cell carcinoma of the head and neck	Neoplasms
127	ADH4	alcoholic intoxication, chronic	Mental and behavioural disorders
127	ADH4	parkinson disease	Diseases of the nervous system
128	ADH5	alcoholic intoxication, chronic	Mental and behavioural disorders
128	ADH5	asthma	Diseases of the respiratory system
128	ADH5	carcinoma of lung|malignant neoplasm of lung|primary malignant neoplasm of lung	Neoplasms
130	ADH6	alcoholic intoxication, chronic	Mental and behavioural disorders
131	ADH7	alcoholic intoxication, chronic	Mental and behavioural disorders
132	ADK	epilepsy	Diseases of the nervous system
133	ADM	arteriosclerosis|atherosclerosis	Diseases of the circulatory system
133	ADM	rheumatoid arthritis	Diseases of the musculoskeletal system and connective tissue
133	ADM	bipolar disorder	Mental and behavioural disorders
133	ADM	breast carcinoma|malignant neoplasm of breast	Neoplasms
133	ADM	colorectal cancer|colorectal carcinoma	Neoplasms
133	ADM	diabetes	Endocrine, nutritional and metabolic diseases
133	ADM	diabetes mellitus, insulin-dependent	Endocrine, nutritional and metabolic diseases
133	ADM	diabetes mellitus, non-insulin-dependent	Endocrine, nutritional and metabolic diseases
133	ADM	diabetic nephropathy	Endocrine, nutritional and metabolic diseases
133	ADM	glioblastoma|glioma	Neoplasms
133	ADM	congestive heart failure|heart failure	Diseases of the circulatory system
133	ADM	myocardial infarction	Diseases of the circulatory system
133	ADM	obesity	Endocrine, nutritional and metabolic diseases
133	ADM	malignant neoplasm of ovary|ovarian carcinoma	Neoplasms
133	ADM	pheochromocytoma	Neoplasms
133	ADM	schizophrenia	Mental and behavioural disorders
133	ADM	essential hypertension	Diseases of the circulatory system
133	ADM	malignant neoplasm of pancreas|pancreatic carcinoma	Neoplasms
133	ADM	malignant neoplasm of prostate|prostate carcinoma	Neoplasms
133	ADM	endometrial carcinoma|malignant neoplasm of endometrium|uterine corpus cancer	Neoplasms
133	ADM	epithelial ovarian cancer	Neoplasms
133	ADM	liver carcinoma	Neoplasms
134	ADORA1	asthma	Diseases of the respiratory system
134	ADORA1	diabetes	Endocrine, nutritional and metabolic diseases
134	ADORA1	schizophrenia	Mental and behavioural disorders
135	ADORA2A	alzheimer's disease	Diseases of the nervous system
135	ADORA2A	anxiety	Mental and behavioural disorders
135	ADORA2A	rheumatoid arthritis	Diseases of the musculoskeletal system and connective tissue
135	ADORA2A	asthma	Diseases of the respiratory system
135	ADORA2A	huntington disease	Diseases of the nervous system
135	ADORA2A	parkinson disease	Diseases of the nervous system
135	ADORA2A	schizophrenia	Mental and behavioural disorders
140	ADORA3	myocardial infarction	Diseases of the circulatory system
142	PARP1	alzheimer's disease	Diseases of the nervous system
142	PARP1	amyotrophic lateral sclerosis	Diseases of the nervous system
142	PARP1	rheumatoid arthritis	Diseases of the musculoskeletal system and connective tissue
142	PARP1	asthma	Diseases of the respiratory system
142	PARP1	bladder neoplasm|carcinoma of bladder|malignant neoplasm of urinary bladder	Neoplasms
142	PARP1	breast carcinoma|malignant neoplasm of breast	Neoplasms
142	PARP1	colon carcinoma|malignant tumor of colon	Neoplasms
142	PARP1	non-small cell lung carcinoma	Neoplasms
142	PARP1	cervical cancer|cervix carcinoma|malignant tumor of cervix	Neoplasms
142	PARP1	colorectal cancer|colorectal carcinoma	Neoplasms
142	PARP1	diabetes mellitus, non-insulin-dependent	Endocrine, nutritional and metabolic diseases
142	PARP1	fanconi anemia|fanconi anemia, complementation group a (disorder)	Diseases of the blood and blood-forming organs and certain disorders involving the immune mechanism
142	PARP1	glioblastoma|glioma	Neoplasms
142	PARP1	fibroid tumor	Neoplasms
142	PARP1	leukemia|leukemia, myelocytic, acute	Neoplasms
142	PARP1	myeloid leukemia, chronic	Neoplasms
142	PARP1	chronic obstructive airway disease	Diseases of the respiratory system
142	PARP1	lymphoma, non-hodgkin	Neoplasms
142	PARP1	malignant neoplasm of stomach|stomach carcinoma	Neoplasms
142	PARP1	melanoma	Neoplasms
142	PARP1	multiple myeloma	Neoplasms
142	PARP1	central neuroblastoma|neuroblastoma	Neoplasms
142	PARP1	osteosarcoma|osteosarcoma of bone	Neoplasms
142	PARP1	malignant neoplasm of ovary|ovarian carcinoma	Neoplasms
142	PARP1	parkinson disease	Diseases of the nervous system
142	PARP1	malignant neoplasm of pancreas|pancreatic carcinoma	Neoplasms
142	PARP1	carcinoma of lung|malignant neoplasm of lung|primary malignant neoplasm of lung	Neoplasms
142	PARP1	squamous cell carcinoma of esophagus	Neoplasms
142	PARP1	malignant lymphoma, lymphocytic, intermediate differentiation, diffuse	Neoplasms
142	PARP1	malignant neoplasm of prostate|prostate carcinoma	Neoplasms
142	PARP1	ewings sarcoma	Neoplasms
142	PARP1	epithelial ovarian cancer	Neoplasms
142	PARP1	pancreatic ductal adenocarcinoma	Neoplasms
142	PARP1	glioblastoma multiforme	Neoplasms
142	PARP1	liver carcinoma	Neoplasms
142	PARP1	triple negative breast neoplasms	Neoplasms
147	ADRA1B	asthma	Diseases of the respiratory system
148	ADRA1A	melanoma	Neoplasms
148	ADRA1A	obesity	Endocrine, nutritional and metabolic diseases
148	ADRA1A	kaposi sarcoma	Neoplasms
148	ADRA1A	schizophrenia	Mental and behavioural disorders
148	ADRA1A	essential hypertension	Diseases of the circulatory system
148	ADRA1A	attention deficit hyperactivity disorder	Mental and behavioural disorders
148	ADRA1A	major depressive disorder|unipolar depression	Mental and behavioural disorders
150	ADRA2A	alcoholic intoxication, chronic	Mental and behavioural disorders
150	ADRA2A	alzheimer's disease	Diseases of the nervous system
150	ADRA2A	depressive disorder|mental depression	Mental and behavioural disorders
150	ADRA2A	diabetes mellitus, non-insulin-dependent	Endocrine, nutritional and metabolic diseases
150	ADRA2A	obesity	Endocrine, nutritional and metabolic diseases
150	ADRA2A	schizophrenia	Mental and behavioural disorders
150	ADRA2A	attention deficit hyperactivity disorder	Mental and behavioural disorders
151	ADRA2B	coronary arteriosclerosis|coronary artery disease|coronary heart disease	Diseases of the circulatory system
151	ADRA2B	diabetes mellitus, non-insulin-dependent	Endocrine, nutritional and metabolic diseases
151	ADRA2B	melanoma	Neoplasms
151	ADRA2B	myocardial infarction	Diseases of the circulatory system
151	ADRA2B	obesity	Endocrine, nutritional and metabolic diseases
151	ADRA2B	kaposi sarcoma	Neoplasms
151	ADRA2B	essential hypertension	Diseases of the circulatory system
151	ADRA2B	attention deficit hyperactivity disorder	Mental and behavioural disorders
152	ADRA2C	congestive heart failure|heart failure	Diseases of the circulatory system
152	ADRA2C	schizophrenia	Mental and behavioural disorders
152	ADRA2C	attention deficit hyperactivity disorder	Mental and behavioural disorders
152	ADRA2C	major depressive disorder|unipolar depression	Mental and behavioural disorders
153	ADRB1	alzheimer's disease	Diseases of the nervous system
153	ADRB1	atrial fibrillation	Diseases of the circulatory system
153	ADRB1	coronary arteriosclerosis|coronary artery disease|coronary heart disease	Diseases of the circulatory system
153	ADRB1	depressive disorder|mental depression	Mental and behavioural disorders
153	ADRB1	congestive heart failure|heart failure	Diseases of the circulatory system
153	ADRB1	myocardial infarction	Diseases of the circulatory system
153	ADRB1	obesity	Endocrine, nutritional and metabolic diseases
153	ADRB1	essential hypertension	Diseases of the circulatory system
153	ADRB1	myocardial ischemia	Diseases of the circulatory system
154	ADRB2	alzheimer's disease	Diseases of the nervous system
154	ADRB2	arteriosclerosis|atherosclerosis	Diseases of the circulatory system
154	ADRB2	rheumatoid arthritis	Diseases of the musculoskeletal system and connective tissue
154	ADRB2	asthma	Diseases of the respiratory system
154	ADRB2	autistic disorder	Mental and behavioural disorders
154	ADRB2	breast carcinoma|malignant neoplasm of breast	Neoplasms
154	ADRB2	coronary arteriosclerosis|coronary artery disease|coronary heart disease	Diseases of the circulatory system
154	ADRB2	cystic fibrosis	Endocrine, nutritional and metabolic diseases
154	ADRB2	diabetes mellitus, non-insulin-dependent	Endocrine, nutritional and metabolic diseases
154	ADRB2	graves disease	Endocrine, nutritional and metabolic diseases
154	ADRB2	congestive heart failure|heart failure	Diseases of the circulatory system
154	ADRB2	cirrhosis|liver cirrhosis	Diseases of the digestive system
154	ADRB2	chronic obstructive airway disease	Diseases of the respiratory system
154	ADRB2	malignant neoplasm of stomach|stomach carcinoma	Neoplasms
154	ADRB2	melanoma	Neoplasms
154	ADRB2	myocardial infarction	Diseases of the circulatory system
154	ADRB2	central neuroblastoma|neuroblastoma	Neoplasms
154	ADRB2	obesity	Endocrine, nutritional and metabolic diseases
154	ADRB2	polycystic ovary syndrome	Endocrine, nutritional and metabolic diseases
154	ADRB2	essential hypertension	Diseases of the circulatory system
154	ADRB2	myocardial ischemia	Diseases of the circulatory system
154	ADRB2	malignant neoplasm of pancreas|pancreatic carcinoma	Neoplasms
154	ADRB2	metabolic syndrome x	Endocrine, nutritional and metabolic diseases
154	ADRB2	acute coronary syndrome	Diseases of the circulatory system
154	ADRB2	attention deficit hyperactivity disorder	Mental and behavioural disorders
155	ADRB3	breast carcinoma|malignant neoplasm of breast	Neoplasms
155	ADRB3	coronary arteriosclerosis|coronary artery disease|coronary heart disease	Diseases of the circulatory system
155	ADRB3	diabetes	Endocrine, nutritional and metabolic diseases
155	ADRB3	diabetes mellitus, non-insulin-dependent	Endocrine, nutritional and metabolic diseases
155	ADRB3	diabetic retinopathy	Endocrine, nutritional and metabolic diseases
155	ADRB3	congestive heart failure|heart failure	Diseases of the circulatory system
155	ADRB3	myocardial infarction	Diseases of the circulatory system
155	ADRB3	obesity	Endocrine, nutritional and metabolic diseases
155	ADRB3	polycystic ovary syndrome	Endocrine, nutritional and metabolic diseases
155	ADRB3	schizophrenia	Mental and behavioural disorders
155	ADRB3	essential hypertension	Diseases of the circulatory system
155	ADRB3	metabolic syndrome x	Endocrine, nutritional and metabolic diseases
156	GRK2	alzheimer's disease	Diseases of the nervous system
156	GRK2	congestive heart failure|heart failure	Diseases of the circulatory system
156	GRK2	obesity	Endocrine, nutritional and metabolic diseases
157	GRK3	bipolar disorder	Mental and behavioural disorders
158	ADSL	autistic disorder	Mental and behavioural disorders
159	ADSS	schizophrenia	Mental and behavioural disorders
160	AP2A1	melanoma	Neoplasms
166	AES	cystic fibrosis	Endocrine, nutritional and metabolic diseases
174	AFP	ataxia telangiectasia	Diseases of the nervous system
174	AFP	down syndrome	Congenital malformations, deformations and chromosomal abnormalities
174	AFP	cirrhosis|liver cirrhosis	Diseases of the digestive system
174	AFP	malignant neoplasm of stomach|stomach carcinoma	Neoplasms
174	AFP	cholangiocarcinoma	Neoplasms
174	AFP	liver and intrahepatic biliary tract carcinoma|malignant neoplasm of liver	Neoplasms
174	AFP	secondary malignant neoplasm of liver	Neoplasms
174	AFP	hepatocarcinogenesis	Neoplasms
174	AFP	liver carcinoma	Neoplasms
174	AFP	fatty liver|steatohepatitis	Diseases of the digestive system
176	ACAN	arthritis	Diseases of the musculoskeletal system and connective tissue
176	ACAN	rheumatoid arthritis	Diseases of the musculoskeletal system and connective tissue
176	ACAN	autistic disorder	Mental and behavioural disorders
176	ACAN	chondrosarcoma	Neoplasms
176	ACAN	diabetes mellitus, insulin-dependent	Endocrine, nutritional and metabolic diseases
176	ACAN	degenerative polyarthritis	Diseases of the musculoskeletal system and connective tissue
177	AGER	alzheimer's disease	Diseases of the nervous system
177	AGER	amyloidosis	Endocrine, nutritional and metabolic diseases
177	AGER	arteriosclerosis|atherosclerosis	Diseases of the circulatory system
177	AGER	rheumatoid arthritis	Diseases of the musculoskeletal system and connective tissue
177	AGER	breast carcinoma|malignant neoplasm of breast	Neoplasms
177	AGER	non-small cell lung carcinoma	Neoplasms
177	AGER	squamous cell carcinoma	Neoplasms
177	AGER	colorectal cancer|colorectal carcinoma	Neoplasms
177	AGER	coronary arteriosclerosis|coronary artery disease|coronary heart disease	Diseases of the circulatory system
177	AGER	diabetes	Endocrine, nutritional and metabolic diseases
177	AGER	diabetes mellitus, insulin-dependent	Endocrine, nutritional and metabolic diseases
177	AGER	diabetes mellitus, non-insulin-dependent	Endocrine, nutritional and metabolic diseases
177	AGER	diabetic nephropathy	Endocrine, nutritional and metabolic diseases
177	AGER	diabetic retinopathy	Endocrine, nutritional and metabolic diseases
177	AGER	hyperglycemia	Endocrine, nutritional and metabolic diseases
177	AGER	chronic obstructive airway disease	Diseases of the respiratory system
177	AGER	melanoma	Neoplasms
177	AGER	myocardial infarction	Diseases of the circulatory system
177	AGER	obesity	Endocrine, nutritional and metabolic diseases
177	AGER	degenerative polyarthritis	Diseases of the musculoskeletal system and connective tissue
177	AGER	pancreatic neoplasm	Neoplasms
177	AGER	pulmonary fibrosis	Diseases of the respiratory system
177	AGER	carcinoma of lung|malignant neoplasm of lung|primary malignant neoplasm of lung	Neoplasms
177	AGER	ischemic cerebrovascular accident|ischemic stroke	Diseases of the circulatory system
177	AGER	idiopathic pulmonary fibrosis	Diseases of the respiratory system
181	AGRP	obesity	Endocrine, nutritional and metabolic diseases
182	JAG1	breast carcinoma|malignant neoplasm of breast	Neoplasms
182	JAG1	colorectal cancer|colorectal carcinoma	Neoplasms
182	JAG1	glioblastoma|glioma	Neoplasms
182	JAG1	leukemia|leukemia, myelocytic, acute	Neoplasms
182	JAG1	malignant neoplasm of stomach|stomach carcinoma	Neoplasms
182	JAG1	multiple sclerosis	Diseases of the nervous system
182	JAG1	malignant neoplasm of ovary|ovarian carcinoma	Neoplasms
182	JAG1	malignant neoplasm of prostate|prostate carcinoma	Neoplasms
182	JAG1	liver carcinoma	Neoplasms
183	AGT	alzheimer's disease	Diseases of the nervous system
183	AGT	amyloidosis	Endocrine, nutritional and metabolic diseases
183	AGT	arteriosclerosis|atherosclerosis	Diseases of the circulatory system
183	AGT	asthma	Diseases of the respiratory system
183	AGT	atrial fibrillation	Diseases of the circulatory system
183	AGT	bipolar disorder	Mental and behavioural disorders
183	AGT	breast carcinoma|malignant neoplasm of breast	Neoplasms
183	AGT	renal cell carcinoma	Neoplasms
183	AGT	squamous cell carcinoma	Neoplasms
183	AGT	hypertrophic cardiomyopathy	Diseases of the circulatory system
183	AGT	coronary arteriosclerosis|coronary artery disease|coronary heart disease	Diseases of the circulatory system
183	AGT	depressive disorder|mental depression	Mental and behavioural disorders
183	AGT	diabetes	Endocrine, nutritional and metabolic diseases
183	AGT	diabetes mellitus, insulin-dependent	Endocrine, nutritional and metabolic diseases
183	AGT	diabetes mellitus, non-insulin-dependent	Endocrine, nutritional and metabolic diseases
183	AGT	diabetic nephropathy	Endocrine, nutritional and metabolic diseases
183	AGT	diabetic retinopathy	Endocrine, nutritional and metabolic diseases
183	AGT	iga glomerulonephritis	Diseases of the genitourinary system
183	AGT	congestive heart failure|heart failure	Diseases of the circulatory system
183	AGT	hypercholesterolemia	Endocrine, nutritional and metabolic diseases
183	AGT	chronic kidney disease stage 5|kidney failure, chronic	Diseases of the genitourinary system
183	AGT	cirrhosis|liver cirrhosis	Diseases of the digestive system
183	AGT	malignant neoplasm of stomach|stomach carcinoma	Neoplasms
183	AGT	myocardial infarction	Diseases of the circulatory system
183	AGT	obesity	Endocrine, nutritional and metabolic diseases
183	AGT	polycystic ovary syndrome	Endocrine, nutritional and metabolic diseases
183	AGT	pulmonary fibrosis	Diseases of the respiratory system
183	AGT	essential hypertension	Diseases of the circulatory system
183	AGT	myocardial ischemia	Diseases of the circulatory system
183	AGT	aortic aneurysm, abdominal	Diseases of the circulatory system
183	AGT	malignant neoplasm of pancreas|pancreatic carcinoma	Neoplasms
183	AGT	fibrosis, liver	Diseases of the digestive system
183	AGT	carcinoma of lung|malignant neoplasm of lung|primary malignant neoplasm of lung	Neoplasms
183	AGT	malignant neoplasm of prostate|prostate carcinoma	Neoplasms
183	AGT	metabolic syndrome x	Endocrine, nutritional and metabolic diseases
183	AGT	ischemic cerebrovascular accident|ischemic stroke	Diseases of the circulatory system
183	AGT	idiopathic pulmonary fibrosis	Diseases of the respiratory system
183	AGT	liver carcinoma	Neoplasms
183	AGT	fatty liver|steatohepatitis	Diseases of the digestive system
185	AGTR1	alzheimer's disease	Diseases of the nervous system
185	AGTR1	arteriosclerosis|atherosclerosis	Diseases of the circulatory system
185	AGTR1	atrial fibrillation	Diseases of the circulatory system
185	AGTR1	breast carcinoma|malignant neoplasm of breast	Neoplasms
185	AGTR1	hypertrophic cardiomyopathy	Diseases of the circulatory system
185	AGTR1	coronary arteriosclerosis|coronary artery disease|coronary heart disease	Diseases of the circulatory system
185	AGTR1	depressive disorder|mental depression	Mental and behavioural disorders
185	AGTR1	diabetes	Endocrine, nutritional and metabolic diseases
185	AGTR1	diabetes mellitus, insulin-dependent	Endocrine, nutritional and metabolic diseases
185	AGTR1	diabetes mellitus, non-insulin-dependent	Endocrine, nutritional and metabolic diseases
185	AGTR1	diabetic nephropathy	Endocrine, nutritional and metabolic diseases
185	AGTR1	diabetic retinopathy	Endocrine, nutritional and metabolic diseases
185	AGTR1	iga glomerulonephritis	Diseases of the genitourinary system
185	AGTR1	congestive heart failure|heart failure	Diseases of the circulatory system
185	AGTR1	hypercholesterolemia	Endocrine, nutritional and metabolic diseases
185	AGTR1	hyperglycemia	Endocrine, nutritional and metabolic diseases
185	AGTR1	chronic kidney disease stage 5|kidney failure, chronic	Diseases of the genitourinary system
185	AGTR1	cirrhosis|liver cirrhosis	Diseases of the digestive system
185	AGTR1	myocardial infarction	Diseases of the circulatory system
185	AGTR1	obesity	Endocrine, nutritional and metabolic diseases
185	AGTR1	systemic scleroderma	Diseases of the musculoskeletal system and connective tissue
185	AGTR1	essential hypertension	Diseases of the circulatory system
185	AGTR1	myocardial ischemia	Diseases of the circulatory system
185	AGTR1	aortic aneurysm, abdominal	Diseases of the circulatory system
185	AGTR1	malignant neoplasm of pancreas|pancreatic carcinoma	Neoplasms
185	AGTR1	fibrosis, liver	Diseases of the digestive system
185	AGTR1	malignant neoplasm of prostate|prostate carcinoma	Neoplasms
185	AGTR1	metabolic syndrome x	Endocrine, nutritional and metabolic diseases
185	AGTR1	ischemic cerebrovascular accident|ischemic stroke	Diseases of the circulatory system
185	AGTR1	liver carcinoma	Neoplasms
186	AGTR2	alzheimer's disease	Diseases of the nervous system
186	AGTR2	arteriosclerosis|atherosclerosis	Diseases of the circulatory system
186	AGTR2	breast carcinoma|malignant neoplasm of breast	Neoplasms
186	AGTR2	diabetes mellitus, insulin-dependent	Endocrine, nutritional and metabolic diseases
186	AGTR2	diabetic nephropathy	Endocrine, nutritional and metabolic diseases
186	AGTR2	congestive heart failure|heart failure	Diseases of the circulatory system
186	AGTR2	mental retardation	Mental and behavioural disorders
186	AGTR2	myocardial infarction	Diseases of the circulatory system
186	AGTR2	obesity	Endocrine, nutritional and metabolic diseases
186	AGTR2	essential hypertension	Diseases of the circulatory system
186	AGTR2	coronary arteriosclerosis|coronary artery disease|coronary heart disease	Diseases of the circulatory system
187	APLNR	coronary arteriosclerosis|coronary artery disease|coronary heart disease	Diseases of the circulatory system
187	APLNR	diabetes	Endocrine, nutritional and metabolic diseases
187	APLNR	congestive heart failure|heart failure	Diseases of the circulatory system
187	APLNR	myocardial ischemia	Diseases of the circulatory system
189	AGXT	asthma	Diseases of the respiratory system
189	AGXT	chronic kidney disease stage 5|kidney failure, chronic	Diseases of the genitourinary system
190	NR0B1	arteriosclerosis|atherosclerosis	Diseases of the circulatory system
190	NR0B1	breast carcinoma|malignant neoplasm of breast	Neoplasms
190	NR0B1	colon carcinoma|malignant tumor of colon	Neoplasms
190	NR0B1	colitis	Diseases of the digestive system
190	NR0B1	crohn disease|ulcerative colitis	Diseases of the digestive system
190	NR0B1	colorectal cancer|colorectal carcinoma	Neoplasms
190	NR0B1	diabetes mellitus, non-insulin-dependent	Endocrine, nutritional and metabolic diseases
190	NR0B1	obesity	Endocrine, nutritional and metabolic diseases
190	NR0B1	pituitary adenoma	Neoplasms
190	NR0B1	malignant neoplasm of prostate|prostate carcinoma	Neoplasms
190	NR0B1	ewings sarcoma	Neoplasms
196	AHR	rheumatoid arthritis	Diseases of the musculoskeletal system and connective tissue
196	AHR	asthma	Diseases of the respiratory system
196	AHR	arteriosclerosis|atherosclerosis	Diseases of the circulatory system
196	AHR	bladder neoplasm|carcinoma of bladder|malignant neoplasm of urinary bladder	Neoplasms
196	AHR	breast carcinoma|malignant neoplasm of breast	Neoplasms
196	AHR	colon carcinoma|malignant tumor of colon	Neoplasms
196	AHR	colitis	Diseases of the digestive system
196	AHR	colorectal cancer|colorectal carcinoma	Neoplasms
196	AHR	endometriosis	Diseases of the genitourinary system
196	AHR	glioblastoma|glioma	Neoplasms
196	AHR	leukemia|leukemia, myelocytic, acute	Neoplasms
196	AHR	chronic obstructive airway disease	Diseases of the respiratory system
196	AHR	lymphoma, non-hodgkin	Neoplasms
196	AHR	malignant neoplasm of stomach|stomach carcinoma	Neoplasms
196	AHR	malignant neoplasm of ovary|ovarian carcinoma	Neoplasms
196	AHR	pancreatic neoplasm	Neoplasms
196	AHR	pituitary adenoma	Neoplasms
196	AHR	adenocarcinoma of lung (disorder)	Neoplasms
196	AHR	carcinoma of lung|malignant neoplasm of lung|primary malignant neoplasm of lung	Neoplasms
196	AHR	age related macular degeneration	Diseases of the eye and adnexa
196	AHR	liver and intrahepatic biliary tract carcinoma|malignant neoplasm of liver	Neoplasms
196	AHR	malignant neoplasm of prostate|prostate carcinoma	Neoplasms
196	AHR	endometrial carcinoma|malignant neoplasm of endometrium|uterine corpus cancer	Neoplasms
196	AHR	liver carcinoma	Neoplasms
196	AHR	fatty liver|steatohepatitis	Diseases of the digestive system
196	AHR	triple negative breast neoplasms	Neoplasms
197	AHSG	arteriosclerosis|atherosclerosis	Diseases of the circulatory system
197	AHSG	diabetes mellitus, non-insulin-dependent	Endocrine, nutritional and metabolic diseases
197	AHSG	endometriosis	Diseases of the genitourinary system
197	AHSG	fatty liver|steatohepatitis	Diseases of the digestive system
197	AHSG	chronic kidney disease stage 5|kidney failure, chronic	Diseases of the genitourinary system
197	AHSG	myocardial infarction	Diseases of the circulatory system
197	AHSG	obesity	Endocrine, nutritional and metabolic diseases
197	AHSG	metabolic syndrome x	Endocrine, nutritional and metabolic diseases
197	AHSG	liver carcinoma	Neoplasms
199	AIF1	alzheimer's disease	Diseases of the nervous system
199	AIF1	arteriosclerosis|atherosclerosis	Diseases of the circulatory system
199	AIF1	rheumatoid arthritis	Diseases of the musculoskeletal system and connective tissue
199	AIF1	systemic scleroderma	Diseases of the musculoskeletal system and connective tissue
202	AIM1	melanoma	Neoplasms
207	AKT1	alzheimer's disease	Diseases of the nervous system
207	AKT1	rheumatoid arthritis	Diseases of the musculoskeletal system and connective tissue
207	AKT1	astrocytoma	Neoplasms
207	AKT1	ataxia telangiectasia	Diseases of the nervous system
207	AKT1	arteriosclerosis|atherosclerosis	Diseases of the circulatory system
207	AKT1	bipolar disorder	Mental and behavioural disorders
207	AKT1	bladder neoplasm|carcinoma of bladder|malignant neoplasm of urinary bladder	Neoplasms
207	AKT1	breast carcinoma|malignant neoplasm of breast	Neoplasms
207	AKT1	colon carcinoma|malignant tumor of colon	Neoplasms
207	AKT1	endometrial carcinoma|malignant neoplasm of endometrium|uterine corpus cancer	Neoplasms
207	AKT1	malignant neoplasm of thyroid|thyroid carcinoma	Neoplasms
207	AKT1	non-small cell lung carcinoma	Neoplasms
207	AKT1	renal cell carcinoma	Neoplasms
207	AKT1	squamous cell carcinoma	Neoplasms
207	AKT1	carcinoma, transitional cell	Neoplasms
207	AKT1	cervical cancer|cervix carcinoma|malignant tumor of cervix	Neoplasms
207	AKT1	colorectal cancer|colorectal carcinoma	Neoplasms
207	AKT1	depressive disorder|mental depression	Mental and behavioural disorders
207	AKT1	diabetes mellitus, non-insulin-dependent	Endocrine, nutritional and metabolic diseases
207	AKT1	endometriosis	Diseases of the genitourinary system
207	AKT1	epilepsy	Diseases of the nervous system
207	AKT1	glioblastoma|glioma	Neoplasms
207	AKT1	congestive heart failure|heart failure	Diseases of the circulatory system
207	AKT1	hodgkin disease	Neoplasms
207	AKT1	hyperglycemia	Endocrine, nutritional and metabolic diseases
207	AKT1	leukemia|leukemia, myelocytic, acute	Neoplasms
207	AKT1	chronic lymphocytic leukemia	Neoplasms
207	AKT1	myeloid leukemia, chronic	Neoplasms
207	AKT1	leukemia, t-cell	Neoplasms
207	AKT1	adult t-cell lymphoma/leukemia	Neoplasms
207	AKT1	malignant neoplasm of stomach|stomach carcinoma	Neoplasms
207	AKT1	medulloblastoma	Neoplasms
207	AKT1	melanoma	Neoplasms
207	AKT1	meningioma	Neoplasms
207	AKT1	multiple myeloma	Neoplasms
207	AKT1	central neuroblastoma|neuroblastoma	Neoplasms
207	AKT1	obesity	Endocrine, nutritional and metabolic diseases
207	AKT1	osteosarcoma|osteosarcoma of bone	Neoplasms
207	AKT1	malignant neoplasm of ovary|ovarian carcinoma	Neoplasms
207	AKT1	pancreatic neoplasm	Neoplasms
207	AKT1	parkinson disease	Diseases of the nervous system
207	AKT1	adenomatous polyposis coli	Neoplasms
207	AKT1	retinoblastoma	Neoplasms
207	AKT1	rhabdomyosarcoma	Neoplasms
207	AKT1	schizophrenia	Mental and behavioural disorders
207	AKT1	thyroid neoplasm	Neoplasms
207	AKT1	diffuse large b-cell lymphoma	Neoplasms
207	AKT1	acute leukemia	Neoplasms
207	AKT1	small cell carcinoma of lung	Neoplasms
207	AKT1	adenocarcinoma of lung (disorder)	Neoplasms
207	AKT1	lip and oral cavity carcinoma|malignant neoplasm of mouth	Neoplasms
207	AKT1	cholangiocarcinoma	Neoplasms
207	AKT1	malignant neoplasm of pancreas|pancreatic carcinoma	Neoplasms
207	AKT1	papillary thyroid carcinoma	Neoplasms
207	AKT1	carcinoma of lung|malignant neoplasm of lung|primary malignant neoplasm of lung	Neoplasms
207	AKT1	cancer of head and neck	Neoplasms
207	AKT1	liver and intrahepatic biliary tract carcinoma|malignant neoplasm of liver	Neoplasms
207	AKT1	squamous cell carcinoma of esophagus	Neoplasms
207	AKT1	conventional (clear cell) renal cell carcinoma|renal carcinoma	Neoplasms
207	AKT1	malignant lymphoma, lymphocytic, intermediate differentiation, diffuse	Neoplasms
207	AKT1	impaired cognition	Mental and behavioural disorders
207	AKT1	malignant neoplasm of prostate|prostate carcinoma	Neoplasms
207	AKT1	metabolic syndrome x	Endocrine, nutritional and metabolic diseases
207	AKT1	esophageal carcinoma|malignant neoplasm of esophagus	Neoplasms
207	AKT1	ewings sarcoma	Neoplasms
207	AKT1	malignant glioma	Neoplasms
207	AKT1	leukemogenesis	Neoplasms
207	AKT1	epithelial ovarian cancer	Neoplasms
207	AKT1	secondary malignant neoplasm of lymph node	Neoplasms
207	AKT1	ovarian neoplasm	Neoplasms
207	AKT1	squamous cell carcinoma of the head and neck	Neoplasms
207	AKT1	sarcoma	Neoplasms
207	AKT1	precursor b-cell lymphoblastic leukemia	Neoplasms
207	AKT1	pancreatic ductal adenocarcinoma	Neoplasms
207	AKT1	hepatocarcinogenesis	Neoplasms
207	AKT1	glioblastoma multiforme	Neoplasms
207	AKT1	precursor t-cell lymphoblastic leukemia-lymphoma	Neoplasms
207	AKT1	liver carcinoma	Neoplasms
207	AKT1	fatty liver|steatohepatitis	Diseases of the digestive system
207	AKT1	nasopharyngeal carcinoma	Neoplasms
207	AKT1	triple negative breast neoplasms	Neoplasms
208	AKT2	breast carcinoma|malignant neoplasm of breast	Neoplasms
208	AKT2	endometrial carcinoma|malignant neoplasm of endometrium|uterine corpus cancer	Neoplasms
208	AKT2	non-small cell lung carcinoma	Neoplasms
208	AKT2	squamous cell carcinoma	Neoplasms
208	AKT2	diabetes mellitus, non-insulin-dependent	Endocrine, nutritional and metabolic diseases
208	AKT2	glioblastoma|glioma	Neoplasms
208	AKT2	malignant neoplasm of stomach|stomach carcinoma	Neoplasms
208	AKT2	melanoma	Neoplasms
208	AKT2	central neuroblastoma|neuroblastoma	Neoplasms
208	AKT2	malignant neoplasm of ovary|ovarian carcinoma	Neoplasms
208	AKT2	polycystic ovary syndrome	Endocrine, nutritional and metabolic diseases
208	AKT2	malignant neoplasm of pancreas|pancreatic carcinoma	Neoplasms
208	AKT2	carcinoma of lung|malignant neoplasm of lung|primary malignant neoplasm of lung	Neoplasms
208	AKT2	malignant neoplasm of prostate|prostate carcinoma	Neoplasms
208	AKT2	metabolic syndrome x	Endocrine, nutritional and metabolic diseases
208	AKT2	malignant glioma	Neoplasms
208	AKT2	epithelial ovarian cancer	Neoplasms
208	AKT2	ovarian neoplasm	Neoplasms
208	AKT2	liver carcinoma	Neoplasms
208	AKT2	fatty liver|steatohepatitis	Diseases of the digestive system
210	ALAD	amyotrophic lateral sclerosis	Diseases of the nervous system
212	ALAS2	anemia	Diseases of the blood and blood-forming organs and certain disorders involving the immune mechanism
213	ALB	alzheimer's disease	Diseases of the nervous system
213	ALB	amyloidosis	Endocrine, nutritional and metabolic diseases
213	ALB	anemia	Diseases of the blood and blood-forming organs and certain disorders involving the immune mechanism
213	ALB	arteriosclerosis|atherosclerosis	Diseases of the circulatory system
213	ALB	breast carcinoma|malignant neoplasm of breast	Neoplasms
213	ALB	colorectal cancer|colorectal carcinoma	Neoplasms
213	ALB	coronary arteriosclerosis|coronary artery disease|coronary heart disease	Diseases of the circulatory system
213	ALB	cystic fibrosis	Endocrine, nutritional and metabolic diseases
213	ALB	diabetes	Endocrine, nutritional and metabolic diseases
213	ALB	diabetes mellitus, insulin-dependent	Endocrine, nutritional and metabolic diseases
213	ALB	diabetes mellitus, non-insulin-dependent	Endocrine, nutritional and metabolic diseases
213	ALB	diabetic nephropathy	Endocrine, nutritional and metabolic diseases
213	ALB	diabetic retinopathy	Endocrine, nutritional and metabolic diseases
213	ALB	epilepsy	Diseases of the nervous system
213	ALB	hypercholesterolemia	Endocrine, nutritional and metabolic diseases
213	ALB	chronic kidney disease stage 5|kidney failure, chronic	Diseases of the genitourinary system
213	ALB	cirrhosis|liver cirrhosis	Diseases of the digestive system
213	ALB	multiple myeloma	Neoplasms
213	ALB	obesity	Endocrine, nutritional and metabolic diseases
213	ALB	cholangiocarcinoma	Neoplasms
213	ALB	fibrosis, liver	Diseases of the digestive system
213	ALB	carcinoma of lung|malignant neoplasm of lung|primary malignant neoplasm of lung	Neoplasms
213	ALB	secondary malignant neoplasm of liver	Neoplasms
213	ALB	metabolic syndrome x	Endocrine, nutritional and metabolic diseases
213	ALB	hepatocarcinogenesis	Neoplasms
213	ALB	liver carcinoma	Neoplasms
214	ALCAM	breast carcinoma|malignant neoplasm of breast	Neoplasms
214	ALCAM	colorectal cancer|colorectal carcinoma	Neoplasms
214	ALCAM	melanoma	Neoplasms
214	ALCAM	multiple sclerosis	Diseases of the nervous system
215	ABCD1	dementia|presenile dementia	Mental and behavioural disorders
216	ALDH1A1	alcoholic intoxication, chronic	Mental and behavioural disorders
216	ALDH1A1	breast carcinoma|malignant neoplasm of breast	Neoplasms
216	ALDH1A1	non-small cell lung carcinoma	Neoplasms
216	ALDH1A1	renal cell carcinoma	Neoplasms
216	ALDH1A1	leukemia|leukemia, myelocytic, acute	Neoplasms
216	ALDH1A1	malignant neoplasm of ovary|ovarian carcinoma	Neoplasms
216	ALDH1A1	parkinson disease	Diseases of the nervous system
216	ALDH1A1	schizophrenia	Mental and behavioural disorders
216	ALDH1A1	malignant neoplasm of pancreas|pancreatic carcinoma	Neoplasms
216	ALDH1A1	carcinoma of lung|malignant neoplasm of lung|primary malignant neoplasm of lung	Neoplasms
216	ALDH1A1	malignant neoplasm of prostate|prostate carcinoma	Neoplasms
216	ALDH1A1	epithelial ovarian cancer	Neoplasms
216	ALDH1A1	secondary malignant neoplasm of lymph node	Neoplasms
216	ALDH1A1	squamous cell carcinoma of the head and neck	Neoplasms
216	ALDH1A1	liver carcinoma	Neoplasms
216	ALDH1A1	triple negative breast neoplasms	Neoplasms
217	ALDH2	alcoholic intoxication, chronic	Mental and behavioural disorders
217	ALDH2	alzheimer's disease	Diseases of the nervous system
217	ALDH2	asthma	Diseases of the respiratory system
217	ALDH2	arteriosclerosis|atherosclerosis	Diseases of the circulatory system
217	ALDH2	bipolar disorder	Mental and behavioural disorders
217	ALDH2	breast carcinoma|malignant neoplasm of breast	Neoplasms
217	ALDH2	squamous cell carcinoma	Neoplasms
217	ALDH2	colorectal cancer|colorectal carcinoma	Neoplasms
217	ALDH2	coronary arteriosclerosis|coronary artery disease|coronary heart disease	Diseases of the circulatory system
217	ALDH2	diabetes	Endocrine, nutritional and metabolic diseases
217	ALDH2	diabetes mellitus, non-insulin-dependent	Endocrine, nutritional and metabolic diseases
217	ALDH2	fatty liver|steatohepatitis	Diseases of the digestive system
217	ALDH2	cirrhosis|liver cirrhosis	Diseases of the digestive system
217	ALDH2	malignant neoplasm of stomach|stomach carcinoma	Neoplasms
217	ALDH2	myocardial infarction	Diseases of the circulatory system
217	ALDH2	parkinson disease	Diseases of the nervous system
217	ALDH2	periodontitis	Diseases of the digestive system
217	ALDH2	myocardial ischemia	Diseases of the circulatory system
217	ALDH2	esophageal carcinoma|malignant neoplasm of esophagus	Neoplasms
217	ALDH2	carcinoma of lung|malignant neoplasm of lung|primary malignant neoplasm of lung	Neoplasms
217	ALDH2	cancer of head and neck	Neoplasms
217	ALDH2	squamous cell carcinoma of esophagus	Neoplasms
217	ALDH2	squamous cell carcinoma of the head and neck	Neoplasms
217	ALDH2	liver carcinoma	Neoplasms
218	ALDH3A1	schizophrenia	Mental and behavioural disorders
218	ALDH3A1	liver carcinoma	Neoplasms
220	ALDH1A3	breast carcinoma|malignant neoplasm of breast	Neoplasms
221	ALDH3B1	schizophrenia	Mental and behavioural disorders
224	ALDH3A2	mental retardation	Mental and behavioural disorders
231	AKR1B1	arteriosclerosis|atherosclerosis	Diseases of the circulatory system
231	AKR1B1	asthma	Diseases of the respiratory system
231	AKR1B1	breast carcinoma|malignant neoplasm of breast	Neoplasms
231	AKR1B1	colon carcinoma|malignant tumor of colon	Neoplasms
231	AKR1B1	coronary arteriosclerosis|coronary artery disease|coronary heart disease	Diseases of the circulatory system
231	AKR1B1	diabetes	Endocrine, nutritional and metabolic diseases
231	AKR1B1	diabetes mellitus, insulin-dependent	Endocrine, nutritional and metabolic diseases
231	AKR1B1	diabetes mellitus, non-insulin-dependent	Endocrine, nutritional and metabolic diseases
231	AKR1B1	diabetic nephropathy	Endocrine, nutritional and metabolic diseases
231	AKR1B1	diabetic retinopathy	Endocrine, nutritional and metabolic diseases
231	AKR1B1	hyperglycemia	Endocrine, nutritional and metabolic diseases
231	AKR1B1	leukemia|leukemia, myelocytic, acute	Neoplasms
231	AKR1B1	malignant neoplasm of stomach|stomach carcinoma	Neoplasms
231	AKR1B1	malignant neoplasm of ovary|ovarian carcinoma	Neoplasms
231	AKR1B1	cataract	Diseases of the eye and adnexa
231	AKR1B1	myocardial ischemia	Diseases of the circulatory system
231	AKR1B1	liver and intrahepatic biliary tract carcinoma|malignant neoplasm of liver	Neoplasms
231	AKR1B1	epithelial ovarian cancer	Neoplasms
231	AKR1B1	liver carcinoma	Neoplasms
238	ALK	breast carcinoma|malignant neoplasm of breast	Neoplasms
238	ALK	non-small cell lung carcinoma	Neoplasms
238	ALK	renal cell carcinoma	Neoplasms
238	ALK	squamous cell carcinoma	Neoplasms
238	ALK	colorectal cancer|colorectal carcinoma	Neoplasms
238	ALK	glioblastoma|glioma	Neoplasms
238	ALK	hodgkin disease	Neoplasms
238	ALK	leukemia|leukemia, myelocytic, acute	Neoplasms
238	ALK	lymphoma, non-hodgkin	Neoplasms
238	ALK	melanoma	Neoplasms
238	ALK	central neuroblastoma|neuroblastoma	Neoplasms
238	ALK	rhabdomyosarcoma	Neoplasms
238	ALK	schizophrenia	Mental and behavioural disorders
238	ALK	diffuse large b-cell lymphoma	Neoplasms
238	ALK	adenocarcinoma of lung (disorder)	Neoplasms
238	ALK	secondary malignant neoplasm of lung	Neoplasms
238	ALK	papillary thyroid carcinoma	Neoplasms
238	ALK	carcinoma of lung|malignant neoplasm of lung|primary malignant neoplasm of lung	Neoplasms
238	ALK	secondary malignant neoplasm of liver	Neoplasms
238	ALK	malignant neoplasm of thyroid|thyroid carcinoma	Neoplasms
238	ALK	leukemogenesis	Neoplasms
238	ALK	secondary malignant neoplasm of lymph node	Neoplasms
238	ALK	sarcoma	Neoplasms
238	ALK	liver carcinoma	Neoplasms
239	ALOX12	arteriosclerosis|atherosclerosis	Diseases of the circulatory system
239	ALOX12	bipolar disorder	Mental and behavioural disorders
239	ALOX12	breast carcinoma|malignant neoplasm of breast	Neoplasms
239	ALOX12	squamous cell carcinoma	Neoplasms
239	ALOX12	colorectal cancer|colorectal carcinoma	Neoplasms
239	ALOX12	diabetes mellitus, non-insulin-dependent	Endocrine, nutritional and metabolic diseases
239	ALOX12	obesity	Endocrine, nutritional and metabolic diseases
239	ALOX12	schizophrenia	Mental and behavioural disorders
239	ALOX12	malignant neoplasm of prostate|prostate carcinoma	Neoplasms
240	ALOX5	alzheimer's disease	Diseases of the nervous system
240	ALOX5	amyloidosis	Endocrine, nutritional and metabolic diseases
240	ALOX5	arteriosclerosis|atherosclerosis	Diseases of the circulatory system
240	ALOX5	rheumatoid arthritis	Diseases of the musculoskeletal system and connective tissue
240	ALOX5	asthma	Diseases of the respiratory system
240	ALOX5	breast carcinoma|malignant neoplasm of breast	Neoplasms
240	ALOX5	colon carcinoma|malignant tumor of colon	Neoplasms
240	ALOX5	colorectal cancer|colorectal carcinoma	Neoplasms
240	ALOX5	coronary arteriosclerosis|coronary artery disease|coronary heart disease	Diseases of the circulatory system
240	ALOX5	glioblastoma|glioma	Neoplasms
240	ALOX5	leukemia|leukemia, myelocytic, acute	Neoplasms
240	ALOX5	myeloid leukemia, chronic	Neoplasms
240	ALOX5	myocardial infarction	Diseases of the circulatory system
240	ALOX5	aortic aneurysm, abdominal	Diseases of the circulatory system
240	ALOX5	malignant neoplasm of pancreas|pancreatic carcinoma	Neoplasms
240	ALOX5	malignant neoplasm of prostate|prostate carcinoma	Neoplasms
240	ALOX5	ischemic cerebrovascular accident|ischemic stroke	Diseases of the circulatory system
241	ALOX5AP	arteriosclerosis|atherosclerosis	Diseases of the circulatory system
241	ALOX5AP	asthma	Diseases of the respiratory system
241	ALOX5AP	coronary arteriosclerosis|coronary artery disease|coronary heart disease	Diseases of the circulatory system
241	ALOX5AP	myocardial infarction	Diseases of the circulatory system
241	ALOX5AP	ischemic cerebrovascular accident|ischemic stroke	Diseases of the circulatory system
241	ALOX5AP	acute coronary syndrome	Diseases of the circulatory system
246	ALOX15	alzheimer's disease	Diseases of the nervous system
246	ALOX15	arteriosclerosis|atherosclerosis	Diseases of the circulatory system
246	ALOX15	arthritis	Diseases of the musculoskeletal system and connective tissue
246	ALOX15	rheumatoid arthritis	Diseases of the musculoskeletal system and connective tissue
246	ALOX15	asthma	Diseases of the respiratory system
246	ALOX15	colon carcinoma|malignant tumor of colon	Neoplasms
246	ALOX15	colorectal cancer|colorectal carcinoma	Neoplasms
246	ALOX15	coronary arteriosclerosis|coronary artery disease|coronary heart disease	Diseases of the circulatory system
246	ALOX15	diabetes	Endocrine, nutritional and metabolic diseases
246	ALOX15	leukemia|leukemia, myelocytic, acute	Neoplasms
246	ALOX15	carcinoma of lung|malignant neoplasm of lung|primary malignant neoplasm of lung	Neoplasms
246	ALOX15	malignant neoplasm of prostate|prostate carcinoma	Neoplasms
247	ALOX15B	arteriosclerosis|atherosclerosis	Diseases of the circulatory system
247	ALOX15B	malignant neoplasm of prostate|prostate carcinoma	Neoplasms
248	ALPI	breast carcinoma|malignant neoplasm of breast	Neoplasms
248	ALPI	melanoma	Neoplasms
248	ALPI	malignant neoplasm of prostate|prostate carcinoma	Neoplasms
248	ALPI	liver carcinoma	Neoplasms
248	ALPI	nasopharyngeal carcinoma	Neoplasms
250	ALPP	colon carcinoma|malignant tumor of colon	Neoplasms
259	AMBP	malignant neoplasm of ovary|ovarian carcinoma	Neoplasms
262	AMD1	age related macular degeneration	Diseases of the eye and adnexa
263	AMD1P2	age related macular degeneration	Diseases of the eye and adnexa
265	AMELX	malignant neoplasm of prostate|prostate carcinoma	Neoplasms
268	AMH	breast carcinoma|malignant neoplasm of breast	Neoplasms
268	AMH	cervical cancer|cervix carcinoma|malignant tumor of cervix	Neoplasms
268	AMH	nephroblastoma	Neoplasms
268	AMH	malignant neoplasm of ovary|ovarian carcinoma	Neoplasms
268	AMH	polycystic ovary syndrome	Endocrine, nutritional and metabolic diseases
268	AMH	malignant neoplasm of prostate|prostate carcinoma	Neoplasms
268	AMH	epithelial ovarian cancer	Neoplasms
268	AMH	ovarian neoplasm	Neoplasms
269	AMHR2	cervical cancer|cervix carcinoma|malignant tumor of cervix	Neoplasms
269	AMHR2	malignant neoplasm of ovary|ovarian carcinoma	Neoplasms
269	AMHR2	polycystic ovary syndrome	Endocrine, nutritional and metabolic diseases
269	AMHR2	epithelial ovarian cancer	Neoplasms
270	AMPD1	rheumatoid arthritis	Diseases of the musculoskeletal system and connective tissue
270	AMPD1	coronary arteriosclerosis|coronary artery disease|coronary heart disease	Diseases of the circulatory system
270	AMPD1	congestive heart failure|heart failure	Diseases of the circulatory system
274	BIN1	alzheimer's disease	Diseases of the nervous system
274	BIN1	amyloidosis	Endocrine, nutritional and metabolic diseases
274	BIN1	melanoma	Neoplasms
274	BIN1	impaired cognition	Mental and behavioural disorders
276	AMY1A	obesity	Endocrine, nutritional and metabolic diseases
277	AMY1B	obesity	Endocrine, nutritional and metabolic diseases
278	AMY1C	obesity	Endocrine, nutritional and metabolic diseases
283	ANG	amyotrophic lateral sclerosis	Diseases of the nervous system
283	ANG	breast carcinoma|malignant neoplasm of breast	Neoplasms
283	ANG	parkinson disease	Diseases of the nervous system
283	ANG	malignant neoplasm of prostate|prostate carcinoma	Neoplasms
283	ANG	liver carcinoma	Neoplasms
284	ANGPT1	arteriosclerosis|atherosclerosis	Diseases of the circulatory system
284	ANGPT1	arthritis	Diseases of the musculoskeletal system and connective tissue
284	ANGPT1	rheumatoid arthritis	Diseases of the musculoskeletal system and connective tissue
284	ANGPT1	astrocytoma	Neoplasms
284	ANGPT1	breast carcinoma|malignant neoplasm of breast	Neoplasms
284	ANGPT1	colon carcinoma|malignant tumor of colon	Neoplasms
284	ANGPT1	endometriosis	Diseases of the genitourinary system
284	ANGPT1	glioblastoma|glioma	Neoplasms
284	ANGPT1	congestive heart failure|heart failure	Diseases of the circulatory system
284	ANGPT1	leukemia|leukemia, myelocytic, acute	Neoplasms
284	ANGPT1	cirrhosis|liver cirrhosis	Diseases of the digestive system
284	ANGPT1	multiple myeloma	Neoplasms
284	ANGPT1	myocardial infarction	Diseases of the circulatory system
284	ANGPT1	malignant neoplasm of ovary|ovarian carcinoma	Neoplasms
284	ANGPT1	myocardial ischemia	Diseases of the circulatory system
284	ANGPT1	fibrosis, liver	Diseases of the digestive system
284	ANGPT1	carcinoma of lung|malignant neoplasm of lung|primary malignant neoplasm of lung	Neoplasms
284	ANGPT1	malignant neoplasm of prostate|prostate carcinoma	Neoplasms
284	ANGPT1	liver carcinoma	Neoplasms
285	ANGPT2	arteriosclerosis|atherosclerosis	Diseases of the circulatory system
285	ANGPT2	rheumatoid arthritis	Diseases of the musculoskeletal system and connective tissue
285	ANGPT2	breast carcinoma|malignant neoplasm of breast	Neoplasms
285	ANGPT2	diabetes	Endocrine, nutritional and metabolic diseases
285	ANGPT2	diabetic nephropathy	Endocrine, nutritional and metabolic diseases
285	ANGPT2	diabetic retinopathy	Endocrine, nutritional and metabolic diseases
285	ANGPT2	endometriosis	Diseases of the genitourinary system
285	ANGPT2	glioblastoma|glioma	Neoplasms
285	ANGPT2	congestive heart failure|heart failure	Diseases of the circulatory system
285	ANGPT2	hyperglycemia	Endocrine, nutritional and metabolic diseases
285	ANGPT2	fibroid tumor	Neoplasms
285	ANGPT2	chronic lymphocytic leukemia	Neoplasms
285	ANGPT2	leukemia|leukemia, myelocytic, acute	Neoplasms
285	ANGPT2	kaposi sarcoma	Neoplasms
285	ANGPT2	malignant neoplasm of prostate|prostate carcinoma	Neoplasms
285	ANGPT2	endometrial carcinoma|malignant neoplasm of endometrium|uterine corpus cancer	Neoplasms
285	ANGPT2	secondary malignant neoplasm of liver	Neoplasms
285	ANGPT2	liver carcinoma	Neoplasms
287	ANK2	atrial fibrillation	Diseases of the circulatory system
288	ANK3	bipolar disorder	Mental and behavioural disorders
288	ANK3	schizophrenia	Mental and behavioural disorders
288	ANK3	major depressive disorder|unipolar depression	Mental and behavioural disorders
290	ANPEP	leukemia|leukemia, myelocytic, acute	Neoplasms
290	ANPEP	acute lymphocytic leukemia|precursor cell lymphoblastic leukemia lymphoma	Neoplasms
290	ANPEP	myeloid leukemia, chronic	Neoplasms
290	ANPEP	acute promyelocytic leukemia	Neoplasms
290	ANPEP	melanoma	Neoplasms
290	ANPEP	osteosarcoma|osteosarcoma of bone	Neoplasms
290	ANPEP	malignant neoplasm of ovary|ovarian carcinoma	Neoplasms
290	ANPEP	epithelial ovarian cancer	Neoplasms
290	ANPEP	liver carcinoma	Neoplasms
291	SLC25A4	bipolar disorder	Mental and behavioural disorders
292	SLC25A5	liver carcinoma	Neoplasms
301	ANXA1	alzheimer's disease	Diseases of the nervous system
301	ANXA1	astrocytoma	Neoplasms
301	ANXA1	bladder neoplasm|carcinoma of bladder|malignant neoplasm of urinary bladder	Neoplasms
301	ANXA1	breast carcinoma|malignant neoplasm of breast	Neoplasms
301	ANXA1	squamous cell carcinoma	Neoplasms
301	ANXA1	adenocarcinoma of lung (disorder)	Neoplasms
301	ANXA1	carcinoma of lung|malignant neoplasm of lung|primary malignant neoplasm of lung	Neoplasms
301	ANXA1	squamous cell carcinoma of esophagus	Neoplasms
301	ANXA1	malignant neoplasm of prostate|prostate carcinoma	Neoplasms
301	ANXA1	liver carcinoma	Neoplasms
302	ANXA2	rheumatoid arthritis	Diseases of the musculoskeletal system and connective tissue
302	ANXA2	asthma	Diseases of the respiratory system
302	ANXA2	breast carcinoma|malignant neoplasm of breast	Neoplasms
302	ANXA2	renal cell carcinoma	Neoplasms
302	ANXA2	squamous cell carcinoma	Neoplasms
302	ANXA2	glioblastoma|glioma	Neoplasms
302	ANXA2	leukemia|leukemia, myelocytic, acute	Neoplasms
302	ANXA2	acute promyelocytic leukemia	Neoplasms
302	ANXA2	multiple myeloma	Neoplasms
302	ANXA2	malignant neoplasm of ovary|ovarian carcinoma	Neoplasms
302	ANXA2	malignant neoplasm of pancreas|pancreatic carcinoma	Neoplasms
302	ANXA2	malignant neoplasm of prostate|prostate carcinoma	Neoplasms
302	ANXA2	liver carcinoma	Neoplasms
306	ANXA3	liver carcinoma	Neoplasms
307	ANXA4	renal cell carcinoma	Neoplasms
308	ANXA5	amyloidosis	Endocrine, nutritional and metabolic diseases
308	ANXA5	breast carcinoma|malignant neoplasm of breast	Neoplasms
308	ANXA5	cystic fibrosis	Endocrine, nutritional and metabolic diseases
308	ANXA5	congestive heart failure|heart failure	Diseases of the circulatory system
308	ANXA5	chronic lymphocytic leukemia	Neoplasms
308	ANXA5	leukemia|leukemia, myelocytic, acute	Neoplasms
308	ANXA5	melanoma	Neoplasms
308	ANXA5	multiple myeloma	Neoplasms
308	ANXA5	myocardial infarction	Diseases of the circulatory system
308	ANXA5	malignant neoplasm of ovary|ovarian carcinoma	Neoplasms
308	ANXA5	carcinoma of lung|malignant neoplasm of lung|primary malignant neoplasm of lung	Neoplasms
308	ANXA5	liver carcinoma	Neoplasms
309	ANXA6	breast carcinoma|malignant neoplasm of breast	Neoplasms
309	ANXA6	psoriasis	Diseases of the skin and subcutaneous tissue
310	ANXA7	glioblastoma|glioma	Neoplasms
310	ANXA7	chronic lymphocytic leukemia	Neoplasms
310	ANXA7	malignant neoplasm of stomach|stomach carcinoma	Neoplasms
310	ANXA7	malignant neoplasm of prostate|prostate carcinoma	Neoplasms
311	ANXA11	sarcoidosis	Diseases of the blood and blood-forming organs and certain disorders involving the immune mechanism
314	AOC2	diabetes	Endocrine, nutritional and metabolic diseases
317	APAF1	non-small cell lung carcinoma	Neoplasms
317	APAF1	renal cell carcinoma	Neoplasms
317	APAF1	carcinoma, transitional cell	Neoplasms
317	APAF1	colorectal cancer|colorectal carcinoma	Neoplasms
317	APAF1	leukemia|leukemia, myelocytic, acute	Neoplasms
317	APAF1	chronic lymphocytic leukemia	Neoplasms
317	APAF1	myeloid leukemia, chronic	Neoplasms
317	APAF1	melanoma	Neoplasms
317	APAF1	major depressive disorder|unipolar depression	Mental and behavioural disorders
317	APAF1	carcinoma of lung|malignant neoplasm of lung|primary malignant neoplasm of lung	Neoplasms
320	APBA1	alzheimer's disease	Diseases of the nervous system
320	APBA1	amyloidosis	Endocrine, nutritional and metabolic diseases
321	APBA2	autistic disorder	Mental and behavioural disorders
321	APBA2	schizophrenia	Mental and behavioural disorders
322	APBB1	alzheimer's disease	Diseases of the nervous system
322	APBB1	amyloidosis	Endocrine, nutritional and metabolic diseases
323	APBB2	alzheimer's disease	Diseases of the nervous system
324	APC	rheumatoid arthritis	Diseases of the musculoskeletal system and connective tissue
324	APC	autistic disorder	Mental and behavioural disorders
324	APC	bladder neoplasm|carcinoma of bladder|malignant neoplasm of urinary bladder	Neoplasms
324	APC	breast carcinoma|malignant neoplasm of breast	Neoplasms
324	APC	colon carcinoma|malignant tumor of colon	Neoplasms
324	APC	non-small cell lung carcinoma	Neoplasms
324	APC	renal cell carcinoma	Neoplasms
324	APC	squamous cell carcinoma	Neoplasms
324	APC	crohn disease|ulcerative colitis	Diseases of the digestive system
324	APC	colorectal cancer|colorectal carcinoma	Neoplasms
324	APC	glioblastoma|glioma	Neoplasms
324	APC	chronic lymphocytic leukemia	Neoplasms
324	APC	malignant neoplasm of stomach|stomach carcinoma	Neoplasms
324	APC	medulloblastoma	Neoplasms
324	APC	melanoma	Neoplasms
324	APC	nephroblastoma	Neoplasms
324	APC	malignant neoplasm of ovary|ovarian carcinoma	Neoplasms
324	APC	pancreatic neoplasm	Neoplasms
324	APC	adenomatous polyposis coli	Neoplasms
324	APC	retinoblastoma	Neoplasms
324	APC	schizophrenia	Mental and behavioural disorders
324	APC	thyroid neoplasm	Neoplasms
324	APC	small cell carcinoma of lung	Neoplasms
324	APC	esophageal carcinoma|malignant neoplasm of esophagus	Neoplasms
324	APC	cholangiocarcinoma	Neoplasms
324	APC	malignant neoplasm of pancreas|pancreatic carcinoma	Neoplasms
324	APC	papillary thyroid carcinoma	Neoplasms
324	APC	carcinoma of lung|malignant neoplasm of lung|primary malignant neoplasm of lung	Neoplasms
324	APC	squamous cell carcinoma of esophagus	Neoplasms
324	APC	malignant neoplasm of prostate|prostate carcinoma	Neoplasms
324	APC	endometrial carcinoma|malignant neoplasm of endometrium|uterine corpus cancer	Neoplasms
324	APC	malignant neoplasm of thyroid|thyroid carcinoma	Neoplasms
324	APC	epithelial ovarian cancer	Neoplasms
324	APC	secondary malignant neoplasm of lymph node	Neoplasms
324	APC	ovarian neoplasm	Neoplasms
324	APC	sarcoma	Neoplasms
324	APC	liver carcinoma	Neoplasms
325	APCS	alzheimer's disease	Diseases of the nervous system
325	APCS	amyloidosis	Endocrine, nutritional and metabolic diseases
325	APCS	arteriosclerosis|atherosclerosis	Diseases of the circulatory system
325	APCS	lupus erythematosus, systemic	Diseases of the skin and subcutaneous tissue
325	APCS	coronary arteriosclerosis|coronary artery disease|coronary heart disease	Diseases of the circulatory system
326	AIRE	rheumatoid arthritis	Diseases of the musculoskeletal system and connective tissue
326	AIRE	diabetes mellitus, insulin-dependent	Endocrine, nutritional and metabolic diseases
327	APEH	renal cell carcinoma	Neoplasms
328	APEX1	amyotrophic lateral sclerosis	Diseases of the nervous system
328	APEX1	bladder neoplasm|carcinoma of bladder|malignant neoplasm of urinary bladder	Neoplasms
328	APEX1	breast carcinoma|malignant neoplasm of breast	Neoplasms
328	APEX1	non-small cell lung carcinoma	Neoplasms
328	APEX1	colorectal cancer|colorectal carcinoma	Neoplasms
328	APEX1	glioblastoma|glioma	Neoplasms
328	APEX1	leukemia|leukemia, myelocytic, acute	Neoplasms
328	APEX1	malignant neoplasm of stomach|stomach carcinoma	Neoplasms
328	APEX1	melanoma	Neoplasms
328	APEX1	multiple myeloma	Neoplasms
328	APEX1	myocardial infarction	Diseases of the circulatory system
328	APEX1	osteosarcoma|osteosarcoma of bone	Neoplasms
328	APEX1	malignant neoplasm of pancreas|pancreatic carcinoma	Neoplasms
328	APEX1	carcinoma of lung|malignant neoplasm of lung|primary malignant neoplasm of lung	Neoplasms
328	APEX1	malignant neoplasm of prostate|prostate carcinoma	Neoplasms
328	APEX1	ovarian neoplasm	Neoplasms
328	APEX1	liver carcinoma	Neoplasms
329	BIRC2	breast carcinoma|malignant neoplasm of breast	Neoplasms
329	BIRC2	squamous cell carcinoma	Neoplasms
329	BIRC2	carcinoma of lung|malignant neoplasm of lung|primary malignant neoplasm of lung	Neoplasms
329	BIRC2	cervical cancer|cervix carcinoma|malignant tumor of cervix	Neoplasms
330	BIRC3	bladder neoplasm|carcinoma of bladder|malignant neoplasm of urinary bladder	Neoplasms
330	BIRC3	breast carcinoma|malignant neoplasm of breast	Neoplasms
330	BIRC3	squamous cell carcinoma	Neoplasms
330	BIRC3	colorectal cancer|colorectal carcinoma	Neoplasms
330	BIRC3	chronic lymphocytic leukemia	Neoplasms
330	BIRC3	melanoma	Neoplasms
330	BIRC3	diffuse large b-cell lymphoma	Neoplasms
330	BIRC3	leukemogenesis	Neoplasms
330	BIRC3	colon carcinoma|malignant tumor of colon	Neoplasms
330	BIRC3	liver carcinoma	Neoplasms
331	XIAP	bladder neoplasm|carcinoma of bladder|malignant neoplasm of urinary bladder	Neoplasms
331	XIAP	breast carcinoma|malignant neoplasm of breast	Neoplasms
331	XIAP	colon carcinoma|malignant tumor of colon	Neoplasms
331	XIAP	non-small cell lung carcinoma	Neoplasms
331	XIAP	cervical cancer|cervix carcinoma|malignant tumor of cervix	Neoplasms
331	XIAP	colorectal cancer|colorectal carcinoma	Neoplasms
331	XIAP	crohn disease|ulcerative colitis	Diseases of the digestive system
331	XIAP	glioblastoma|glioma	Neoplasms
331	XIAP	leukemia|leukemia, myelocytic, acute	Neoplasms
331	XIAP	chronic lymphocytic leukemia	Neoplasms
331	XIAP	melanoma	Neoplasms
331	XIAP	multiple myeloma	Neoplasms
331	XIAP	malignant neoplasm of ovary|ovarian carcinoma	Neoplasms
331	XIAP	pancreatic neoplasm	Neoplasms
331	XIAP	malignant neoplasm of pancreas|pancreatic carcinoma	Neoplasms
331	XIAP	papillary thyroid carcinoma	Neoplasms
331	XIAP	carcinoma of lung|malignant neoplasm of lung|primary malignant neoplasm of lung	Neoplasms
331	XIAP	malignant neoplasm of prostate|prostate carcinoma	Neoplasms
331	XIAP	malignant glioma	Neoplasms
331	XIAP	epithelial ovarian cancer	Neoplasms
331	XIAP	ovarian neoplasm	Neoplasms
331	XIAP	squamous cell carcinoma of the head and neck	Neoplasms
331	XIAP	conventional (clear cell) renal cell carcinoma|renal carcinoma	Neoplasms
331	XIAP	liver carcinoma	Neoplasms
332	BIRC5	astrocytoma	Neoplasms
332	BIRC5	bladder neoplasm|carcinoma of bladder|malignant neoplasm of urinary bladder	Neoplasms
332	BIRC5	breast carcinoma|malignant neoplasm of breast	Neoplasms
332	BIRC5	non-small cell lung carcinoma	Neoplasms
332	BIRC5	renal cell carcinoma	Neoplasms
332	BIRC5	squamous cell carcinoma	Neoplasms
332	BIRC5	cervical cancer|cervix carcinoma|malignant tumor of cervix	Neoplasms
332	BIRC5	colorectal cancer|colorectal carcinoma	Neoplasms
332	BIRC5	endometriosis	Diseases of the genitourinary system
332	BIRC5	glioblastoma|glioma	Neoplasms
332	BIRC5	leukemia|leukemia, myelocytic, acute	Neoplasms
332	BIRC5	myeloid leukemia, chronic	Neoplasms
332	BIRC5	adult t-cell lymphoma/leukemia	Neoplasms
332	BIRC5	malignant neoplasm of stomach|stomach carcinoma	Neoplasms
332	BIRC5	medulloblastoma	Neoplasms
332	BIRC5	melanoma	Neoplasms
332	BIRC5	central neuroblastoma|neuroblastoma	Neoplasms
332	BIRC5	malignant neoplasm of ovary|ovarian carcinoma	Neoplasms
332	BIRC5	pancreatic neoplasm	Neoplasms
332	BIRC5	malignant neoplasm of pancreas|pancreatic carcinoma	Neoplasms
332	BIRC5	carcinoma of lung|malignant neoplasm of lung|primary malignant neoplasm of lung	Neoplasms
332	BIRC5	malignant neoplasm of prostate|prostate carcinoma	Neoplasms
332	BIRC5	secondary malignant neoplasm of lymph node	Neoplasms
332	BIRC5	ovarian neoplasm	Neoplasms
332	BIRC5	liver carcinoma	Neoplasms
333	APLP1	alzheimer's disease	Diseases of the nervous system
333	APLP1	amyloidosis	Endocrine, nutritional and metabolic diseases
334	APLP2	alzheimer's disease	Diseases of the nervous system
334	APLP2	amyloidosis	Endocrine, nutritional and metabolic diseases
335	APOA1	alzheimer's disease	Diseases of the nervous system
335	APOA1	amyloidosis	Endocrine, nutritional and metabolic diseases
335	APOA1	arteriosclerosis|atherosclerosis	Diseases of the circulatory system
335	APOA1	coronary arteriosclerosis|coronary artery disease|coronary heart disease	Diseases of the circulatory system
335	APOA1	dementia|presenile dementia	Mental and behavioural disorders
335	APOA1	diabetes	Endocrine, nutritional and metabolic diseases
335	APOA1	diabetes mellitus, non-insulin-dependent	Endocrine, nutritional and metabolic diseases
335	APOA1	fatty liver|steatohepatitis	Diseases of the digestive system
335	APOA1	hypercholesterolemia	Endocrine, nutritional and metabolic diseases
335	APOA1	chronic kidney disease stage 5|kidney failure, chronic	Diseases of the genitourinary system
335	APOA1	multiple sclerosis	Diseases of the nervous system
335	APOA1	myocardial infarction	Diseases of the circulatory system
335	APOA1	obesity	Endocrine, nutritional and metabolic diseases
335	APOA1	psoriasis	Diseases of the skin and subcutaneous tissue
335	APOA1	myocardial ischemia	Diseases of the circulatory system
335	APOA1	impaired cognition	Mental and behavioural disorders
335	APOA1	metabolic syndrome x	Endocrine, nutritional and metabolic diseases
335	APOA1	acute coronary syndrome	Diseases of the circulatory system
335	APOA1	liver carcinoma	Neoplasms
336	APOA2	amyloidosis	Endocrine, nutritional and metabolic diseases
336	APOA2	arteriosclerosis|atherosclerosis	Diseases of the circulatory system
336	APOA2	coronary arteriosclerosis|coronary artery disease|coronary heart disease	Diseases of the circulatory system
336	APOA2	diabetes mellitus, non-insulin-dependent	Endocrine, nutritional and metabolic diseases
336	APOA2	obesity	Endocrine, nutritional and metabolic diseases
337	APOA4	alzheimer's disease	Diseases of the nervous system
337	APOA4	arteriosclerosis|atherosclerosis	Diseases of the circulatory system
337	APOA4	coronary arteriosclerosis|coronary artery disease|coronary heart disease	Diseases of the circulatory system
337	APOA4	depressive disorder|mental depression	Mental and behavioural disorders
337	APOA4	diabetes mellitus, non-insulin-dependent	Endocrine, nutritional and metabolic diseases
337	APOA4	hypercholesterolemia	Endocrine, nutritional and metabolic diseases
337	APOA4	myocardial infarction	Diseases of the circulatory system
337	APOA4	obesity	Endocrine, nutritional and metabolic diseases
337	APOA4	metabolic syndrome x	Endocrine, nutritional and metabolic diseases
338	APOB	alzheimer's disease	Diseases of the nervous system
338	APOB	arteriosclerosis|atherosclerosis	Diseases of the circulatory system
338	APOB	bladder neoplasm|carcinoma of bladder|malignant neoplasm of urinary bladder	Neoplasms
338	APOB	coronary arteriosclerosis|coronary artery disease|coronary heart disease	Diseases of the circulatory system
338	APOB	diabetes	Endocrine, nutritional and metabolic diseases
338	APOB	diabetes mellitus, non-insulin-dependent	Endocrine, nutritional and metabolic diseases
338	APOB	fatty liver|steatohepatitis	Diseases of the digestive system
338	APOB	hypercholesterolemia	Endocrine, nutritional and metabolic diseases
338	APOB	myocardial infarction	Diseases of the circulatory system
338	APOB	obesity	Endocrine, nutritional and metabolic diseases
338	APOB	myocardial ischemia	Diseases of the circulatory system
338	APOB	age related macular degeneration	Diseases of the eye and adnexa
338	APOB	metabolic syndrome x	Endocrine, nutritional and metabolic diseases
338	APOB	ischemic cerebrovascular accident|ischemic stroke	Diseases of the circulatory system
338	APOB	liver carcinoma	Neoplasms
339	APOBEC1	liver carcinoma	Neoplasms
341	APOC1	alzheimer's disease	Diseases of the nervous system
341	APOC1	coronary arteriosclerosis|coronary artery disease|coronary heart disease	Diseases of the circulatory system
341	APOC1	dermatitis, atopic|eczema	Diseases of the skin and subcutaneous tissue
341	APOC1	obesity	Endocrine, nutritional and metabolic diseases
343	AQP8	crohn disease|ulcerative colitis	Diseases of the digestive system
344	APOC2	alzheimer's disease	Diseases of the nervous system
344	APOC2	coronary arteriosclerosis|coronary artery disease|coronary heart disease	Diseases of the circulatory system
344	APOC2	diabetes mellitus, non-insulin-dependent	Endocrine, nutritional and metabolic diseases
345	APOC3	alzheimer's disease	Diseases of the nervous system
345	APOC3	arteriosclerosis|atherosclerosis	Diseases of the circulatory system
345	APOC3	coronary arteriosclerosis|coronary artery disease|coronary heart disease	Diseases of the circulatory system
345	APOC3	diabetes	Endocrine, nutritional and metabolic diseases
345	APOC3	diabetes mellitus, insulin-dependent	Endocrine, nutritional and metabolic diseases
345	APOC3	diabetes mellitus, non-insulin-dependent	Endocrine, nutritional and metabolic diseases
345	APOC3	diabetic nephropathy	Endocrine, nutritional and metabolic diseases
345	APOC3	fatty liver|steatohepatitis	Diseases of the digestive system
345	APOC3	hypercholesterolemia	Endocrine, nutritional and metabolic diseases
345	APOC3	hyperglycemia	Endocrine, nutritional and metabolic diseases
345	APOC3	myocardial infarction	Diseases of the circulatory system
345	APOC3	obesity	Endocrine, nutritional and metabolic diseases
345	APOC3	non-alcoholic fatty liver disease	Diseases of the digestive system
345	APOC3	metabolic syndrome x	Endocrine, nutritional and metabolic diseases
345	APOC3	liver carcinoma	Neoplasms
346	APOC4	coronary arteriosclerosis|coronary artery disease|coronary heart disease	Diseases of the circulatory system
346	APOC4	diabetes mellitus, non-insulin-dependent	Endocrine, nutritional and metabolic diseases
347	APOD	alzheimer's disease	Diseases of the nervous system
347	APOD	breast carcinoma|malignant neoplasm of breast	Neoplasms
347	APOD	diabetes mellitus, non-insulin-dependent	Endocrine, nutritional and metabolic diseases
347	APOD	schizophrenia	Mental and behavioural disorders
348	APOE	alcoholic intoxication, chronic	Mental and behavioural disorders
348	APOE	alzheimer's disease	Diseases of the nervous system
348	APOE	amyloidosis	Endocrine, nutritional and metabolic diseases
348	APOE	amyotrophic lateral sclerosis	Diseases of the nervous system
348	APOE	anxiety	Mental and behavioural disorders
348	APOE	arteriosclerosis|atherosclerosis	Diseases of the circulatory system
348	APOE	rheumatoid arthritis	Diseases of the musculoskeletal system and connective tissue
348	APOE	autistic disorder	Mental and behavioural disorders
348	APOE	bipolar disorder	Mental and behavioural disorders
348	APOE	breast carcinoma|malignant neoplasm of breast	Neoplasms
348	APOE	colorectal cancer|colorectal carcinoma	Neoplasms
348	APOE	coronary arteriosclerosis|coronary artery disease|coronary heart disease	Diseases of the circulatory system
348	APOE	dementia|presenile dementia	Mental and behavioural disorders
348	APOE	depressive disorder|mental depression	Mental and behavioural disorders
348	APOE	diabetes	Endocrine, nutritional and metabolic diseases
348	APOE	diabetes mellitus, insulin-dependent	Endocrine, nutritional and metabolic diseases
348	APOE	diabetes mellitus, non-insulin-dependent	Endocrine, nutritional and metabolic diseases
348	APOE	diabetic nephropathy	Endocrine, nutritional and metabolic diseases
348	APOE	diabetic retinopathy	Endocrine, nutritional and metabolic diseases
348	APOE	down syndrome	Congenital malformations, deformations and chromosomal abnormalities
348	APOE	epilepsy	Diseases of the nervous system
348	APOE	fatty liver|steatohepatitis	Diseases of the digestive system
348	APOE	glioblastoma|glioma	Neoplasms
348	APOE	huntington disease	Diseases of the nervous system
348	APOE	hypercholesterolemia	Endocrine, nutritional and metabolic diseases
348	APOE	hyperglycemia	Endocrine, nutritional and metabolic diseases
348	APOE	chronic kidney disease stage 5|kidney failure, chronic	Diseases of the genitourinary system
348	APOE	leukemia|leukemia, myelocytic, acute	Neoplasms
348	APOE	chronic lymphocytic leukemia	Neoplasms
348	APOE	cirrhosis|liver cirrhosis	Diseases of the digestive system
348	APOE	chronic obstructive airway disease	Diseases of the respiratory system
348	APOE	lupus erythematosus, systemic	Diseases of the skin and subcutaneous tissue
348	APOE	multiple sclerosis	Diseases of the nervous system
348	APOE	myocardial infarction	Diseases of the circulatory system
348	APOE	central neuroblastoma|neuroblastoma	Neoplasms
348	APOE	obesity	Endocrine, nutritional and metabolic diseases
348	APOE	osteoporosis	Diseases of the musculoskeletal system and connective tissue
348	APOE	parkinson disease	Diseases of the nervous system
348	APOE	polycystic ovary syndrome	Endocrine, nutritional and metabolic diseases
348	APOE	psoriasis	Diseases of the skin and subcutaneous tissue
348	APOE	schizophrenia	Mental and behavioural disorders
348	APOE	major depressive disorder|unipolar depression	Mental and behavioural disorders
348	APOE	essential hypertension	Diseases of the circulatory system
348	APOE	myocardial ischemia	Diseases of the circulatory system
348	APOE	aortic aneurysm, abdominal	Diseases of the circulatory system
348	APOE	age related macular degeneration	Diseases of the eye and adnexa
348	APOE	impaired cognition	Mental and behavioural disorders
348	APOE	malignant neoplasm of prostate|prostate carcinoma	Neoplasms
348	APOE	non-alcoholic fatty liver disease	Diseases of the digestive system
348	APOE	metabolic syndrome x	Endocrine, nutritional and metabolic diseases
348	APOE	ischemic cerebrovascular accident|ischemic stroke	Diseases of the circulatory system
348	APOE	acute coronary syndrome	Diseases of the circulatory system
348	APOE	attention deficit hyperactivity disorder	Mental and behavioural disorders
348	APOE	liver carcinoma	Neoplasms
350	APOH	arteriosclerosis|atherosclerosis	Diseases of the circulatory system
350	APOH	lupus erythematosus, systemic	Diseases of the skin and subcutaneous tissue
351	APP	alzheimer's disease	Diseases of the nervous system
351	APP	amyloidosis	Endocrine, nutritional and metabolic diseases
351	APP	amyotrophic lateral sclerosis	Diseases of the nervous system
351	APP	anxiety	Mental and behavioural disorders
351	APP	arteriosclerosis|atherosclerosis	Diseases of the circulatory system
351	APP	astrocytoma	Neoplasms
351	APP	autistic disorder	Mental and behavioural disorders
351	APP	breast carcinoma|malignant neoplasm of breast	Neoplasms
351	APP	squamous cell carcinoma	Neoplasms
351	APP	dementia|presenile dementia	Mental and behavioural disorders
351	APP	depressive disorder|mental depression	Mental and behavioural disorders
351	APP	diabetes	Endocrine, nutritional and metabolic diseases
351	APP	down syndrome	Congenital malformations, deformations and chromosomal abnormalities
351	APP	epilepsy	Diseases of the nervous system
351	APP	glioblastoma|glioma	Neoplasms
351	APP	huntington disease	Diseases of the nervous system
351	APP	leukemia|leukemia, myelocytic, acute	Neoplasms
351	APP	melanoma	Neoplasms
351	APP	mental retardation	Mental and behavioural disorders
351	APP	central neuroblastoma|neuroblastoma	Neoplasms
351	APP	obesity	Endocrine, nutritional and metabolic diseases
351	APP	parkinson disease	Diseases of the nervous system
351	APP	aortic aneurysm, abdominal	Diseases of the circulatory system
351	APP	age related macular degeneration	Diseases of the eye and adnexa
351	APP	impaired cognition	Mental and behavioural disorders
351	APP	nasopharyngeal carcinoma	Neoplasms
353	APRT	alzheimer's disease	Diseases of the nervous system
353	APRT	amyotrophic lateral sclerosis	Diseases of the nervous system
353	APRT	arteriosclerosis|atherosclerosis	Diseases of the circulatory system
353	APRT	breast carcinoma|malignant neoplasm of breast	Neoplasms
353	APRT	colon carcinoma|malignant tumor of colon	Neoplasms
353	APRT	non-small cell lung carcinoma	Neoplasms
353	APRT	renal cell carcinoma	Neoplasms
353	APRT	hypertrophic cardiomyopathy	Diseases of the circulatory system
353	APRT	cervical cancer|cervix carcinoma|malignant tumor of cervix	Neoplasms
353	APRT	colorectal cancer|colorectal carcinoma	Neoplasms
353	APRT	cystic fibrosis	Endocrine, nutritional and metabolic diseases
353	APRT	depressive disorder|mental depression	Mental and behavioural disorders
353	APRT	diabetes	Endocrine, nutritional and metabolic diseases
353	APRT	diabetes mellitus, non-insulin-dependent	Endocrine, nutritional and metabolic diseases
353	APRT	fatty liver|steatohepatitis	Diseases of the digestive system
353	APRT	glioblastoma|glioma	Neoplasms
353	APRT	congestive heart failure|heart failure	Diseases of the circulatory system
353	APRT	huntington disease	Diseases of the nervous system
353	APRT	hyperglycemia	Endocrine, nutritional and metabolic diseases
353	APRT	leukemia|leukemia, myelocytic, acute	Neoplasms
353	APRT	myeloid leukemia	Neoplasms
353	APRT	malignant neoplasm of stomach|stomach carcinoma	Neoplasms
353	APRT	melanoma	Neoplasms
353	APRT	central neuroblastoma|neuroblastoma	Neoplasms
353	APRT	obesity	Endocrine, nutritional and metabolic diseases
353	APRT	osteosarcoma|osteosarcoma of bone	Neoplasms
353	APRT	malignant neoplasm of ovary|ovarian carcinoma	Neoplasms
353	APRT	parkinson disease	Diseases of the nervous system
353	APRT	schizophrenia	Mental and behavioural disorders
353	APRT	malignant neoplasm of pancreas|pancreatic carcinoma	Neoplasms
353	APRT	malignant neoplasm of prostate|prostate carcinoma	Neoplasms
353	APRT	liver carcinoma	Neoplasms
354	KLK3	breast carcinoma|malignant neoplasm of breast	Neoplasms
354	KLK3	lupus erythematosus, systemic	Diseases of the skin and subcutaneous tissue
354	KLK3	malignant neoplasm of ovary|ovarian carcinoma	Neoplasms
354	KLK3	malignant neoplasm of prostate|prostate carcinoma	Neoplasms
354	KLK3	secondary malignant neoplasm of lymph node	Neoplasms
355	FAS	alzheimer's disease	Diseases of the nervous system
355	FAS	rheumatoid arthritis	Diseases of the musculoskeletal system and connective tissue
355	FAS	asthma	Diseases of the respiratory system
355	FAS	behcet syndrome	Diseases of the musculoskeletal system and connective tissue
355	FAS	bladder neoplasm|carcinoma of bladder|malignant neoplasm of urinary bladder	Neoplasms
355	FAS	breast carcinoma|malignant neoplasm of breast	Neoplasms
355	FAS	non-small cell lung carcinoma	Neoplasms
355	FAS	renal cell carcinoma	Neoplasms
355	FAS	squamous cell carcinoma	Neoplasms
355	FAS	celiac disease	Diseases of the digestive system
355	FAS	cervical cancer|cervix carcinoma|malignant tumor of cervix	Neoplasms
355	FAS	crohn disease|ulcerative colitis	Diseases of the digestive system
355	FAS	colorectal cancer|colorectal carcinoma	Neoplasms
355	FAS	diabetes mellitus, non-insulin-dependent	Endocrine, nutritional and metabolic diseases
355	FAS	glioblastoma|glioma	Neoplasms
355	FAS	graves disease	Endocrine, nutritional and metabolic diseases
355	FAS	hodgkin disease	Neoplasms
355	FAS	leukemia|leukemia, myelocytic, acute	Neoplasms
355	FAS	chronic lymphocytic leukemia	Neoplasms
355	FAS	acute lymphocytic leukemia|precursor cell lymphoblastic leukemia lymphoma	Neoplasms
355	FAS	leukemia, lymphocytic, acute, l1	Neoplasms
355	FAS	leukemia, t-cell	Neoplasms
355	FAS	adult t-cell lymphoma/leukemia	Neoplasms
355	FAS	lupus erythematosus|lupus erythematosus, discoid|lupus vulgaris	Diseases of the skin and subcutaneous tissue
355	FAS	lupus erythematosus, systemic	Diseases of the skin and subcutaneous tissue
355	FAS	lymphoma, non-hodgkin	Neoplasms
355	FAS	malignant neoplasm of stomach|stomach carcinoma	Neoplasms
355	FAS	melanoma	Neoplasms
355	FAS	multiple myeloma	Neoplasms
355	FAS	multiple sclerosis	Diseases of the nervous system
355	FAS	central neuroblastoma|neuroblastoma	Neoplasms
355	FAS	obesity	Endocrine, nutritional and metabolic diseases
355	FAS	osteosarcoma|osteosarcoma of bone	Neoplasms
355	FAS	malignant neoplasm of ovary|ovarian carcinoma	Neoplasms
355	FAS	sarcoidosis	Diseases of the blood and blood-forming organs and certain disorders involving the immune mechanism
355	FAS	systemic scleroderma	Diseases of the musculoskeletal system and connective tissue
355	FAS	thyroid neoplasm	Neoplasms
355	FAS	diffuse large b-cell lymphoma	Neoplasms
355	FAS	carcinoma of lung|malignant neoplasm of lung|primary malignant neoplasm of lung	Neoplasms
355	FAS	impaired cognition	Mental and behavioural disorders
355	FAS	malignant neoplasm of prostate|prostate carcinoma	Neoplasms
355	FAS	non-alcoholic fatty liver disease	Diseases of the digestive system
355	FAS	esophageal carcinoma|malignant neoplasm of esophagus	Neoplasms
355	FAS	malignant neoplasm of thyroid|thyroid carcinoma	Neoplasms
355	FAS	malignant glioma	Neoplasms
355	FAS	leukemogenesis	Neoplasms
355	FAS	colon carcinoma|malignant tumor of colon	Neoplasms
355	FAS	squamous cell carcinoma of the head and neck	Neoplasms
355	FAS	liver carcinoma	Neoplasms
355	FAS	fatty liver|steatohepatitis	Diseases of the digestive system
355	FAS	nasopharyngeal carcinoma	Neoplasms
356	FASLG	rheumatoid arthritis	Diseases of the musculoskeletal system and connective tissue
356	FASLG	bladder neoplasm|carcinoma of bladder|malignant neoplasm of urinary bladder	Neoplasms
356	FASLG	breast carcinoma|malignant neoplasm of breast	Neoplasms
356	FASLG	non-small cell lung carcinoma	Neoplasms
356	FASLG	squamous cell carcinoma	Neoplasms
356	FASLG	crohn disease|ulcerative colitis	Diseases of the digestive system
356	FASLG	diabetes mellitus, insulin-dependent	Endocrine, nutritional and metabolic diseases
356	FASLG	endometriosis	Diseases of the genitourinary system
356	FASLG	glioblastoma|glioma	Neoplasms
356	FASLG	graves disease	Endocrine, nutritional and metabolic diseases
356	FASLG	leukemia|leukemia, myelocytic, acute	Neoplasms
356	FASLG	chronic lymphocytic leukemia	Neoplasms
356	FASLG	myeloid leukemia, chronic	Neoplasms
356	FASLG	lupus erythematosus, systemic	Diseases of the skin and subcutaneous tissue
356	FASLG	melanoma	Neoplasms
356	FASLG	multiple myeloma	Neoplasms
356	FASLG	multiple sclerosis	Diseases of the nervous system
356	FASLG	central neuroblastoma|neuroblastoma	Neoplasms
356	FASLG	pancreatic neoplasm	Neoplasms
356	FASLG	esophageal carcinoma|malignant neoplasm of esophagus	Neoplasms
356	FASLG	carcinoma of lung|malignant neoplasm of lung|primary malignant neoplasm of lung	Neoplasms
356	FASLG	cervical cancer|cervix carcinoma|malignant tumor of cervix	Neoplasms
356	FASLG	malignant neoplasm of prostate|prostate carcinoma	Neoplasms
356	FASLG	malignant glioma	Neoplasms
356	FASLG	squamous cell carcinoma of the head and neck	Neoplasms
356	FASLG	liver carcinoma	Neoplasms
358	AQP1	glioblastoma|glioma	Neoplasms
360	AQP3	squamous cell carcinoma	Neoplasms
360	AQP3	dermatitis, atopic|eczema	Diseases of the skin and subcutaneous tissue
360	AQP3	malignant neoplasm of stomach|stomach carcinoma	Neoplasms
361	AQP4	alzheimer's disease	Diseases of the nervous system
361	AQP4	astrocytoma	Neoplasms
361	AQP4	glioblastoma|glioma	Neoplasms
361	AQP4	multiple sclerosis	Diseases of the nervous system
361	AQP4	schizophrenia	Mental and behavioural disorders
361	AQP4	glioblastoma multiforme	Neoplasms
362	AQP5	chronic obstructive airway disease	Diseases of the respiratory system
362	AQP5	coronary arteriosclerosis|coronary artery disease|coronary heart disease	Diseases of the circulatory system
364	AQP7	diabetes mellitus, non-insulin-dependent	Endocrine, nutritional and metabolic diseases
364	AQP7	obesity	Endocrine, nutritional and metabolic diseases
366	AQP9	acute promyelocytic leukemia	Neoplasms
367	AR	alcoholic intoxication, chronic	Mental and behavioural disorders
367	AR	alzheimer's disease	Diseases of the nervous system
367	AR	amyotrophic lateral sclerosis	Diseases of the nervous system
367	AR	rheumatoid arthritis	Diseases of the musculoskeletal system and connective tissue
367	AR	arteriosclerosis|atherosclerosis	Diseases of the circulatory system
367	AR	autistic disorder	Mental and behavioural disorders
367	AR	bladder neoplasm|carcinoma of bladder|malignant neoplasm of urinary bladder	Neoplasms
367	AR	breast carcinoma|malignant neoplasm of breast	Neoplasms
367	AR	colon carcinoma|malignant tumor of colon	Neoplasms
367	AR	endometrial carcinoma|malignant neoplasm of endometrium|uterine corpus cancer	Neoplasms
367	AR	renal cell carcinoma	Neoplasms
367	AR	carcinoma, transitional cell	Neoplasms
367	AR	hypertrophic cardiomyopathy	Diseases of the circulatory system
367	AR	colorectal cancer|colorectal carcinoma	Neoplasms
367	AR	coronary arteriosclerosis|coronary artery disease|coronary heart disease	Diseases of the circulatory system
367	AR	depressive disorder|mental depression	Mental and behavioural disorders
367	AR	diabetes	Endocrine, nutritional and metabolic diseases
367	AR	diabetes mellitus, non-insulin-dependent	Endocrine, nutritional and metabolic diseases
367	AR	endometriosis	Diseases of the genitourinary system
367	AR	huntington disease	Diseases of the nervous system
367	AR	fibroid tumor	Neoplasms
367	AR	leukemia|leukemia, myelocytic, acute	Neoplasms
367	AR	lymphoma, non-hodgkin	Neoplasms
367	AR	myocardial infarction	Diseases of the circulatory system
367	AR	central neuroblastoma|neuroblastoma	Neoplasms
367	AR	obesity	Endocrine, nutritional and metabolic diseases
367	AR	degenerative polyarthritis	Diseases of the musculoskeletal system and connective tissue
367	AR	osteoporosis	Diseases of the musculoskeletal system and connective tissue
367	AR	malignant neoplasm of ovary|ovarian carcinoma	Neoplasms
367	AR	polycystic ovary syndrome	Endocrine, nutritional and metabolic diseases
367	AR	schizophrenia	Mental and behavioural disorders
367	AR	malignant neoplasm of prostate|prostate carcinoma	Neoplasms
367	AR	metabolic syndrome x	Endocrine, nutritional and metabolic diseases
367	AR	esophageal carcinoma|malignant neoplasm of esophagus	Neoplasms
367	AR	epithelial ovarian cancer	Neoplasms
367	AR	secondary malignant neoplasm of lymph node	Neoplasms
367	AR	ovarian neoplasm	Neoplasms
367	AR	hepatocarcinogenesis	Neoplasms
367	AR	liver carcinoma	Neoplasms
367	AR	triple negative breast neoplasms	Neoplasms
368	ABCC6	coronary arteriosclerosis|coronary artery disease|coronary heart disease	Diseases of the circulatory system
368	ABCC6	leukemia|leukemia, myelocytic, acute	Neoplasms
369	ARAF	melanoma	Neoplasms
374	AREG	asthma	Diseases of the respiratory system
374	AREG	breast carcinoma|malignant neoplasm of breast	Neoplasms
374	AREG	colon carcinoma|malignant tumor of colon	Neoplasms
374	AREG	non-small cell lung carcinoma	Neoplasms
374	AREG	squamous cell carcinoma	Neoplasms
374	AREG	colorectal cancer|colorectal carcinoma	Neoplasms
374	AREG	malignant neoplasm of stomach|stomach carcinoma	Neoplasms
374	AREG	malignant neoplasm of ovary|ovarian carcinoma	Neoplasms
374	AREG	psoriasis	Diseases of the skin and subcutaneous tissue
374	AREG	pulmonary fibrosis	Diseases of the respiratory system
374	AREG	malignant neoplasm of pancreas|pancreatic carcinoma	Neoplasms
374	AREG	ovarian neoplasm	Neoplasms
374	AREG	squamous cell carcinoma of the head and neck	Neoplasms
374	AREG	liver carcinoma	Neoplasms
378	ARF4	glioblastoma|glioma	Neoplasms
382	ARF6	breast carcinoma|malignant neoplasm of breast	Neoplasms
382	ARF6	glioblastoma|glioma	Neoplasms
383	ARG1	arteriosclerosis|atherosclerosis	Diseases of the circulatory system
383	ARG1	asthma	Diseases of the respiratory system
383	ARG1	myocardial infarction	Diseases of the circulatory system
383	ARG1	liver carcinoma	Neoplasms
384	ARG2	asthma	Diseases of the respiratory system
384	ARG2	malignant neoplasm of prostate|prostate carcinoma	Neoplasms
387	RHOA	breast carcinoma|malignant neoplasm of breast	Neoplasms
387	RHOA	malignant neoplasm of stomach|stomach carcinoma	Neoplasms
387	RHOA	liver carcinoma	Neoplasms
388	RHOB	degenerative polyarthritis	Diseases of the musculoskeletal system and connective tissue
388	RHOB	systemic scleroderma	Diseases of the musculoskeletal system and connective tissue
389	RHOC	breast carcinoma|malignant neoplasm of breast	Neoplasms
389	RHOC	epithelial ovarian cancer	Neoplasms
389	RHOC	liver carcinoma	Neoplasms
390	RND3	congestive heart failure|heart failure	Diseases of the circulatory system
390	RND3	melanoma	Neoplasms
392	ARHGAP1	liver and intrahepatic biliary tract carcinoma|malignant neoplasm of liver	Neoplasms
397	ARHGDIB	bladder neoplasm|carcinoma of bladder|malignant neoplasm of urinary bladder	Neoplasms
397	ARHGDIB	malignant neoplasm of stomach|stomach carcinoma	Neoplasms
397	ARHGDIB	secondary malignant neoplasm of lung	Neoplasms
397	ARHGDIB	carcinoma of lung|malignant neoplasm of lung|primary malignant neoplasm of lung	Neoplasms
399	RHOH	lymphoma, follicular	Neoplasms
399	RHOH	diffuse large b-cell lymphoma	Neoplasms
401	PHOX2A	central neuroblastoma|neuroblastoma	Neoplasms
403	ARL3	retinitis pigmentosa	Diseases of the eye and adnexa
405	ARNT	breast carcinoma|malignant neoplasm of breast	Neoplasms
405	ARNT	diabetes mellitus, non-insulin-dependent	Endocrine, nutritional and metabolic diseases
405	ARNT	endometriosis	Diseases of the genitourinary system
405	ARNT	melanoma	Neoplasms
405	ARNT	malignant neoplasm of prostate|prostate carcinoma	Neoplasms
405	ARNT	liver carcinoma	Neoplasms
406	ARNTL	bipolar disorder	Mental and behavioural disorders
406	ARNTL	breast carcinoma|malignant neoplasm of breast	Neoplasms
406	ARNTL	colorectal cancer|colorectal carcinoma	Neoplasms
406	ARNTL	depressive disorder|mental depression	Mental and behavioural disorders
406	ARNTL	diabetes mellitus, non-insulin-dependent	Endocrine, nutritional and metabolic diseases
406	ARNTL	obesity	Endocrine, nutritional and metabolic diseases
406	ARNTL	malignant neoplasm of ovary|ovarian carcinoma	Neoplasms
406	ARNTL	malignant neoplasm of prostate|prostate carcinoma	Neoplasms
407	ARR3	alzheimer's disease	Diseases of the nervous system
407	ARR3	breast carcinoma|malignant neoplasm of breast	Neoplasms
407	ARR3	melanoma	Neoplasms
408	ARRB1	non-small cell lung carcinoma	Neoplasms
409	ARRB2	schizophrenia	Mental and behavioural disorders
409	ARRB2	malignant neoplasm of prostate|prostate carcinoma	Neoplasms
410	ARSA	alcoholic intoxication, chronic	Mental and behavioural disorders
410	ARSA	asthma	Diseases of the respiratory system
410	ARSA	colon carcinoma|malignant tumor of colon	Neoplasms
410	ARSA	colitis	Diseases of the digestive system
410	ARSA	crohn disease|ulcerative colitis	Diseases of the digestive system
410	ARSA	colorectal cancer|colorectal carcinoma	Neoplasms
411	ARSB	cystic fibrosis	Endocrine, nutritional and metabolic diseases
412	STS	autistic disorder	Mental and behavioural disorders
412	STS	breast carcinoma|malignant neoplasm of breast	Neoplasms
412	STS	cervical cancer|cervix carcinoma|malignant tumor of cervix	Neoplasms
412	STS	colorectal cancer|colorectal carcinoma	Neoplasms
412	STS	endometriosis	Diseases of the genitourinary system
412	STS	glioblastoma|glioma	Neoplasms
412	STS	mental retardation	Mental and behavioural disorders
412	STS	obesity	Endocrine, nutritional and metabolic diseases
412	STS	polycystic ovary syndrome	Endocrine, nutritional and metabolic diseases
412	STS	malignant neoplasm of prostate|prostate carcinoma	Neoplasms
412	STS	attention deficit hyperactivity disorder	Mental and behavioural disorders
412	STS	glioblastoma multiforme	Neoplasms
414	ARSD	autistic disorder	Mental and behavioural disorders
414	ARSD	autism spectrum disorders	Mental and behavioural disorders
416	ARSF	non-small cell lung carcinoma	Neoplasms
421	ARVCF	schizophrenia	Mental and behavioural disorders
427	ASAH1	malignant neoplasm of prostate|prostate carcinoma	Neoplasms
429	ASCL1	central neuroblastoma|neuroblastoma	Neoplasms
429	ASCL1	parkinson disease	Diseases of the nervous system
429	ASCL1	small cell carcinoma of lung	Neoplasms
429	ASCL1	carcinoma of lung|malignant neoplasm of lung|primary malignant neoplasm of lung	Neoplasms
430	ASCL2	colorectal cancer|colorectal carcinoma	Neoplasms
434	ASIP	amyotrophic lateral sclerosis	Diseases of the nervous system
434	ASIP	diabetes mellitus, non-insulin-dependent	Endocrine, nutritional and metabolic diseases
434	ASIP	leukemia, lymphocytic, acute, l1	Neoplasms
434	ASIP	melanoma	Neoplasms
434	ASIP	obesity	Endocrine, nutritional and metabolic diseases
438	ASMT	autistic disorder	Mental and behavioural disorders
438	ASMT	bipolar disorder	Mental and behavioural disorders
438	ASMT	depressive disorder|mental depression	Mental and behavioural disorders
438	ASMT	autism spectrum disorders	Mental and behavioural disorders
440	ASNS	leukemia|leukemia, myelocytic, acute	Neoplasms
440	ASNS	acute lymphocytic leukemia|precursor cell lymphoblastic leukemia lymphoma	Neoplasms
440	ASNS	leukemia, lymphocytic, acute, l1	Neoplasms
443	ASPA	amyotrophic lateral sclerosis	Diseases of the nervous system
443	ASPA	leukemia, lymphocytic, acute, l1	Neoplasms
443	ASPA	obesity	Endocrine, nutritional and metabolic diseases
444	ASPH	central neuroblastoma|neuroblastoma	Neoplasms
444	ASPH	cholangiocarcinoma	Neoplasms
444	ASPH	liver carcinoma	Neoplasms
445	ASS1	melanoma	Neoplasms
445	ASS1	liver carcinoma	Neoplasms
462	SERPINC1	liver carcinoma	Neoplasms
463	ZFHX3	atrial fibrillation	Diseases of the circulatory system
463	ZFHX3	breast carcinoma|malignant neoplasm of breast	Neoplasms
463	ZFHX3	malignant neoplasm of stomach|stomach carcinoma	Neoplasms
463	ZFHX3	malignant neoplasm of prostate|prostate carcinoma	Neoplasms
463	ZFHX3	liver carcinoma	Neoplasms
466	ATF1	melanoma	Neoplasms
466	ATF1	ewings sarcoma	Neoplasms
466	ATF1	sarcoma	Neoplasms
467	ATF3	breast carcinoma|malignant neoplasm of breast	Neoplasms
467	ATF3	colon carcinoma|malignant tumor of colon	Neoplasms
467	ATF3	colorectal cancer|colorectal carcinoma	Neoplasms
467	ATF3	diabetes mellitus, non-insulin-dependent	Endocrine, nutritional and metabolic diseases
467	ATF3	obesity	Endocrine, nutritional and metabolic diseases
467	ATF3	malignant neoplasm of prostate|prostate carcinoma	Neoplasms
468	ATF4	alzheimer's disease	Diseases of the nervous system
468	ATF4	bipolar disorder	Mental and behavioural disorders
468	ATF4	non-small cell lung carcinoma	Neoplasms
468	ATF4	schizophrenia	Mental and behavioural disorders
468	ATF4	breast carcinoma|malignant neoplasm of breast	Neoplasms
468	ATF4	liver carcinoma	Neoplasms
471	ATIC	rheumatoid arthritis	Diseases of the musculoskeletal system and connective tissue
472	ATM	alzheimer's disease	Diseases of the nervous system
472	ATM	arteriosclerosis|atherosclerosis	Diseases of the circulatory system
472	ATM	asthma	Diseases of the respiratory system
472	ATM	ataxia telangiectasia	Diseases of the nervous system
472	ATM	bladder neoplasm|carcinoma of bladder|malignant neoplasm of urinary bladder	Neoplasms
472	ATM	breast carcinoma|malignant neoplasm of breast	Neoplasms
472	ATM	colon carcinoma|malignant tumor of colon	Neoplasms
472	ATM	endometrial carcinoma|malignant neoplasm of endometrium|uterine corpus cancer	Neoplasms
472	ATM	malignant neoplasm of thyroid|thyroid carcinoma	Neoplasms
472	ATM	non-small cell lung carcinoma	Neoplasms
472	ATM	squamous cell carcinoma	Neoplasms
472	ATM	colorectal cancer|colorectal carcinoma	Neoplasms
472	ATM	coronary arteriosclerosis|coronary artery disease|coronary heart disease	Diseases of the circulatory system
472	ATM	diabetes	Endocrine, nutritional and metabolic diseases
472	ATM	diabetes mellitus, non-insulin-dependent	Endocrine, nutritional and metabolic diseases
472	ATM	fanconi anemia|fanconi anemia, complementation group a (disorder)	Diseases of the blood and blood-forming organs and certain disorders involving the immune mechanism
472	ATM	glioblastoma|glioma	Neoplasms
472	ATM	congestive heart failure|heart failure	Diseases of the circulatory system
472	ATM	hodgkin disease	Neoplasms
472	ATM	huntington disease	Diseases of the nervous system
472	ATM	leukemia|leukemia, myelocytic, acute	Neoplasms
472	ATM	chronic lymphocytic leukemia	Neoplasms
472	ATM	acute lymphocytic leukemia|precursor cell lymphoblastic leukemia lymphoma	Neoplasms
472	ATM	leukemia, t-cell	Neoplasms
472	ATM	lupus erythematosus, systemic	Diseases of the skin and subcutaneous tissue
472	ATM	lymphoma, non-hodgkin	Neoplasms
472	ATM	malignant neoplasm of stomach|stomach carcinoma	Neoplasms
472	ATM	melanoma	Neoplasms
472	ATM	meningioma	Neoplasms
472	ATM	multiple myeloma	Neoplasms
472	ATM	myocardial infarction	Diseases of the circulatory system
472	ATM	central neuroblastoma|neuroblastoma	Neoplasms
472	ATM	obesity	Endocrine, nutritional and metabolic diseases
472	ATM	malignant neoplasm of ovary|ovarian carcinoma	Neoplasms
472	ATM	pancreatic neoplasm	Neoplasms
472	ATM	polycystic ovary syndrome	Endocrine, nutritional and metabolic diseases
472	ATM	retinoblastoma	Neoplasms
472	ATM	schizophrenia	Mental and behavioural disorders
472	ATM	systemic scleroderma	Diseases of the musculoskeletal system and connective tissue
472	ATM	diffuse large b-cell lymphoma	Neoplasms
472	ATM	essential hypertension	Diseases of the circulatory system
472	ATM	malignant neoplasm of pancreas|pancreatic carcinoma	Neoplasms
472	ATM	papillary thyroid carcinoma	Neoplasms
472	ATM	carcinoma of lung|malignant neoplasm of lung|primary malignant neoplasm of lung	Neoplasms
472	ATM	squamous cell carcinoma of esophagus	Neoplasms
472	ATM	cervical cancer|cervix carcinoma|malignant tumor of cervix	Neoplasms
472	ATM	malignant lymphoma, lymphocytic, intermediate differentiation, diffuse	Neoplasms
472	ATM	malignant neoplasm of prostate|prostate carcinoma	Neoplasms
472	ATM	leukemogenesis	Neoplasms
472	ATM	squamous cell carcinoma of the head and neck	Neoplasms
472	ATM	pancreatic ductal adenocarcinoma	Neoplasms
472	ATM	glioblastoma multiforme	Neoplasms
472	ATM	precursor t-cell lymphoblastic leukemia-lymphoma	Neoplasms
472	ATM	liver carcinoma	Neoplasms
473	RERE	leukemia|leukemia, myelocytic, acute	Neoplasms
474	ATOH1	colon carcinoma|malignant tumor of colon	Neoplasms
474	ATOH1	medulloblastoma	Neoplasms
474	ATOH1	colorectal cancer|colorectal carcinoma	Neoplasms
477	ATP1A2	bipolar disorder	Mental and behavioural disorders
477	ATP1A2	epilepsy	Diseases of the nervous system
477	ATP1A2	mental retardation	Mental and behavioural disorders
478	ATP1A3	bipolar disorder	Mental and behavioural disorders
479	ATP12A	malignant neoplasm of stomach|stomach carcinoma	Neoplasms
482	ATP1B2	breast carcinoma|malignant neoplasm of breast	Neoplasms
482	ATP1B2	glioblastoma|glioma	Neoplasms
488	ATP2A2	bipolar disorder	Mental and behavioural disorders
488	ATP2A2	diabetes mellitus, non-insulin-dependent	Endocrine, nutritional and metabolic diseases
488	ATP2A2	congestive heart failure|heart failure	Diseases of the circulatory system
488	ATP2A2	schizophrenia	Mental and behavioural disorders
490	ATP2B1	coronary arteriosclerosis|coronary artery disease|coronary heart disease	Diseases of the circulatory system
491	ATP2B2	breast carcinoma|malignant neoplasm of breast	Neoplasms
492	ATP2B3	breast carcinoma|malignant neoplasm of breast	Neoplasms
493	ATP2B4	breast carcinoma|malignant neoplasm of breast	Neoplasms
495	ATP4A	malignant neoplasm of stomach|stomach carcinoma	Neoplasms
498	ATP5A1	alzheimer's disease	Diseases of the nervous system
498	ATP5A1	colorectal cancer|colorectal carcinoma	Neoplasms
498	ATP5A1	schizophrenia	Mental and behavioural disorders
537	ATP6AP1	kaposi sarcoma	Neoplasms
537	ATP6AP1	malignant neoplasm of prostate|prostate carcinoma	Neoplasms
538	ATP7A	epilepsy	Diseases of the nervous system
538	ATP7A	melanoma	Neoplasms
540	ATP7B	alzheimer's disease	Diseases of the nervous system
540	ATP7B	cirrhosis|liver cirrhosis	Diseases of the digestive system
540	ATP7B	malignant neoplasm of ovary|ovarian carcinoma	Neoplasms
540	ATP7B	liver carcinoma	Neoplasms
545	ATR	ataxia telangiectasia	Diseases of the nervous system
545	ATR	breast carcinoma|malignant neoplasm of breast	Neoplasms
545	ATR	colon carcinoma|malignant tumor of colon	Neoplasms
545	ATR	colorectal cancer|colorectal carcinoma	Neoplasms
545	ATR	fanconi anemia|fanconi anemia, complementation group a (disorder)	Diseases of the blood and blood-forming organs and certain disorders involving the immune mechanism
545	ATR	leukemia|leukemia, myelocytic, acute	Neoplasms
545	ATR	chronic lymphocytic leukemia	Neoplasms
545	ATR	melanoma	Neoplasms
545	ATR	mental retardation	Mental and behavioural disorders
545	ATR	malignant neoplasm of ovary|ovarian carcinoma	Neoplasms
545	ATR	pancreatic neoplasm	Neoplasms
545	ATR	carcinoma of lung|malignant neoplasm of lung|primary malignant neoplasm of lung	Neoplasms
545	ATR	leukemogenesis	Neoplasms
546	ATRX	astrocytoma	Neoplasms
546	ATRX	glioblastoma|glioma	Neoplasms
546	ATRX	mental retardation	Mental and behavioural disorders
546	ATRX	central neuroblastoma|neuroblastoma	Neoplasms
551	AVP	alcoholic intoxication, chronic	Mental and behavioural disorders
551	AVP	anxiety	Mental and behavioural disorders
551	AVP	autistic disorder	Mental and behavioural disorders
551	AVP	bipolar disorder	Mental and behavioural disorders
551	AVP	breast carcinoma|malignant neoplasm of breast	Neoplasms
551	AVP	colon carcinoma|malignant tumor of colon	Neoplasms
551	AVP	colorectal cancer|colorectal carcinoma	Neoplasms
551	AVP	depressive disorder|mental depression	Mental and behavioural disorders
551	AVP	congestive heart failure|heart failure	Diseases of the circulatory system
551	AVP	schizophrenia	Mental and behavioural disorders
551	AVP	major depressive disorder|unipolar depression	Mental and behavioural disorders
551	AVP	small cell carcinoma of lung	Neoplasms
551	AVP	carcinoma of lung|malignant neoplasm of lung|primary malignant neoplasm of lung	Neoplasms
551	AVP	esophageal carcinoma|malignant neoplasm of esophagus	Neoplasms
551	AVP	squamous cell carcinoma of the head and neck	Neoplasms
551	AVP	liver carcinoma	Neoplasms
552	AVPR1A	autistic disorder	Mental and behavioural disorders
552	AVPR1A	obesity	Endocrine, nutritional and metabolic diseases
552	AVPR1A	schizophrenia	Mental and behavioural disorders
552	AVPR1A	autism spectrum disorders	Mental and behavioural disorders
553	AVPR1B	bipolar disorder	Mental and behavioural disorders
554	AVPR2	mental retardation	Mental and behavioural disorders
558	AXL	breast carcinoma|malignant neoplasm of breast	Neoplasms
558	AXL	non-small cell lung carcinoma	Neoplasms
558	AXL	glioblastoma|glioma	Neoplasms
558	AXL	leukemia|leukemia, myelocytic, acute	Neoplasms
558	AXL	melanoma	Neoplasms
558	AXL	malignant neoplasm of pancreas|pancreatic carcinoma	Neoplasms
558	AXL	carcinoma of lung|malignant neoplasm of lung|primary malignant neoplasm of lung	Neoplasms
558	AXL	malignant neoplasm of prostate|prostate carcinoma	Neoplasms
558	AXL	triple negative breast neoplasms	Neoplasms
563	AZGP1	breast carcinoma|malignant neoplasm of breast	Neoplasms
563	AZGP1	obesity	Endocrine, nutritional and metabolic diseases
563	AZGP1	malignant neoplasm of prostate|prostate carcinoma	Neoplasms
567	B2M	amyloidosis	Endocrine, nutritional and metabolic diseases
567	B2M	breast carcinoma|malignant neoplasm of breast	Neoplasms
567	B2M	colon carcinoma|malignant tumor of colon	Neoplasms
567	B2M	renal cell carcinoma	Neoplasms
567	B2M	chronic lymphocytic leukemia	Neoplasms
567	B2M	melanoma	Neoplasms
567	B2M	multiple myeloma	Neoplasms
567	B2M	central neuroblastoma|neuroblastoma	Neoplasms
567	B2M	degenerative polyarthritis	Diseases of the musculoskeletal system and connective tissue
567	B2M	diffuse large b-cell lymphoma	Neoplasms
567	B2M	malignant neoplasm of prostate|prostate carcinoma	Neoplasms
570	BAAT	colon carcinoma|malignant tumor of colon	Neoplasms
570	BAAT	colorectal cancer|colorectal carcinoma	Neoplasms
570	BAAT	malignant neoplasm of stomach|stomach carcinoma	Neoplasms
571	BACH1	breast carcinoma|malignant neoplasm of breast	Neoplasms
571	BACH1	down syndrome	Congenital malformations, deformations and chromosomal abnormalities
571	BACH1	fanconi anemia|fanconi anemia, complementation group a (disorder)	Diseases of the blood and blood-forming organs and certain disorders involving the immune mechanism
571	BACH1	malignant neoplasm of ovary|ovarian carcinoma	Neoplasms
572	BAD	breast carcinoma|malignant neoplasm of breast	Neoplasms
572	BAD	colorectal cancer|colorectal carcinoma	Neoplasms
572	BAD	glioblastoma|glioma	Neoplasms
572	BAD	melanoma	Neoplasms
572	BAD	malignant neoplasm of ovary|ovarian carcinoma	Neoplasms
573	BAG1	bipolar disorder	Mental and behavioural disorders
573	BAG1	breast carcinoma|malignant neoplasm of breast	Neoplasms
573	BAG1	non-small cell lung carcinoma	Neoplasms
573	BAG1	colorectal cancer|colorectal carcinoma	Neoplasms
573	BAG1	schizophrenia	Mental and behavioural disorders
574	BAGE	melanoma	Neoplasms
575	ADGRB1	glioblastoma|glioma	Neoplasms
575	ADGRB1	malignant neoplasm of stomach|stomach carcinoma	Neoplasms
578	BAK1	breast carcinoma|malignant neoplasm of breast	Neoplasms
578	BAK1	non-small cell lung carcinoma	Neoplasms
578	BAK1	chronic lymphocytic leukemia	Neoplasms
578	BAK1	malignant neoplasm of stomach|stomach carcinoma	Neoplasms
578	BAK1	carcinoma of lung|malignant neoplasm of lung|primary malignant neoplasm of lung	Neoplasms
580	BARD1	breast carcinoma|malignant neoplasm of breast	Neoplasms
580	BARD1	central neuroblastoma|neuroblastoma	Neoplasms
580	BARD1	malignant neoplasm of ovary|ovarian carcinoma	Neoplasms
580	BARD1	ovarian neoplasm	Neoplasms
581	BAX	alzheimer's disease	Diseases of the nervous system
581	BAX	bladder neoplasm|carcinoma of bladder|malignant neoplasm of urinary bladder	Neoplasms
581	BAX	breast carcinoma|malignant neoplasm of breast	Neoplasms
581	BAX	burkitt lymphoma	Neoplasms
581	BAX	colon carcinoma|malignant tumor of colon	Neoplasms
581	BAX	endometrial carcinoma|malignant neoplasm of endometrium|uterine corpus cancer	Neoplasms
581	BAX	non-small cell lung carcinoma	Neoplasms
581	BAX	squamous cell carcinoma	Neoplasms
581	BAX	carcinoma, transitional cell	Neoplasms
581	BAX	colorectal cancer|colorectal carcinoma	Neoplasms
581	BAX	glioblastoma|glioma	Neoplasms
581	BAX	hodgkin disease	Neoplasms
581	BAX	fibroid tumor	Neoplasms
581	BAX	leukemia|leukemia, myelocytic, acute	Neoplasms
581	BAX	chronic lymphocytic leukemia	Neoplasms
581	BAX	acute lymphocytic leukemia|precursor cell lymphoblastic leukemia lymphoma	Neoplasms
581	BAX	myeloid leukemia, chronic	Neoplasms
581	BAX	lymphoma, non-hodgkin	Neoplasms
581	BAX	malignant neoplasm of stomach|stomach carcinoma	Neoplasms
581	BAX	melanoma	Neoplasms
581	BAX	myocardial infarction	Diseases of the circulatory system
581	BAX	osteosarcoma|osteosarcoma of bone	Neoplasms
581	BAX	malignant neoplasm of ovary|ovarian carcinoma	Neoplasms
581	BAX	malignant neoplasm of pancreas|pancreatic carcinoma	Neoplasms
581	BAX	carcinoma of lung|malignant neoplasm of lung|primary malignant neoplasm of lung	Neoplasms
581	BAX	malignant neoplasm of prostate|prostate carcinoma	Neoplasms
581	BAX	epithelial ovarian cancer	Neoplasms
581	BAX	liver carcinoma	Neoplasms
582	BBS1	obesity	Endocrine, nutritional and metabolic diseases
583	BBS2	obesity	Endocrine, nutritional and metabolic diseases
583	BBS2	retinitis pigmentosa	Diseases of the eye and adnexa
585	BBS4	obesity	Endocrine, nutritional and metabolic diseases
585	BBS4	retinitis pigmentosa	Diseases of the eye and adnexa
586	BCAT1	colorectal cancer|colorectal carcinoma	Neoplasms
590	BCHE	alzheimer's disease	Diseases of the nervous system
590	BCHE	amyloidosis	Endocrine, nutritional and metabolic diseases
590	BCHE	coronary arteriosclerosis|coronary artery disease|coronary heart disease	Diseases of the circulatory system
590	BCHE	dementia|presenile dementia	Mental and behavioural disorders
590	BCHE	diabetes mellitus, non-insulin-dependent	Endocrine, nutritional and metabolic diseases
590	BCHE	leukemia|leukemia, myelocytic, acute	Neoplasms
590	BCHE	obesity	Endocrine, nutritional and metabolic diseases
590	BCHE	impaired cognition	Mental and behavioural disorders
590	BCHE	metabolic syndrome x	Endocrine, nutritional and metabolic diseases
595	CCND1	astrocytoma	Neoplasms
595	CCND1	ataxia telangiectasia	Diseases of the nervous system
595	CCND1	bladder neoplasm|carcinoma of bladder|malignant neoplasm of urinary bladder	Neoplasms
595	CCND1	breast carcinoma|malignant neoplasm of breast	Neoplasms
595	CCND1	burkitt lymphoma	Neoplasms
595	CCND1	colon carcinoma|malignant tumor of colon	Neoplasms
595	CCND1	endometrial carcinoma|malignant neoplasm of endometrium|uterine corpus cancer	Neoplasms
595	CCND1	malignant neoplasm of thyroid|thyroid carcinoma	Neoplasms
595	CCND1	non-small cell lung carcinoma	Neoplasms
595	CCND1	renal cell carcinoma	Neoplasms
595	CCND1	squamous cell carcinoma	Neoplasms
595	CCND1	carcinoma, transitional cell	Neoplasms
595	CCND1	cervical cancer|cervix carcinoma|malignant tumor of cervix	Neoplasms
595	CCND1	colorectal cancer|colorectal carcinoma	Neoplasms
595	CCND1	endometriosis	Diseases of the genitourinary system
595	CCND1	glioblastoma|glioma	Neoplasms
595	CCND1	hodgkin disease	Neoplasms
595	CCND1	fibroid tumor	Neoplasms
595	CCND1	leukemia|leukemia, myelocytic, acute	Neoplasms
595	CCND1	chronic lymphocytic leukemia	Neoplasms
595	CCND1	acute lymphocytic leukemia|precursor cell lymphoblastic leukemia lymphoma	Neoplasms
595	CCND1	myeloid leukemia	Neoplasms
595	CCND1	myeloid leukemia, chronic	Neoplasms
595	CCND1	lymphoma, follicular	Neoplasms
595	CCND1	lymphoma, non-hodgkin	Neoplasms
595	CCND1	malignant neoplasm of stomach|stomach carcinoma	Neoplasms
595	CCND1	medulloblastoma	Neoplasms
595	CCND1	melanoma	Neoplasms
595	CCND1	meningioma	Neoplasms
595	CCND1	multiple myeloma	Neoplasms
595	CCND1	central neuroblastoma|neuroblastoma	Neoplasms
595	CCND1	obesity	Endocrine, nutritional and metabolic diseases
595	CCND1	osteosarcoma|osteosarcoma of bone	Neoplasms
595	CCND1	malignant neoplasm of ovary|ovarian carcinoma	Neoplasms
595	CCND1	pancreatic neoplasm	Neoplasms
595	CCND1	pheochromocytoma	Neoplasms
595	CCND1	adenomatous polyposis coli	Neoplasms
595	CCND1	retinoblastoma	Neoplasms
595	CCND1	schizophrenia	Mental and behavioural disorders
595	CCND1	thyroid neoplasm	Neoplasms
595	CCND1	diffuse large b-cell lymphoma	Neoplasms
595	CCND1	small cell carcinoma of lung	Neoplasms
595	CCND1	adenocarcinoma of lung (disorder)	Neoplasms
595	CCND1	esophageal carcinoma|malignant neoplasm of esophagus	Neoplasms
595	CCND1	lip and oral cavity carcinoma|malignant neoplasm of mouth	Neoplasms
595	CCND1	cholangiocarcinoma	Neoplasms
595	CCND1	malignant neoplasm of pancreas|pancreatic carcinoma	Neoplasms
595	CCND1	papillary thyroid carcinoma	Neoplasms
595	CCND1	carcinoma of lung|malignant neoplasm of lung|primary malignant neoplasm of lung	Neoplasms
595	CCND1	cancer of head and neck	Neoplasms
595	CCND1	squamous cell carcinoma of esophagus	Neoplasms
595	CCND1	malignant lymphoma, lymphocytic, intermediate differentiation, diffuse	Neoplasms
595	CCND1	liver and intrahepatic biliary tract carcinoma|malignant neoplasm of liver	Neoplasms
595	CCND1	malignant neoplasm of prostate|prostate carcinoma	Neoplasms
595	CCND1	ewings sarcoma	Neoplasms
595	CCND1	malignant glioma	Neoplasms
595	CCND1	leukemogenesis	Neoplasms
595	CCND1	epithelial ovarian cancer	Neoplasms
595	CCND1	secondary malignant neoplasm of lymph node	Neoplasms
595	CCND1	ovarian neoplasm	Neoplasms
595	CCND1	squamous cell carcinoma of the head and neck	Neoplasms
595	CCND1	sarcoma	Neoplasms
595	CCND1	pancreatic ductal adenocarcinoma	Neoplasms
595	CCND1	conventional (clear cell) renal cell carcinoma|renal carcinoma	Neoplasms
595	CCND1	hepatocarcinogenesis	Neoplasms
595	CCND1	glioblastoma multiforme	Neoplasms
595	CCND1	idiopathic pulmonary fibrosis	Diseases of the respiratory system
595	CCND1	liver carcinoma	Neoplasms
595	CCND1	nasopharyngeal carcinoma	Neoplasms
596	BCL2	alzheimer's disease	Diseases of the nervous system
596	BCL2	amyloidosis	Endocrine, nutritional and metabolic diseases
596	BCL2	amyotrophic lateral sclerosis	Diseases of the nervous system
596	BCL2	rheumatoid arthritis	Diseases of the musculoskeletal system and connective tissue
596	BCL2	asthma	Diseases of the respiratory system
596	BCL2	astrocytoma	Neoplasms
596	BCL2	autistic disorder	Mental and behavioural disorders
596	BCL2	behcet syndrome	Diseases of the musculoskeletal system and connective tissue
596	BCL2	bipolar disorder	Mental and behavioural disorders
596	BCL2	bladder neoplasm|carcinoma of bladder|malignant neoplasm of urinary bladder	Neoplasms
596	BCL2	breast carcinoma|malignant neoplasm of breast	Neoplasms
596	BCL2	burkitt lymphoma	Neoplasms
596	BCL2	colon carcinoma|malignant tumor of colon	Neoplasms
596	BCL2	endometrial carcinoma|malignant neoplasm of endometrium|uterine corpus cancer	Neoplasms
596	BCL2	non-small cell lung carcinoma	Neoplasms
596	BCL2	renal cell carcinoma	Neoplasms
596	BCL2	squamous cell carcinoma	Neoplasms
596	BCL2	carcinoma, transitional cell	Neoplasms
596	BCL2	cervical cancer|cervix carcinoma|malignant tumor of cervix	Neoplasms
596	BCL2	chondrosarcoma	Neoplasms
596	BCL2	crohn disease|ulcerative colitis	Diseases of the digestive system
596	BCL2	colorectal cancer|colorectal carcinoma	Neoplasms
596	BCL2	cystic fibrosis	Endocrine, nutritional and metabolic diseases
596	BCL2	depressive disorder|mental depression	Mental and behavioural disorders
596	BCL2	diabetes mellitus, insulin-dependent	Endocrine, nutritional and metabolic diseases
596	BCL2	diabetes mellitus, non-insulin-dependent	Endocrine, nutritional and metabolic diseases
596	BCL2	endometriosis	Diseases of the genitourinary system
596	BCL2	glioblastoma|glioma	Neoplasms
596	BCL2	graves disease	Endocrine, nutritional and metabolic diseases
596	BCL2	hodgkin disease	Neoplasms
596	BCL2	huntington disease	Diseases of the nervous system
596	BCL2	fibroid tumor	Neoplasms
596	BCL2	leukemia|leukemia, myelocytic, acute	Neoplasms
596	BCL2	chronic lymphocytic leukemia	Neoplasms
596	BCL2	acute lymphocytic leukemia|precursor cell lymphoblastic leukemia lymphoma	Neoplasms
596	BCL2	leukemia, lymphocytic, acute, l1	Neoplasms
596	BCL2	myeloid leukemia	Neoplasms
596	BCL2	myeloid leukemia, chronic	Neoplasms
596	BCL2	acute promyelocytic leukemia	Neoplasms
596	BCL2	adult t-cell lymphoma/leukemia	Neoplasms
596	BCL2	lupus erythematosus|lupus erythematosus, discoid|lupus vulgaris	Diseases of the skin and subcutaneous tissue
596	BCL2	lupus erythematosus, systemic	Diseases of the skin and subcutaneous tissue
[truncated: 30,667 more rows]
