# Supplementary material for: Geometric characterisation of disease modules
Source: Appl Netw Sci. 2018 Jun 18;3(1):10. doi: 10.1007/s41109-018-0066-3 (PMC6214295; doi:10.1007/s41109-018-0066-3)
Supplement: Supplementary file 1 — Supplementary files. (ZIP 3154 kb) [file 41109_2018_66_MOESM1_ESM.zip › 41109_2018_66_MOESM2_ESM/Supplementary files/Supplementary_File_S4.tsv]

entrez	times_used_as_faulty	fda	potential_drug_target
7124	1230	TRUE	FALSE
7157	1084	TRUE	FALSE
3569	996	FALSE	FALSE
7422	972	TRUE	FALSE
1029	807	FALSE	FALSE
3553	785	FALSE	FALSE
7040	765	FALSE	FALSE
596	723	FALSE	FALSE
4524	640	TRUE	FALSE
4318	635	FALSE	FALSE
3586	632	FALSE	TRUE
5743	627	FALSE	FALSE
207	626	TRUE	FALSE
5290	625	FALSE	FALSE
6774	618	FALSE	FALSE
7852	616	FALSE	FALSE
4790	615	TRUE	FALSE
3552	569	FALSE	FALSE
5468	569	FALSE	FALSE
1956	567	TRUE	FALSE
3091	553	FALSE	FALSE
3479	544	FALSE	FALSE
3458	541	FALSE	FALSE
5291	537	TRUE	FALSE
595	536	FALSE	FALSE
2944	526	TRUE	FALSE
5243	506	FALSE	FALSE
5728	505	FALSE	FALSE
3123	489	TRUE	FALSE
5294	489	TRUE	FALSE
3565	488	FALSE	FALSE
3576	488	FALSE	FALSE
5293	487	TRUE	FALSE
2952	476	TRUE	FALSE
4313	475	FALSE	FALSE
1636	469	FALSE	TRUE
7099	466	FALSE	FALSE
2099	463	FALSE	FALSE
348	456	FALSE	FALSE
6347	455	FALSE	FALSE
5594	454	FALSE	FALSE
3107	445	FALSE	FALSE
5054	441	FALSE	FALSE
4193	426	FALSE	FALSE
7015	426	FALSE	FALSE
1401	421	TRUE	FALSE
3105	421	TRUE	FALSE
3557	418	FALSE	FALSE
4609	411	FALSE	FALSE
5111	391	TRUE	FALSE
1026	384	FALSE	FALSE
7248	367	FALSE	FALSE
2247	365	TRUE	FALSE
2950	365	FALSE	FALSE
3082	365	FALSE	FALSE
355	361	FALSE	TRUE
3383	357	FALSE	TRUE
4312	357	FALSE	FALSE
1950	354	FALSE	TRUE
2335	349	FALSE	FALSE
2064	347	TRUE	FALSE
3558	343	FALSE	FALSE
960	339	FALSE	FALSE
1030	338	FALSE	FALSE
4513	336	FALSE	FALSE
472	333	FALSE	FALSE
4846	326	FALSE	FALSE
4233	324	FALSE	TRUE
183	312	FALSE	FALSE
3439	311	FALSE	FALSE
1027	305	FALSE	FALSE
2475	304	FALSE	FALSE
8743	303	FALSE	FALSE
7515	301	FALSE	FALSE
836	297	FALSE	TRUE
1437	288	FALSE	FALSE
6696	287	FALSE	FALSE
7421	287	FALSE	TRUE
3480	286	TRUE	FALSE
23158	282	FALSE	TRUE
3845	281	TRUE	FALSE
3447	280	FALSE	FALSE
2146	279	FALSE	FALSE
27306	278	TRUE	FALSE
6520	277	FALSE	FALSE
4049	275	TRUE	FALSE
5972	273	TRUE	FALSE
1543	270	FALSE	FALSE
3481	270	FALSE	FALSE
627	270	FALSE	FALSE
673	270	TRUE	FALSE
2048	269	FALSE	FALSE
23411	268	FALSE	FALSE
6387	268	FALSE	FALSE
3952	266	FALSE	FALSE
7076	259	FALSE	FALSE
3815	258	FALSE	FALSE
4851	258	FALSE	FALSE
4843	255	TRUE	FALSE
1906	254	FALSE	FALSE
3077	251	TRUE	FALSE
1234	250	FALSE	FALSE
6648	247	FALSE	FALSE
185	246	FALSE	TRUE
11186	244	TRUE	FALSE
947	241	FALSE	FALSE
3606	240	FALSE	FALSE
367	232	FALSE	FALSE
613	231	FALSE	FALSE
3106	227	TRUE	FALSE
5328	226	FALSE	FALSE
1019	225	FALSE	FALSE
5444	225	FALSE	TRUE
4314	224	FALSE	FALSE
3265	223	FALSE	TRUE
4170	221	FALSE	FALSE
4255	221	TRUE	FALSE
6352	221	TRUE	FALSE
3605	220	FALSE	TRUE
4780	220	TRUE	FALSE
841	220	FALSE	FALSE
3119	219	FALSE	TRUE
4582	217	FALSE	FALSE
675	216	FALSE	FALSE
213	212	FALSE	FALSE
929	212	FALSE	FALSE
1490	208	FALSE	FALSE
861	208	TRUE	FALSE
10	206	FALSE	FALSE
3717	203	FALSE	TRUE
6401	203	TRUE	FALSE
2068	202	TRUE	FALSE
4353	201	FALSE	FALSE
1312	200	FALSE	TRUE
1493	199	TRUE	FALSE
672	198	FALSE	FALSE
958	198	FALSE	TRUE
857	197	FALSE	FALSE
1728	195	FALSE	FALSE
2908	194	FALSE	TRUE
1571	193	TRUE	FALSE
50943	193	FALSE	TRUE
324	192	FALSE	FALSE
3596	192	FALSE	TRUE
3162	187	TRUE	FALSE
5340	187	TRUE	FALSE
3115	184	FALSE	TRUE
4153	183	FALSE	FALSE
154	180	FALSE	FALSE
7298	180	TRUE	FALSE
1499	179	TRUE	FALSE
7097	179	FALSE	FALSE
2056	178	FALSE	FALSE
3791	178	TRUE	FALSE
142	177	FALSE	FALSE
8842	176	FALSE	FALSE
129831	175	FALSE	FALSE
6647	174	FALSE	FALSE
7133	173	FALSE	FALSE
2100	172	FALSE	FALSE
4852	172	FALSE	FALSE
7161	172	FALSE	FALSE
4311	171	TRUE	FALSE
2214	169	FALSE	TRUE
5443	168	TRUE	FALSE
351	165	TRUE	FALSE
4292	165	FALSE	FALSE
5979	165	FALSE	FALSE
847	165	FALSE	FALSE
2272	163	FALSE	FALSE
64127	163	FALSE	FALSE
2120	162	TRUE	FALSE
7431	161	FALSE	FALSE
19	159	FALSE	FALSE
7039	159	FALSE	FALSE
1017	158	FALSE	FALSE
1869	158	FALSE	FALSE
5595	158	FALSE	FALSE
6275	157	FALSE	FALSE
7057	155	FALSE	FALSE
114548	154	FALSE	FALSE
4436	154	TRUE	FALSE
6750	154	FALSE	FALSE
2697	153	FALSE	FALSE
999	153	FALSE	FALSE
1432	152	TRUE	FALSE
2322	152	FALSE	FALSE
3643	151	FALSE	FALSE
6532	151	FALSE	TRUE
2147	149	FALSE	FALSE
1577	148	FALSE	TRUE
217	148	FALSE	FALSE
54474	148	TRUE	FALSE
5727	148	FALSE	FALSE
9370	148	FALSE	TRUE
2152	147	FALSE	FALSE
196	145	TRUE	FALSE
3417	145	FALSE	FALSE
648	145	FALSE	FALSE
1268	143	FALSE	FALSE
177	143	TRUE	FALSE
238	143	FALSE	FALSE
3953	143	FALSE	TRUE
4323	143	FALSE	FALSE
1958	142	FALSE	FALSE
2308	142	FALSE	TRUE
3240	142	FALSE	FALSE
4968	142	FALSE	FALSE
7490	142	FALSE	FALSE
930	142	FALSE	FALSE
26191	141	FALSE	FALSE
3593	141	FALSE	FALSE
1813	140	FALSE	FALSE
285	140	TRUE	FALSE
4128	140	FALSE	FALSE
5744	140	FALSE	FALSE
4548	139	FALSE	FALSE
1576	138	FALSE	FALSE
1786	138	FALSE	FALSE
25	137	FALSE	TRUE
335	137	FALSE	TRUE
7077	137	FALSE	TRUE
4023	136	FALSE	FALSE
2735	135	FALSE	FALSE
373156	135	FALSE	FALSE
4982	135	FALSE	FALSE
2260	134	TRUE	FALSE
353	134	FALSE	FALSE
3566	134	FALSE	FALSE
3662	134	TRUE	FALSE
5609	134	FALSE	FALSE
56996	134	FALSE	TRUE
581	134	FALSE	FALSE
4893	133	FALSE	FALSE
598	133	FALSE	FALSE
29126	132	FALSE	FALSE
3308	132	FALSE	FALSE
5465	132	TRUE	FALSE
5894	132	TRUE	FALSE
3630	131	FALSE	FALSE
1071	130	FALSE	FALSE
26073	130	FALSE	FALSE
356	130	FALSE	TRUE
4803	130	FALSE	FALSE
6657	130	FALSE	TRUE
729230	130	FALSE	FALSE
1822	129	TRUE	FALSE
3559	129	TRUE	FALSE
3689	129	TRUE	FALSE
4547	129	TRUE	FALSE
6581	129	FALSE	FALSE
6678	128	FALSE	TRUE
8856	126	FALSE	FALSE
3702	125	FALSE	FALSE
4297	125	FALSE	TRUE
6772	125	FALSE	TRUE
7351	125	FALSE	FALSE
4613	123	FALSE	FALSE
5265	123	FALSE	FALSE
10891	122	FALSE	FALSE
11200	122	FALSE	FALSE
1666	122	FALSE	FALSE
2052	122	FALSE	FALSE
7965	122	FALSE	FALSE
931	122	TRUE	FALSE
9699	122	FALSE	FALSE
231	121	FALSE	FALSE
2784	121	FALSE	FALSE
5079	121	TRUE	FALSE
5347	121	TRUE	FALSE
5599	121	FALSE	FALSE
7936	121	FALSE	FALSE
3486	120	FALSE	FALSE
7078	120	FALSE	FALSE
54106	118	TRUE	FALSE
7048	118	TRUE	FALSE
9402	118	TRUE	FALSE
1559	117	FALSE	FALSE
4684	117	FALSE	FALSE
9429	117	FALSE	FALSE
51750	116	TRUE	FALSE
5879	116	FALSE	FALSE
83667	116	FALSE	TRUE
2153	115	FALSE	FALSE
2321	115	FALSE	FALSE
2670	115	FALSE	FALSE
3117	115	TRUE	FALSE
3627	115	FALSE	FALSE
3690	115	FALSE	FALSE
4282	115	TRUE	FALSE
51561	115	FALSE	FALSE
6513	115	FALSE	FALSE
4869	114	FALSE	TRUE
7424	114	FALSE	FALSE
8091	114	FALSE	FALSE
1113	113	FALSE	FALSE
126	113	FALSE	FALSE
1392	113	FALSE	FALSE
4316	113	FALSE	FALSE
4842	113	FALSE	FALSE
5925	113	FALSE	FALSE
6890	113	FALSE	FALSE
1557	112	FALSE	FALSE
2212	112	FALSE	TRUE
6469	111	TRUE	FALSE
6891	111	FALSE	TRUE
1111	110	TRUE	FALSE
149233	110	FALSE	FALSE
2264	110	FALSE	FALSE
22915	110	FALSE	FALSE
10320	109	FALSE	FALSE
174	109	FALSE	FALSE
2067	109	FALSE	FALSE
2332	109	FALSE	FALSE
3356	109	FALSE	FALSE
3418	108	FALSE	FALSE
4914	108	FALSE	FALSE
718	108	FALSE	FALSE
133	107	FALSE	FALSE
3329	107	TRUE	FALSE
7132	107	TRUE	FALSE
10598	106	FALSE	FALSE
1909	106	FALSE	FALSE
51014	106	FALSE	FALSE
5788	106	TRUE	FALSE
604	106	FALSE	FALSE
7412	106	FALSE	FALSE
4288	105	FALSE	FALSE
1191	104	TRUE	FALSE
4089	104	TRUE	FALSE
4683	104	TRUE	FALSE
4830	104	FALSE	TRUE
6886	104	FALSE	FALSE
80781	104	FALSE	FALSE
10519	103	FALSE	FALSE
11009	103	FALSE	TRUE
25897	103	FALSE	FALSE
54790	103	TRUE	FALSE
8660	103	TRUE	FALSE
959	103	FALSE	FALSE
5241	102	FALSE	FALSE
2668	101	FALSE	FALSE
6531	101	FALSE	FALSE
6935	101	FALSE	FALSE
923	101	FALSE	TRUE
331	100	FALSE	FALSE
332	100	FALSE	FALSE
338	100	FALSE	FALSE
3683	100	FALSE	FALSE
4018	100	FALSE	FALSE
83478	100	TRUE	FALSE
1387	99	FALSE	TRUE
1398	99	TRUE	FALSE
1815	99	FALSE	FALSE
23038	99	TRUE	FALSE
4552	99	FALSE	FALSE
2305	98	FALSE	TRUE
2551	98	FALSE	FALSE
8651	98	FALSE	FALSE
2244	97	FALSE	TRUE
3492	97	FALSE	TRUE
7517	97	FALSE	FALSE
80339	97	FALSE	TRUE
3949	96	FALSE	TRUE
4763	96	FALSE	TRUE
5156	96	FALSE	FALSE
796	96	FALSE	FALSE
284	95	FALSE	FALSE
3562	95	TRUE	FALSE
860	95	FALSE	FALSE
948	95	FALSE	FALSE
9971	95	FALSE	FALSE
1116	94	TRUE	FALSE
6422	94	FALSE	FALSE
9021	94	FALSE	FALSE
1045	93	FALSE	TRUE
5781	93	FALSE	FALSE
1812	92	FALSE	FALSE
2875	92	TRUE	FALSE
3456	92	FALSE	FALSE
4204	92	FALSE	FALSE
5663	92	FALSE	FALSE
5715	92	TRUE	FALSE
7450	92	FALSE	FALSE
875	92	FALSE	FALSE
2521	91	TRUE	FALSE
100507436	90	TRUE	FALSE
1137	90	TRUE	FALSE
2263	90	TRUE	FALSE
3667	90	FALSE	FALSE
3725	90	FALSE	FALSE
4000	90	FALSE	FALSE
1535	89	TRUE	FALSE
6646	89	TRUE	FALSE
1917	88	FALSE	TRUE
345	88	TRUE	FALSE
4194	88	FALSE	FALSE
4306	88	TRUE	FALSE
4322	88	TRUE	FALSE
50616	88	TRUE	FALSE
5087	88	TRUE	FALSE
5698	88	FALSE	FALSE
6934	88	FALSE	FALSE
1508	87	FALSE	TRUE
2688	87	FALSE	FALSE
2932	87	FALSE	FALSE
3146	87	FALSE	FALSE
3172	87	TRUE	FALSE
4363	87	TRUE	FALSE
6794	87	FALSE	TRUE
282617	86	FALSE	FALSE
5080	86	FALSE	TRUE
862	86	FALSE	FALSE
940	86	TRUE	FALSE
1048	85	TRUE	FALSE
10855	85	TRUE	FALSE
3958	85	FALSE	FALSE
5888	85	FALSE	FALSE
8600	85	FALSE	FALSE
2309	84	FALSE	FALSE
2739	84	FALSE	FALSE
3280	84	FALSE	FALSE
3429	84	TRUE	FALSE
6775	84	FALSE	FALSE
92140	84	FALSE	FALSE
2113	83	FALSE	FALSE
2130	83	FALSE	FALSE
6777	83	FALSE	FALSE
10673	82	FALSE	FALSE
1385	82	FALSE	TRUE
1630	82	FALSE	FALSE
2006	82	TRUE	FALSE
4137	82	TRUE	FALSE
5617	82	FALSE	FALSE
6863	82	FALSE	FALSE
1302	81	FALSE	TRUE
353376	81	TRUE	FALSE
4088	81	TRUE	FALSE
551	81	FALSE	FALSE
57379	81	FALSE	TRUE
6790	81	FALSE	FALSE
2215	80	FALSE	FALSE
2778	80	FALSE	FALSE
3135	80	FALSE	FALSE
5319	80	TRUE	FALSE
100302736	79	FALSE	FALSE
1485	79	FALSE	FALSE
1586	79	FALSE	FALSE
1649	79	TRUE	FALSE
29107	79	TRUE	FALSE
4879	79	FALSE	FALSE
5176	79	FALSE	FALSE
8626	79	FALSE	FALSE
121278	78	FALSE	FALSE
2271	78	TRUE	FALSE
2629	78	FALSE	FALSE
2645	78	FALSE	FALSE
3320	78	FALSE	FALSE
3554	78	FALSE	FALSE
4437	78	FALSE	FALSE
7295	78	FALSE	FALSE
9734	78	FALSE	FALSE
1471	77	TRUE	FALSE
1674	77	TRUE	FALSE
1977	77	TRUE	FALSE
3592	77	FALSE	FALSE
4005	77	FALSE	FALSE
5970	77	FALSE	TRUE
10923	76	FALSE	FALSE
148	76	FALSE	FALSE
155	76	TRUE	FALSE
29072	76	TRUE	FALSE
3918	76	FALSE	TRUE
5460	76	FALSE	FALSE
57817	76	TRUE	FALSE
6720	76	TRUE	FALSE
7941	76	FALSE	FALSE
100124700	75	TRUE	FALSE
2034	75	FALSE	FALSE
27086	75	TRUE	FALSE
3925	75	FALSE	FALSE
5020	75	FALSE	FALSE
6285	75	FALSE	FALSE
1316	74	FALSE	TRUE
153	74	FALSE	FALSE
208	74	FALSE	FALSE
50507	74	FALSE	TRUE
5320	74	FALSE	FALSE
545	74	FALSE	FALSE
10327	73	FALSE	FALSE
2353	73	FALSE	FALSE
3075	73	FALSE	FALSE
4210	73	FALSE	FALSE
5175	73	TRUE	FALSE
5891	73	FALSE	FALSE
885	73	FALSE	FALSE
10413	72	FALSE	FALSE
1236	72	FALSE	FALSE
2078	72	TRUE	FALSE
3065	72	TRUE	FALSE
3600	72	FALSE	FALSE
51741	72	TRUE	FALSE
65125	72	FALSE	FALSE
6597	72	FALSE	FALSE
7070	72	FALSE	FALSE
7253	72	FALSE	FALSE
10018	71	TRUE	FALSE
1280	71	FALSE	FALSE
2833	71	FALSE	TRUE
3371	71	FALSE	FALSE
3956	71	TRUE	FALSE
3990	71	FALSE	FALSE
412	71	TRUE	FALSE
4915	71	FALSE	FALSE
6462	71	TRUE	FALSE
943	71	FALSE	TRUE
10763	70	FALSE	FALSE
1080	70	FALSE	TRUE
151	70	FALSE	TRUE
1545	70	TRUE	FALSE
2065	70	FALSE	TRUE
4908	70	TRUE	FALSE
5048	70	FALSE	FALSE
6382	70	TRUE	FALSE
8915	70	TRUE	FALSE
2806	69	FALSE	FALSE
2903	69	TRUE	FALSE
3727	69	TRUE	FALSE
5467	69	FALSE	FALSE
650	69	TRUE	FALSE
7415	69	FALSE	FALSE
1021	68	FALSE	FALSE
10395	68	TRUE	FALSE
2208	68	FALSE	FALSE
3205	68	FALSE	FALSE
5167	68	TRUE	FALSE
6403	68	FALSE	FALSE
768	68	FALSE	FALSE
10671	67	FALSE	FALSE
1277	67	FALSE	FALSE
186	67	FALSE	FALSE
1969	67	FALSE	FALSE
2261	67	TRUE	FALSE
23451	67	FALSE	TRUE
3014	67	FALSE	FALSE
5133	67	FALSE	FALSE
5228	67	FALSE	FALSE
5978	67	FALSE	FALSE
7052	67	FALSE	FALSE
79068	67	FALSE	FALSE
10534	66	TRUE	FALSE
118	66	FALSE	TRUE
1544	66	TRUE	FALSE
171023	66	FALSE	TRUE
23705	66	FALSE	FALSE
3880	66	FALSE	FALSE
4583	66	FALSE	FALSE
4854	66	FALSE	TRUE
8797	66	FALSE	FALSE
158506	65	FALSE	TRUE
1814	65	TRUE	FALSE
190	65	TRUE	FALSE
2158	65	FALSE	FALSE
2646	65	FALSE	FALSE
3659	65	TRUE	FALSE
4192	65	FALSE	FALSE
5008	65	FALSE	FALSE
5649	65	FALSE	FALSE
6390	65	FALSE	FALSE
7012	65	FALSE	FALSE
8115	65	FALSE	TRUE
864	65	FALSE	FALSE
1278	64	FALSE	FALSE
23583	64	FALSE	FALSE
3934	64	FALSE	FALSE
404663	64	FALSE	FALSE
4973	64	FALSE	FALSE
6303	64	FALSE	FALSE
6402	64	TRUE	FALSE
6445	64	FALSE	FALSE
6925	64	FALSE	FALSE
79594	64	FALSE	FALSE
941	64	FALSE	FALSE
10232	63	FALSE	FALSE
10573	63	TRUE	FALSE
1890	63	FALSE	FALSE
2150	63	FALSE	FALSE
5071	63	TRUE	FALSE
5327	63	FALSE	FALSE
7098	63	FALSE	FALSE
7486	63	TRUE	FALSE
84260	63	TRUE	FALSE
2073	62	FALSE	FALSE
23405	62	FALSE	FALSE
4072	62	FALSE	TRUE
6868	62	FALSE	FALSE
7046	62	FALSE	TRUE
7799	62	FALSE	FALSE
2623	61	FALSE	FALSE
3350	61	FALSE	FALSE
3561	61	FALSE	FALSE
3732	61	FALSE	FALSE
3816	61	FALSE	FALSE
4361	61	FALSE	FALSE
51738	61	FALSE	FALSE
945	61	FALSE	TRUE
2187	60	TRUE	FALSE
2571	60	FALSE	TRUE
2915	60	TRUE	FALSE
2947	60	TRUE	FALSE
3603	60	FALSE	FALSE
3663	60	FALSE	FALSE
3802	60	FALSE	FALSE
3855	60	FALSE	FALSE
6606	60	FALSE	FALSE
894	60	TRUE	FALSE
9623	60	FALSE	FALSE
968	60	FALSE	FALSE
10611	59	FALSE	FALSE
2896	59	FALSE	FALSE
2904	59	FALSE	FALSE
3485	59	FALSE	FALSE
4360	59	FALSE	FALSE
5621	59	TRUE	FALSE
6607	59	FALSE	FALSE
6616	59	FALSE	FALSE
8030	59	FALSE	FALSE
125	58	FALSE	FALSE
1436	58	TRUE	FALSE
197	58	FALSE	FALSE
2155	58	FALSE	FALSE
2395	58	FALSE	FALSE
240	58	FALSE	FALSE
246100	58	TRUE	FALSE
3440	58	FALSE	FALSE
3491	58	FALSE	FALSE
3574	58	TRUE	FALSE
3579	58	FALSE	FALSE
4221	58	FALSE	FALSE
57556	58	FALSE	FALSE
6098	58	FALSE	FALSE
6622	58	FALSE	FALSE
6776	58	FALSE	FALSE
7042	58	FALSE	FALSE
7528	58	TRUE	FALSE
2526	57	FALSE	FALSE
2638	57	FALSE	FALSE
3784	57	FALSE	FALSE
52	57	FALSE	FALSE
55294	57	TRUE	FALSE
7128	57	FALSE	FALSE
727897	57	FALSE	FALSE
7430	57	FALSE	FALSE
8678	57	FALSE	FALSE
2011	56	FALSE	TRUE
203228	56	FALSE	FALSE
2122	56	TRUE	FALSE
3351	56	FALSE	FALSE
5350	56	FALSE	FALSE
6279	56	FALSE	FALSE
6927	56	TRUE	FALSE
7054	56	TRUE	FALSE
7337	56	FALSE	FALSE
7535	56	TRUE	FALSE
1991	55	TRUE	FALSE
2324	55	FALSE	FALSE
2539	55	FALSE	TRUE
4087	55	FALSE	FALSE
51083	55	TRUE	FALSE
57007	55	FALSE	FALSE
5741	55	FALSE	FALSE
60468	55	FALSE	FALSE
7043	55	FALSE	TRUE
7249	55	FALSE	FALSE
7291	55	FALSE	TRUE
1033	54	TRUE	FALSE
1672	54	FALSE	FALSE
1910	54	FALSE	FALSE
216	54	FALSE	FALSE
22943	54	TRUE	FALSE
23621	54	FALSE	FALSE
3159	54	FALSE	FALSE
3684	54	FALSE	FALSE
3827	54	FALSE	FALSE
5371	54	FALSE	TRUE
59067	54	FALSE	FALSE
7276	54	FALSE	FALSE
79187	54	FALSE	FALSE
896	54	FALSE	TRUE
176	53	FALSE	FALSE
1788	53	FALSE	FALSE
28514	53	FALSE	TRUE
3064	53	FALSE	FALSE
3976	53	FALSE	FALSE
407006	53	FALSE	FALSE
5914	53	TRUE	FALSE
5915	53	FALSE	FALSE
6770	53	FALSE	FALSE
7494	53	TRUE	FALSE
9260	53	FALSE	TRUE
1012	52	FALSE	TRUE
1050	52	FALSE	FALSE
1806	52	FALSE	FALSE
2066	52	TRUE	FALSE
3718	52	FALSE	FALSE
5021	52	FALSE	FALSE
5395	52	FALSE	FALSE
5445	52	FALSE	FALSE
652	52	FALSE	FALSE
8013	52	FALSE	FALSE
8431	52	FALSE	FALSE
1020	51	TRUE	FALSE
10970	51	TRUE	FALSE
1647	51	TRUE	FALSE
2125	51	FALSE	FALSE
26291	51	FALSE	FALSE
30816	51	FALSE	TRUE
317	51	FALSE	TRUE
3767	51	FALSE	FALSE
4615	51	FALSE	FALSE
59272	51	FALSE	FALSE
64689	51	FALSE	FALSE
6506	51	FALSE	FALSE
8301	51	FALSE	FALSE
8837	51	FALSE	FALSE
970	51	FALSE	FALSE
1421	50	FALSE	TRUE
2597	50	FALSE	FALSE
3195	50	FALSE	TRUE
3484	50	FALSE	FALSE
4035	50	FALSE	FALSE
4627	50	FALSE	TRUE
57016	50	FALSE	TRUE
6714	50	FALSE	FALSE
695	50	FALSE	FALSE
7508	50	FALSE	TRUE
7531	50	FALSE	FALSE
7857	50	FALSE	FALSE
79971	50	FALSE	FALSE
8314	50	FALSE	FALSE
100133941	49	FALSE	FALSE
10911	49	FALSE	TRUE
22882	49	FALSE	FALSE
2562	49	FALSE	TRUE
29760	49	FALSE	FALSE
3290	49	FALSE	FALSE
3358	49	FALSE	FALSE
4321	49	FALSE	FALSE
4878	49	FALSE	FALSE
51540	49	FALSE	FALSE
5554	49	FALSE	FALSE
5696	49	FALSE	FALSE
5981	49	FALSE	FALSE
64135	49	FALSE	FALSE
6530	49	FALSE	TRUE
6662	49	FALSE	FALSE
6752	49	TRUE	FALSE
6928	49	FALSE	FALSE
7108	49	FALSE	FALSE
7405	49	FALSE	FALSE
7428	49	FALSE	FALSE
7439	49	TRUE	FALSE
811	49	FALSE	TRUE
85480	49	FALSE	FALSE
9378	49	FALSE	FALSE
1719	48	FALSE	TRUE
255738	48	FALSE	FALSE
3416	48	FALSE	FALSE
3651	48	FALSE	FALSE
3932	48	FALSE	FALSE
4928	48	FALSE	FALSE
5069	48	FALSE	FALSE
5555	48	FALSE	FALSE
5771	48	FALSE	FALSE
590	48	FALSE	FALSE
602	48	FALSE	TRUE
6046	48	FALSE	FALSE
6271	48	FALSE	FALSE
6502	48	TRUE	FALSE
6857	48	FALSE	FALSE
7045	48	FALSE	TRUE
8829	48	FALSE	TRUE
983	48	FALSE	FALSE
9968	48	FALSE	FALSE
1244	47	FALSE	FALSE
1394	47	FALSE	FALSE
1634	47	FALSE	FALSE
168400	47	FALSE	FALSE
1859	47	FALSE	FALSE
25928	47	FALSE	TRUE
4041	47	FALSE	TRUE
5159	47	FALSE	FALSE
55655	47	FALSE	TRUE
5734	47	FALSE	TRUE
6898	47	TRUE	FALSE
7080	47	FALSE	FALSE
7137	47	FALSE	FALSE
775	47	FALSE	TRUE
8085	47	FALSE	FALSE
949	47	FALSE	TRUE
10461	46	FALSE	FALSE
12	46	FALSE	FALSE
1270	46	FALSE	FALSE
135	46	FALSE	FALSE
1756	46	FALSE	TRUE
23435	46	TRUE	FALSE
268	46	FALSE	TRUE
3303	46	FALSE	FALSE
3673	46	FALSE	FALSE
5076	46	FALSE	FALSE
5308	46	FALSE	FALSE
7038	46	FALSE	FALSE
84939	46	TRUE	FALSE
1513	45	FALSE	FALSE
1523	45	FALSE	FALSE
1644	45	FALSE	FALSE
27250	45	FALSE	TRUE
3309	45	TRUE	FALSE
337	45	FALSE	FALSE
374	45	FALSE	FALSE
43	45	FALSE	FALSE
5244	45	FALSE	FALSE
5573	45	FALSE	FALSE
5604	45	TRUE	FALSE
6280	45	FALSE	FALSE
6302	45	FALSE	FALSE
6855	45	FALSE	FALSE
7849	45	TRUE	FALSE
808	45	FALSE	FALSE
9314	45	FALSE	FALSE
9575	45	FALSE	FALSE
1233	44	TRUE	FALSE
1612	44	FALSE	FALSE
2022	44	FALSE	FALSE
2185	44	FALSE	FALSE
2946	44	FALSE	FALSE
3315	44	FALSE	FALSE
3811	44	FALSE	FALSE
4129	44	FALSE	TRUE
4953	44	FALSE	FALSE
639	44	FALSE	FALSE
65108	44	FALSE	FALSE
7356	44	FALSE	FALSE
8202	44	FALSE	FALSE
846	44	TRUE	FALSE
8840	44	FALSE	FALSE
10019	43	FALSE	TRUE
112476	43	TRUE	FALSE
1611	43	FALSE	FALSE
2162	43	FALSE	FALSE
328	43	TRUE	FALSE
3375	43	FALSE	FALSE
3687	43	FALSE	FALSE
3688	43	FALSE	FALSE
3897	43	FALSE	FALSE
4929	43	FALSE	FALSE
51094	43	FALSE	FALSE
51182	43	FALSE	FALSE
5551	43	TRUE	FALSE
5664	43	FALSE	TRUE
6573	43	FALSE	FALSE
682	43	FALSE	FALSE
7037	43	FALSE	TRUE
7432	43	FALSE	FALSE
8031	43	FALSE	FALSE
9961	43	FALSE	FALSE
1760	42	TRUE	FALSE
2149	42	FALSE	FALSE
23152	42	FALSE	FALSE
241	42	FALSE	FALSE
2691	42	FALSE	FALSE
2719	42	FALSE	FALSE
3570	42	FALSE	FALSE
3674	42	TRUE	FALSE
3738	42	FALSE	TRUE
4026	42	FALSE	FALSE
4092	42	FALSE	FALSE
4352	42	FALSE	FALSE
54658	42	FALSE	FALSE
6311	42	TRUE	FALSE
6356	42	FALSE	FALSE
7507	42	FALSE	FALSE
933	42	FALSE	FALSE
116519	41	FALSE	FALSE
1380	41	TRUE	FALSE
1803	41	FALSE	FALSE
2296	41	TRUE	FALSE
2313	41	FALSE	FALSE
4319	41	FALSE	FALSE
4515	41	FALSE	FALSE
51129	41	FALSE	FALSE
6323	41	FALSE	TRUE
6440	41	FALSE	FALSE
655	41	FALSE	FALSE
7166	41	FALSE	FALSE
8863	41	TRUE	FALSE
9	41	FALSE	TRUE
9839	41	FALSE	TRUE
2091	40	FALSE	FALSE
2354	40	FALSE	FALSE
2752	40	FALSE	FALSE
2876	40	FALSE	FALSE
2969	40	TRUE	FALSE
302	40	FALSE	FALSE
3066	40	FALSE	FALSE
308	40	FALSE	FALSE
3394	40	FALSE	TRUE
4804	40	FALSE	TRUE
5423	40	FALSE	TRUE
55729	40	TRUE	FALSE
5657	40	FALSE	FALSE
5694	40	FALSE	FALSE
6446	40	FALSE	FALSE
6721	40	FALSE	FALSE
7100	40	FALSE	FALSE
727	40	TRUE	FALSE
8028	40	FALSE	FALSE
8741	40	FALSE	FALSE
8795	40	FALSE	FALSE
8988	40	FALSE	FALSE
9607	40	FALSE	FALSE
1356	39	FALSE	FALSE
2289	39	FALSE	TRUE
2641	39	FALSE	FALSE
4179	39	TRUE	FALSE
51422	39	FALSE	FALSE
54567	39	FALSE	FALSE
6853	39	FALSE	FALSE
7096	39	FALSE	FALSE
7270	39	TRUE	FALSE
966	39	FALSE	FALSE
100289462	38	FALSE	FALSE
100310785	38	FALSE	FALSE
10194	38	FALSE	FALSE
1031	38	FALSE	FALSE
10682	38	FALSE	FALSE
10878	38	FALSE	FALSE
121256	38	FALSE	FALSE
27185	38	FALSE	FALSE
3291	38	FALSE	FALSE
3304	38	FALSE	FALSE
3804	38	FALSE	FALSE
3806	38	FALSE	FALSE
4625	38	FALSE	FALSE
5300	38	FALSE	FALSE
624	38	FALSE	FALSE
6535	38	FALSE	FALSE
80381	38	FALSE	FALSE
834	38	TRUE	FALSE
842	38	FALSE	FALSE
8831	38	FALSE	FALSE
9170	38	FALSE	FALSE
9474	38	FALSE	FALSE
120892	37	TRUE	FALSE
151056	37	FALSE	FALSE
153090	37	FALSE	FALSE
22914	37	FALSE	FALSE
2304	37	TRUE	FALSE
2314	37	FALSE	FALSE
2956	37	TRUE	FALSE
301	37	FALSE	FALSE
3127	37	FALSE	TRUE
330	37	FALSE	FALSE
3316	37	FALSE	FALSE
3482	37	TRUE	FALSE
4267	37	FALSE	FALSE
4485	37	FALSE	TRUE
4792	37	TRUE	FALSE
51284	37	FALSE	FALSE
5563	37	FALSE	FALSE
57502	37	FALSE	FALSE
5897	37	FALSE	FALSE
5956	37	TRUE	FALSE
6441	37	FALSE	FALSE
7056	37	TRUE	FALSE
7067	37	FALSE	FALSE
7555	37	FALSE	FALSE
8771	37	FALSE	TRUE
9075	37	FALSE	FALSE
9213	37	FALSE	FALSE
9232	37	FALSE	FALSE
1103	36	FALSE	FALSE
1232	36	FALSE	FALSE
150	36	FALSE	FALSE
1509	36	FALSE	TRUE
2017	36	FALSE	FALSE
3131	36	FALSE	FALSE
3490	36	FALSE	FALSE
4317	36	FALSE	TRUE
5052	36	FALSE	FALSE
5155	36	TRUE	FALSE
5292	36	TRUE	FALSE
5896	36	TRUE	FALSE
6418	36	TRUE	FALSE
7538	36	FALSE	TRUE
8289	36	FALSE	FALSE
8792	36	FALSE	TRUE
10215	35	FALSE	FALSE
1028	35	FALSE	FALSE
11141	35	FALSE	TRUE
1230	35	FALSE	TRUE
1610	35	FALSE	FALSE
2918	35	TRUE	FALSE
29851	35	FALSE	FALSE
3133	35	FALSE	FALSE
387082	35	TRUE	FALSE
4277	35	FALSE	FALSE
4602	35	FALSE	FALSE
5077	35	FALSE	FALSE
5966	35	FALSE	FALSE
6010	35	FALSE	FALSE
64131	35	FALSE	FALSE
64241	35	TRUE	FALSE
6559	35	FALSE	FALSE
7293	35	FALSE	TRUE
7913	35	FALSE	TRUE
10135	34	FALSE	FALSE
1361	34	FALSE	FALSE
1462	34	FALSE	TRUE
152	34	FALSE	FALSE
1773	34	FALSE	FALSE
2053	34	FALSE	FALSE
2669	34	FALSE	FALSE
27303	34	FALSE	FALSE
3716	34	TRUE	FALSE
3813	34	FALSE	TRUE
4284	34	FALSE	FALSE
4919	34	FALSE	FALSE
4952	34	TRUE	FALSE
4988	34	FALSE	FALSE
5047	34	FALSE	FALSE
5449	34	FALSE	FALSE
5562	34	FALSE	FALSE
5578	34	FALSE	FALSE
5630	34	FALSE	FALSE
5725	34	TRUE	FALSE
60	34	FALSE	TRUE
64421	34	FALSE	FALSE
6598	34	TRUE	FALSE
6783	34	FALSE	FALSE
701	34	TRUE	FALSE
7170	34	FALSE	FALSE
7185	34	FALSE	FALSE
7980	34	FALSE	FALSE
84549	34	FALSE	FALSE
9197	34	TRUE	FALSE
963	34	FALSE	FALSE
10392	33	FALSE	FALSE
10663	33	FALSE	FALSE
1742	33	FALSE	FALSE
2243	33	FALSE	FALSE
22861	33	TRUE	FALSE
24	33	FALSE	FALSE
2538	33	FALSE	TRUE
2592	33	TRUE	FALSE
2917	33	FALSE	FALSE
29949	33	FALSE	FALSE
3002	33	FALSE	FALSE
3141	33	FALSE	FALSE
3156	33	FALSE	FALSE
3459	33	FALSE	FALSE
3549	33	FALSE	FALSE
3567	33	TRUE	FALSE
4489	33	FALSE	FALSE
4585	33	FALSE	FALSE
51752	33	TRUE	FALSE
5564	33	FALSE	FALSE
55824	33	FALSE	TRUE
5654	33	TRUE	FALSE
5742	33	FALSE	FALSE
6869	33	FALSE	FALSE
7066	33	FALSE	TRUE
7297	33	FALSE	FALSE
7474	33	FALSE	TRUE
80150	33	FALSE	FALSE
81037	33	FALSE	FALSE
942	33	FALSE	FALSE
10111	32	FALSE	FALSE
1311	32	FALSE	FALSE
1463	32	FALSE	TRUE
1536	32	FALSE	FALSE
246778	32	FALSE	FALSE
2690	32	FALSE	FALSE
2729	32	FALSE	FALSE
3084	32	FALSE	FALSE
3578	32	FALSE	FALSE
3704	32	FALSE	FALSE
3726	32	TRUE	FALSE
3812	32	FALSE	FALSE
3973	32	FALSE	FALSE
4057	32	FALSE	FALSE
4068	32	FALSE	FALSE
4544	32	TRUE	FALSE
4586	32	FALSE	FALSE
4624	32	FALSE	TRUE
57060	32	FALSE	FALSE
57534	32	FALSE	TRUE
5996	32	FALSE	FALSE
653509	32	TRUE	FALSE
6590	32	FALSE	FALSE
6778	32	FALSE	FALSE
7516	32	FALSE	FALSE
801	32	FALSE	FALSE
805	32	FALSE	TRUE
8313	32	TRUE	FALSE
8434	32	FALSE	FALSE
8643	32	FALSE	FALSE
8877	32	FALSE	TRUE
93659	32	FALSE	FALSE
9619	32	FALSE	FALSE
1038	31	TRUE	FALSE
10610	31	FALSE	FALSE
1591	31	TRUE	FALSE
1789	31	FALSE	FALSE
1805	31	TRUE	FALSE
1959	31	FALSE	FALSE
2072	31	FALSE	FALSE
2317	31	FALSE	FALSE
25825	31	FALSE	FALSE
27063	31	FALSE	FALSE
27232	31	FALSE	TRUE
3050	31	TRUE	FALSE
3122	31	FALSE	FALSE
3360	31	FALSE	FALSE
345643	31	FALSE	FALSE
3575	31	FALSE	FALSE
466	31	FALSE	FALSE
51176	31	TRUE	FALSE
5295	31	FALSE	FALSE
5329	31	FALSE	FALSE
552	31	FALSE	FALSE
571	31	FALSE	FALSE
5747	31	FALSE	FALSE
5909	31	FALSE	FALSE
6391	31	FALSE	TRUE
7200	31	FALSE	FALSE
7369	31	FALSE	FALSE
7827	31	FALSE	FALSE
84159	31	FALSE	TRUE
8542	31	FALSE	FALSE
8644	31	FALSE	FALSE
8655	31	FALSE	FALSE
8714	31	FALSE	FALSE
8932	31	TRUE	FALSE
9076	31	TRUE	FALSE
9518	31	FALSE	FALSE
