# Supplementary material for: Geometric characterisation of disease modules
Source: Appl Netw Sci. 2018 Jun 18;3(1):10. doi: 10.1007/s41109-018-0066-3 (PMC6214295; doi:10.1007/s41109-018-0066-3)
Supplement: Supplementary file 1 — Supplementary files. (ZIP 3154 kb) [file 41109_2018_66_MOESM1_ESM.zip › 41109_2018_66_MOESM2_ESM/Supplementary files/Supplementary_File_S5.tsv]

EntrezA	EntrezB
283232	54361
151050	10133
54502	84970
79733	2130
79733	7024
79733	2275
79733	23390
79733	8216
55236	4093
55236	10537
55236	7316
55236	7347
55236	1503
55236	3069
55236	79618
55236	84196
55236	65264
23074	6310
57698	8424
57698	2170
57698	2104
57698	7024
57698	84466
57698	29922
152573	9240
144404	23582
79658	6452
79658	23294
283551	125115
283551	11030
283551	4188
63027	5684
63027	3846
63027	386681
63027	388677
146439	147700
54959	54472
10994	10043
10994	2547
10994	6310
10994	79959
285141	6386
285141	9555
285141	55677
644186	3628
644186	115106
644186	26258
79993	84062
326343	4223
326343	386680
326343	386676
54754	2885
54754	118812
54754	7707
284297	23636
284297	7185
284297	9412
284297	54550
284297	84062
284297	23265
284297	11196
123722	9113
123722	11170
123722	2098
123722	7568
123722	5692
123722	358
123722	11151
123722	5090
123722	340542
123722	2332
123722	166
123722	4606
123722	5528
123722	7678
123722	7741
123722	84140
123722	79696
123722	170954
123722	79577
123722	284058
123722	137209
123722	57862
123722	55138
123722	90410
123722	170082
123722	153733
123722	147687
123722	54535
123722	8503
123722	79165
123722	153527
123722	84914
123722	4692
123722	84707
123722	84221
123722	10902
123722	63898
123722	57332
123722	27343
123722	51545
123722	7773
123722	65003
137392	10513
137392	25776
162967	386680
162967	386675
253769	440
155006	6925
155006	4144
51594	93145
123283	6897
219854	5111
219854	388633
219854	90993
440087	5601
440087	56658
123688	7205
123688	64395
343263	2275
343263	23371
343263	23390
149069	2275
149069	23281
149069	125115
149069	54971
149069	11030
23145	1822
23145	23331
23145	222255
23078	84466
85865	2801
85865	23281
85865	54550
85865	9240
29062	6386
29062	10425
29062	10726
29062	9482
57189	26040
10903	4093
91355	5347
91355	1460
375133	10513
348174	125115
348174	54507
348174	388677
55048	11060
55048	9146
55048	5359
55048	10174
55048	10016
55048	10254
55048	8470
55048	5684
55048	1649
55048	5316
55048	331
55048	166
55048	2801
55048	9802
55048	55165
55048	60561
55048	84970
55048	222546
55048	93487
55048	23201
55048	10342
55048	11030
55048	7251
55048	6455
55048	11100
55048	24144
55048	10460
115948	6839
115948	23028
115948	54550
115948	167838
115948	93233
115948	79723
115948	24144
5662	10681
5662	9535
5662	2742
5662	284004
5662	57799
84626	5347
23019	4849
23019	4850
23019	1656
23019	7538
23019	9125
23019	56478
23019	4848
23019	9337
23019	29883
23019	340719
57571	9320
84465	1822
283234	5089
283234	54477
123103	23386
55889	8850
51754	342371
340390	55294
440295	773
84218	7531
285679	386676
285679	3881
285679	125115
285679	388677
285679	64395
285679	83897
644150	8976
345630	2100
26112	48
26112	5684
492311	23542
196074	9319
284338	4223
284338	3881
353355	773
317762	10513
729262	6310
127255	8440
23015	50618
23053	342371
23053	6310
23053	1822
57644	23371
57644	150572
57644	2100
9743	8440
9743	2534
9743	6310
9743	998
9743	2885
9743	166
9743	9666
9743	84466
9743	4188
9743	84445
9743	10152
84530	773
55084	1487
55084	11189
100101267	324
100101267	6776
100101267	4223
100101267	2100
55778	7531
55778	7534
55778	65125
100287171	106479020
100287171	23325
9814	9404
9814	3880
9814	2653
9814	1069
9814	2801
9814	284001
9814	348487
9814	90060
9814	55698
9814	4188
9814	29950
9814	10459
146540	386677
146540	386680
146540	23281
146540	10919
146540	51361
146540	11043
146540	80758
375791	773
375791	353134
201254	5966
201254	100526739
201254	57159
284069	5684
284069	816
51105	23028
51105	1996
51105	843
51105	11059
51105	55646
339804	25913
57409	9146
57409	6840
57409	5468
57409	9759
57409	9659
57409	56893
57409	11269
57409	55308
92806	5089
92806	54464
4649	100820829
4649	81488
4649	998
402117	5013
402117	2275
7957	378884
7957	5507
728689	3646
728689	8661
147664	4093
79640	4087
79640	125115
345643	51053
100293516	4093
4666	26471
4666	689
4666	333
4666	4193
4666	55791
4666	55183
4666	84966
4666	65991
4666	60492
4666	11244
101059938	79618
101059938	9618
100507203	26580
1777	54464
8540	64689
3796	55132
3796	220965
3796	116540
6446	5170
6446	10912
6446	3326
6446	4137
6446	4734
6446	23327
6446	10567
6446	55751
8326	386682
8326	6477
8326	4188
10212	10598
10212	7013
10212	84324
10212	5747
10212	7919
10212	7014
10212	28996
10212	54386
9124	81
9124	9252
9124	7431
9124	87
9124	2670
9124	6827
9124	5597
9124	9489
11332	342371
11332	4105
11332	6310
11332	7013
11332	816
11332	26277
11332	25913
11332	55145
11332	29979
2848	9217
2848	254827
2848	147872
2848	9240
2848	89885
2848	90993
2848	2686
4641	2100
4542	10379
4542	2130
8773	8676
8773	10791
8773	23557
8773	9782
8773	9513
8773	8775
8773	6810
8773	6809
8773	6804
8773	375260
8773	23390
8773	8673
8773	10152
8773	51225
8773	10590
8773	2054
8773	63908
10456	8665
10456	3552
10456	6117
10456	5533
10456	6777
10456	5602
10456	4291
10456	9978
10456	5708
10456	3174
10456	8527
10456	30834
10456	51082
10456	147923
2139	6495
2139	11030
2139	63948
9049	8725
9049	3320
9049	196
9049	6493
9049	9804
9049	2034
9049	64581
9049	8517
6369	1232
3775	10488
3775	386682
3775	7329
3775	10312
6814	6122
9179	9278
9179	351
9179	55031
9179	11056
10944	23451
10944	2
10944	6176
10944	3104
10944	5432
10944	5764
10944	1937
10944	6464
10944	29896
10944	8720
10944	84467
10944	23446
10944	57562
10944	9627
10944	25897
10944	54437
5874	1725
5874	94122
8739	596
8739	598
8546	8943
8546	1176
8546	26985
6820	27284
6820	4007
6820	98
6820	6783
6820	6817
6820	130540
7099	114609
7099	4088
7099	353376
7099	4615
7099	29950
7099	4153
7099	50507
7099	23643
29984	658
29984	7046
29984	90
29984	4089
29984	3549
29984	4087
29984	203054
29984	64750
322	1956
322	301
322	2064
322	351
322	342371
322	6310
322	55740
322	10524
322	4035
3964	327
3964	373
3964	10241
3964	8887
3964	11043
4728	4722
4728	2669
4728	1537
8797	8772
4794	3728
4794	5970
4794	708
4794	54882
4794	84078
5717	5718
5717	10213
5717	5688
5717	5709
5717	2661
5717	5716
5717	2597
5717	7157
5717	5702
5717	7412
5717	5689
5717	5764
5717	5682
5717	5684
5717	1937
5717	5686
5717	5692
5717	5693
5717	5701
5717	5704
5717	5691
5717	5690
5717	5713
5717	9001
5717	5710
5717	5687
5717	6613
5717	5700
5717	5705
5717	5706
5717	1915
5717	4088
5717	7088
5717	7704
5717	5708
5717	9094
5717	4089
5717	7280
5717	1400
5717	9861
5717	9869
5717	4087
5717	4086
5717	11047
5717	84060
5717	55791
5717	55183
5717	10980
5717	84966
5717	55170
5717	5695
5717	5707
5717	4090
5717	60492
5717	54462
5717	29117
5717	11244
5717	51003
5717	5796
5717	5719
5718	10213
5718	5688
5718	5709
5718	5702
5718	5689
5718	5682
5718	5683
5718	5685
5718	5686
5718	5692
5718	5694
5718	5693
5718	5701
5718	5704
5718	5691
5718	5690
5718	5713
5718	9097
5718	5710
5718	5687
5718	5700
5718	5705
5718	5706
5718	5708
5718	9861
5718	11047
5718	23392
5718	2100
5718	5695
5718	5707
5718	5719
5715	10768
5715	5702
5715	5706
5715	287015
5715	54971
5715	79155
5715	79890
5715	64753
5715	56658
5715	51517
7844	7321
7844	7323
7844	7334
7844	7328
7844	7322
7844	55284
7844	7325
7844	65264
7844	51619
658	9306
658	4092
658	4091
658	26261
658	54440
658	9886
658	5218
658	9943
658	5911
658	613
658	1019
658	7138
658	1123
658	7046
658	8200
658	5606
658	5533
658	23682
658	57111
658	51126
658	10238
658	22800
658	5901
658	2280
658	7311
658	5515
658	2281
658	51035
658	5058
658	8878
658	659
658	79674
658	9459
658	55827
658	55054
658	85015
658	8216
658	121268
658	127933
658	140901
658	3665
658	54461
658	55761
658	23551
658	57381
658	93611
658	65264
658	2872
658	51560
658	55120
658	51285
658	10273
658	200894
658	25853
658	55622
658	57522
658	80895
658	84197
658	57626
658	28512
658	58473
658	26273
475	755
475	9453
475	55007
475	540
475	538
2151	25
2151	2534
2151	6714
2151	4690
2151	5335
2151	1398
2151	2885
4221	3727
4221	4297
8535	6839
8535	6498
8535	6304
8535	6015
8535	1487
8535	4086
8535	6045
10857	9270
10857	79682
10857	90993
10857	51025
6829	10419
6829	8723
6829	9372
6829	2963
6829	3014
6829	5430
6829	1022
6829	1025
6829	7013
6829	150094
6829	5092
6829	6132
6829	5478
6829	6827
6829	1457
6829	166
6829	2801
6829	2975
6829	10960
6829	3550
6829	5300
6829	1627
6829	55165
6829	55827
6829	55844
6829	9796
6829	84838
6829	57473
6829	23648
6829	79842
6829	57562
6829	29115
6829	51003
6829	8379
6829	8517
6829	56902
6829	51759
6874	6908
6874	6872
6874	6878
6874	6881
6874	6879
6874	6883
6874	6880
6874	51616
1676	836
1676	2130
1676	54550
1676	29888
1676	1677
5994	5993
5994	2059
3092	1856
3092	5201
3092	9026
3092	1212
3092	3064
3092	6204
3092	3692
3092	1213
3092	5966
3092	23421
3092	9802
3092	6453
3092	5597
7044	23542
7044	79611
7287	2534
7287	4690
7287	2885
7288	4223
7288	2130
7288	23281
1192	27257
1192	6176
1192	7067
1192	515
1192	527
1192	4909
1192	23636
1192	1374
1192	10549
1192	535
1192	7738
1192	8517
1192	241
1192	286262
1192	55900
4982	8600
8665	4093
8665	8664
8665	1736
8665	8666
8665	5764
8665	6310
8665	8662
8665	3646
8665	1915
8665	8661
8665	10480
8665	100131816
8665	114907
8665	8663
8665	27335
8665	51386
785	5764
785	10607
785	51003
11060	4092
11060	7456
11060	9402
11060	9871
11060	6631
11060	7316
11060	7046
11060	7408
11060	1822
11060	4088
11060	2130
11060	5460
11060	7536
11060	4087
11060	4086
11060	11052
11060	284194
11060	92714
11060	91526
11060	9491
11060	7874
11060	80028
11060	11083
11060	11100
11060	9618
11060	23623
11060	9260
11060	26994
8317	5001
8317	1019
8317	1017
8317	4172
8317	4173
8317	4174
8317	4176
8317	1026
8317	1029
8317	4171
8317	1025
8317	4998
8317	55388
8317	9380
8317	10926
8317	23594
8317	2875
406	8553
406	9575
406	1454
406	1407
406	3091
406	4862
406	2034
5293	30000
5293	3265
5293	4690
5293	84164
5293	22913
5293	84331
8050	1738
8050	1737
8050	5162
8050	87
8050	2130
8050	57085
6819	7013
6819	6596
6819	25780
6819	65057
6819	26277
6819	25913
4147	773
4147	6314
4147	863
4147	6310
4147	1857
6512	147923
5768	57596
5768	56893
10671	3921
8976	3843
8976	6386
8976	10458
8976	10094
8976	7456
8976	8440
8976	9025
8976	9873
8976	1956
8976	3240
8976	2934
8976	4690
8976	7140
8976	998
8976	2885
8976	2033
8976	5753
8976	2017
8976	23268
8976	147179
8976	83737
8976	11059
8976	57381
8976	50618
8976	55893
8976	10163
1112	11340
3843	7412
3843	7013
3843	3837
3843	3842
3843	65057
3843	84062
3843	26277
3843	51719
29904	1938
10284	10474
10284	6189
10284	6749
10284	388324
10284	9584
10284	10921
10284	79159
10284	51684
10284	22985
2009	10726
2009	81875
10643	1655
10643	4223
10643	120379
10059	7431
10059	7328
10059	23410
5286	154796
10733	30851
10733	22995
10733	2810
10733	407
10733	7046
10733	1107
10733	4089
10733	100506963
10733	6491
10733	23281
10733	54855
10733	79959
10733	55125
10733	54955
10733	8379
6861	5434
6861	5861
7940	55632
7940	404665
3475	6016
5296	8687
5296	1956
5296	3845
5296	2064
5296	4233
5296	5159
5296	367
5296	3815
5296	940
5296	3866
5296	2065
5296	867
5296	2896
5296	558
5296	3667
5296	54474
5296	373
5296	6774
5296	1398
5296	408
5296	3913
5296	2885
5296	2801
5296	2549
5296	60561
5296	143241
5296	114932
5296	26060
5296	22806
5296	4054
5296	23166
7188	6386
7188	23495
7188	826
7188	5987
7188	958
7188	943
7188	5272
7188	5886
7188	6396
7188	4193
7188	2801
7188	7187
7188	9111
7188	10495
7188	387856
7188	54778
7188	81603
7188	26003
7188	55145
7188	23412
7188	7189
7188	54469
7188	160851
7188	9253
375790	773
375790	6314
375790	1822
375790	8328
5352	2289
4211	3227
4211	3196
4211	1747
4211	3207
4211	2018
4211	10481
4211	3209
4211	3239
4211	158234
10640	30000
10640	4938
10640	5582
10640	2026
10640	1000
10640	5867
10640	4105
10640	53916
10640	51552
10640	10907
10640	3382
10640	159989
10640	5753
10640	26098
10640	84312
10640	79839
10640	153657
10640	149371
10640	167838
10640	374659
10640	60412
10640	11092
10640	55770
10640	122786
10640	580
10640	79036
10640	30009
10640	29108
10640	23265
10640	6663
10640	57143
10640	57180
22936	8573
10384	1514
10384	55207
10473	7013
10473	2130
10473	7014
10473	54386
2494	10295
2494	5433
2494	4878
2494	213
2494	2495
2494	6714
2494	1499
2494	8204
2494	190
2494	7329
2494	10957
2494	8431
2494	10499
2494	8648
2494	10987
2494	80152
2494	55629
2494	8202
10213	5709
10213	5716
10213	5702
10213	5682
10213	5685
10213	5686
10213	5692
10213	5694
10213	5701
10213	5704
10213	5691
10213	4223
10213	5713
10213	9097
10213	5710
10213	5687
10213	5700
10213	5705
10213	5706
10213	5708
10213	9861
10213	11047
10213	171483
10213	29890
10213	116448
10213	55041
10213	5707
10213	84661
10213	5719
51042	6885
51042	2827
51042	5861
51042	23542
51042	84708
51042	30834
274	23557
274	4609
274	6249
274	1523
274	5991
274	2885
274	79842
274	26060
3839	9841
3839	2512
3839	3183
3839	4654
3839	2071
3839	1969
3839	2965
3839	8161
3839	9112
3839	9961
3839	4780
3839	54819
3839	55197
3839	27430
3839	10762
3839	115584
3839	2627
3839	200523
3839	80830
3839	9188
3839	26240
3839	10078
10494	5987
10494	7323
10494	2801
10494	23390
10494	339834
10494	80321
10494	11235
10494	51719
607	1499
607	26108
607	90780
2166	388677
889	9270
889	5908
889	83605
889	57493
7379	147872
23481	23246
23481	4676
773	10252
773	439
773	8997
773	1953
773	10656
773	25822
773	22859
773	100506779
773	4714
773	30008
773	226
773	7450
773	3912
773	6218
773	87
773	3096
773	6342
773	2192
773	7407
773	2896
773	5730
773	7102
773	4145
773	4851
773	56252
773	6160
773	1460
773	3339
773	6426
773	2202
773	9360
773	9793
773	8661
773	1400
773	3996
773	8848
773	375056
773	23072
773	10811
773	51497
773	10006
773	6293
773	8425
773	25870
773	116448
773	5125
773	5372
773	57179
773	64112
773	1173
773	10919
773	347733
773	114897
773	54776
773	63905
773	22827
773	4035
773	4054
773	23504
773	7385
773	5046
773	10950
773	4052
773	58504
773	1954
773	347902
773	389677
773	9807
773	8148
773	4745
773	23559
773	4753
773	20
773	57467
773	51538
773	51232
773	3714
773	9894
6386	10475
6386	10423
6386	3149
6386	93986
6386	9051
6386	27284
6386	8636
6386	7541
6386	55660
6386	3281
6386	11275
6386	3756
6386	25816
6386	65220
6386	23641
6386	53615
6386	3251
6386	7039
6386	1409
6386	2512
6386	2495
6386	3957
6386	3183
6386	102723631
6386	101060211
6386	6050
6386	5987
6386	3096
6386	3846
6386	6385
6386	978
6386	1635
6386	6146
6386	6999
6386	997
6386	7319
6386	3198
6386	1196
6386	1198
6386	22978
6386	6595
6386	386682
6386	386675
6386	11157
6386	5706
6386	6418
6386	5805
6386	5966
6386	9295
6386	166
6386	7024
6386	22954
6386	10241
6386	4085
6386	10320
6386	4606
6386	9584
6386	11144
6386	10589
6386	1994
6386	6432
6386	6252
6386	55165
6386	59349
6386	65263
6386	10900
6386	23281
6386	9659
6386	202559
6386	79839
6386	91369
6386	55216
6386	284252
6386	54793
6386	388677
6386	54550
6386	6477
6386	57594
6386	1912
6386	339834
6386	171483
6386	84285
6386	285672
6386	220082
6386	84950
6386	283899
6386	200845
6386	9240
6386	80308
6386	441519
6386	54819
6386	55068
6386	100288797
6386	128178
6386	10541
6386	26578
6386	653121
6386	10807
6386	92610
6386	116173
6386	84062
6386	51074
6386	92840
6386	114932
6386	85403
6386	79607
6386	57159
6386	56648
6386	83638
6386	79077
6386	54763
6386	29079
6386	60626
6386	54585
6386	51076
6386	55007
6386	54974
6386	54955
6386	10152
6386	54458
6386	8545
6386	55964
6386	22827
6386	55577
6386	11043
6386	8618
6386	22924
6386	26994
6386	51538
6386	1327
6386	3568
6386	26007
6386	440603
6386	253635
6386	83659
6386	64866
6386	10687
6386	51019
9600	7024
10199	5499
10528	1665
10528	2091
10528	4839
10528	6201
10528	9221
10528	117246
10528	2100
10528	10813
10528	26354
10528	10969
10528	51602
1654	1977
1654	6188
1654	6205
1654	3106
1654	57473
6366	2806
6366	1236
6366	56893
5193	5192
5193	5824
5193	5830
8544	4093
6367	1410
6367	1803
6367	2729
6367	8916
5191	23028
5191	5830
5191	55170
5191	10726
3840	3183
3840	3838
3840	5879
3840	27430
3840	10762
3840	50626
3840	9373
6588	163183
6588	147872
6588	84283
10475	3303
10475	3304
10475	3312
10475	5985
10475	6310
10475	3306
10475	6812
10475	7329
10475	148581
10475	64395
10475	26003
10475	23270
1871	5925
1871	7029
5537	7046
5537	55291
5537	22870
4833	9021
4833	51691
4833	4830
4833	4831
4833	3064
4833	9319
4833	116449
4833	84951
4833	79723
5287	1956
5287	4690
5287	5295
5287	2885
5287	6453
5287	50618
4125	4093
7476	147111
7476	29888
7476	11197
8789	2203
8789	1107
11065	11275
11065	2026
11065	7317
11065	3577
11065	7134
11065	5598
11065	7335
11065	10336
11065	1840
11065	10048
11065	29882
11065	10969
9229	25
9229	2534
9229	6714
9229	4690
9229	5335
9229	5295
9229	1398
9229	2885
9229	8655
9229	1742
9229	1739
9229	6453
9229	140735
9229	50618
9229	50944
9229	85358
10603	2064
10603	3643
10603	4233
10603	867
8611	10488
8611	81889
8289	6597
8289	6604
8289	57492
8289	6601
8289	6599
8289	6603
8289	6605
8289	6602
8553	6665
8553	1600
8553	8812
8553	22836
8553	2023
8553	7431
8553	1329
8553	3096
8553	5148
8553	2192
8553	810
8553	8859
8553	166
8553	1962
8553	55697
8553	1107
8553	5562
8553	14
8553	10766
8553	9869
8553	15
8553	64927
8553	55147
8553	150572
8553	64396
8553	11030
8553	51107
8553	55041
8553	79050
8553	80218
8553	54472
8553	57381
8553	29117
8553	54957
8553	11244
8553	9500
8553	9253
8553	150383
8553	113251
8835	4233
8835	3815
8835	2690
8835	2057
8835	648
8835	23647
8835	7163
8835	5747
8835	6921
8835	6923
8835	8065
8835	5319
344148	25
344148	2534
344148	4690
344148	324
344148	7410
344148	2885
10458	23028
10458	1956
10458	2064
10458	5089
10458	4734
10458	1822
10458	998
10458	5879
10458	2059
10458	2887
10458	7159
10458	10262
10458	23390
10458	57142
10458	54458
10458	51517
10458	148223
10458	11161
8099	114932
8099	64753
8099	147923
23149	90
23149	7704
23149	5753
23149	56891
23149	57154
10190	8462
10190	8518
10190	374355
10190	5987
10190	4656
10190	5764
10190	4105
10190	1107
10190	9869
10190	10989
10190	84970
10190	375341
10190	9240
10190	79959
10190	143241
10190	11340
10190	9638
10190	57562
10190	51585
10190	28964
10570	9319
10570	1808
10570	5800
10570	11030
10570	6455
10570	6456
10570	6457
9021	5170
9021	3717
9021	1956
9021	3643
9021	7525
9021	4233
9021	367
9021	3815
9021	3096
9021	10971
9021	27316
9021	6130
9021	5747
9021	638
9021	2549
9021	5300
9021	5600
9021	5597
9021	51061
9021	55072
9021	9047
9021	26136
9021	2674
9021	10345
9021	7036
9306	10817
9306	23028
9306	1956
9306	3326
9306	4233
9306	367
9306	3815
9306	7046
9306	1398
9306	7329
9306	5970
9306	90
9306	2202
9306	2549
9306	154796
9306	116449
9306	83637
9306	84708
9306	8503
9306	112840
9306	64750
9306	26060
10906	3064
10906	55768
9167	4110
26330	23677
115703	5879
4706	6150
4706	92400
4706	64754
4706	51251
11068	9094
11068	116449
1780	11051
1780	11143
1780	7083
1780	2203
1780	1104
1780	310
1780	4163
1780	1026
1780	5909
1780	1785
1780	5300
1780	1639
1780	2886
1780	57551
1780	140735
1780	154661
1780	83541
1780	80304
1780	83658
1780	55577
1780	199731
1780	81610
11113	387
11316	9276
11316	372
11316	1315
11316	1314
11316	7251
11316	26958
11316	22820
8625	5993
8625	9759
8625	64864
10106	83461
9086	6310
9087	7013
9087	2130
9087	25913
9087	54386
7404	7001
10435	998
10435	29922
10435	23092
8943	3320
8943	5708
8943	27101
8943	1176
8943	26985
8943	6845
6373	1803
6373	2833
6373	7130
6373	23281
1046	5565
1046	4005
1046	4004
1046	1163
1046	5307
1046	5562
7748	5092
3983	23641
3983	7431
3983	3866
3983	2801
3983	6721
3983	7186
3983	10241
3983	83878
3983	7273
3983	29911
3983	57596
3983	64170
3983	81628
1855	8312
1855	8440
1855	310
1855	5684
1855	23072
1855	140691
1855	8975
1855	84064
1855	23002
1855	6494
1856	10127
1856	9129
1856	10174
1856	10289
1856	9402
1856	51567
1856	9531
1856	7157
1856	7170
1856	7525
1856	3104
1856	58500
1856	7490
1856	11338
1856	407
1856	604
1856	7454
1856	8078
1856	1454
1856	7718
1856	1822
1856	1488
1856	5092
1856	2885
1856	166
1856	2801
1856	7186
1856	5562
1856	705
1856	10921
1856	10454
1856	84140
1856	59349
1856	151871
1856	57862
1856	55138
1856	339834
1856	51224
1856	84904
1856	84619
1856	80125
1856	79869
1856	222389
1856	64396
1856	79753
1856	55885
1856	22893
1856	414301
1856	26121
1856	9491
1856	11030
1856	55110
1856	90268
1856	653121
1856	92610
1856	1173
1856	10445
1856	54165
1856	11267
1856	51720
1856	26051
1856	10142
1856	84528
1856	10422
1856	23623
1856	79005
1856	8907
1856	81579
1856	84080
1856	64170
1856	55145
1856	54715
1856	79159
1856	11201
1856	51545
1856	54830
7802	3064
7802	2059
7802	6477
7802	55170
7802	55324
1105	23028
1105	6749
1106	7289
1106	222389
1106	90933
1106	55145
1106	11043
1106	83659
3777	7529
3777	7534
9570	10228
9570	9871
9570	100132979
9570	6810
9570	6811
9570	147872
8471	6449
8471	1956
8471	2064
8471	10963
8471	5536
8471	4291
8471	3298
8471	10728
8471	23386
8471	80755
8471	63943
1861	386675
1861	163590
8675	10791
8675	4223
8675	5782
8675	6810
8675	23390
8675	63908
5639	1398
5639	89885
5826	10301
5826	2547
5826	8682
5826	51669
9538	7321
9538	7322
8507	3326
8507	7046
8507	23386
9537	6310
8085	4093
8085	11091
8085	4086
10168	81565
10168	27185
9270	1687
9270	7402
9270	1915
9270	63979
9270	11124
9270	80255
1787	6634
1787	1915
1787	2632
1787	9094
1787	9869
1787	6804
1787	84060
1787	55791
1787	55183
1787	4798
1787	10980
1787	10813
1787	57062
1787	23102
10692	7046
317	836
317	842
317	331
317	54205
317	598
317	10017
8780	10018
8780	7289
8780	998
8780	5062
8780	84699
8780	843
3613	3612
3613	908
3613	9709
3613	9039
3613	8764
5609	9404
5609	3326
5609	468
5609	407
5609	5599
5609	6156
5609	4296
5609	120892
5609	10746
10005	5830
10005	5966
10423	10313
10423	6176
9141	23028
9141	11165
9141	54
9141	1937
9141	7323
9141	55791
9141	55183
9141	10524
9141	10813
9141	57562
10419	4113
10419	813
10419	3717
10419	10569
10419	6625
10419	3221
10419	7412
10419	1195
10419	1198
10419	1207
10419	7534
10419	10946
10419	2146
10419	143684
10419	440093
10419	55147
10419	23390
10419	51497
10419	84950
10419	57822
10419	134492
10419	84289
10419	9796
10419	10445
10419	114823
10419	57761
10419	26206
10419	79084
10419	7549
10419	55692
10419	55082
10419	57805
10419	124359
10419	221302
10419	57035
10419	54676
10419	92483
10419	80818
10419	29789
9368	8915
9368	154
9368	5159
9368	1080
9368	7430
9368	4478
9368	4771
9368	5728
9368	597
9368	90333
7015	3105
7015	3836
5017	23764
[truncated: 45,182 more rows]
