# Supplementary material for: Geometric characterisation of disease modules
Source: Appl Netw Sci. 2018 Jun 18;3(1):10. doi: 10.1007/s41109-018-0066-3 (PMC6214295; doi:10.1007/s41109-018-0066-3)
Supplement: Supplementary file 1 — Supplementary files. (ZIP 3154 kb) [file 41109_2018_66_MOESM1_ESM.zip › 41109_2018_66_MOESM2_ESM/Supplementary files/Supplementary_File_S6.tsv]

Entrez	Symbol	Uniprot	r	theta	tf	rec	trans	rbp	skel	ubi	fda	pot_targets
283232	TMEM80	Q96HE8	18.0071704017	0.0630173856	FALSE	FALSE	FALSE	FALSE	FALSE	FALSE	FALSE	FALSE
151050	KANSL1L	A0AUZ9	18.3051257312	2.8560570621	FALSE	FALSE	FALSE	FALSE	FALSE	FALSE	FALSE	FALSE
54502	RBM47	A0AV96	18.3053178299	0.3216581604	FALSE	FALSE	FALSE	TRUE	FALSE	FALSE	FALSE	FALSE
79733	E2F8	A0AVK6	16.8840388549	2.0993307902	TRUE	FALSE	FALSE	FALSE	FALSE	FALSE	FALSE	FALSE
55236	UBA6	A0AVT1	15.8765277001	5.3428877133	FALSE	FALSE	FALSE	FALSE	FALSE	TRUE	FALSE	FALSE
23074	UHRF1BP1L	A0JNW5	18.3057019657	3.5409634472	FALSE	FALSE	FALSE	FALSE	FALSE	FALSE	FALSE	FALSE
57698	SHTN1	A0MZ66	16.6330902208	0.0533188248	FALSE	FALSE	FALSE	FALSE	TRUE	FALSE	FALSE	FALSE
152573	SHISA3	A0PJX4	18.3058940027	6.0976751953	FALSE	FALSE	FALSE	FALSE	FALSE	FALSE	FALSE	FALSE
144404	TMEM120B	A0PK00	18.3060860192	0.3943801235	FALSE	FALSE	FALSE	FALSE	FALSE	FALSE	FALSE	FALSE
79658	ARHGAP10	A1A4S6	17.8636716444	2.5811445	FALSE	FALSE	FALSE	FALSE	TRUE	FALSE	FALSE	FALSE
283551	LINC01588		17.4704645948	4.8721226595	NA	NA	NA	NA	NA	NA	NA	NA
63027	SLC22A23	A1A5C7	17.1335520162	4.2482088488	FALSE	FALSE	TRUE	FALSE	FALSE	FALSE	FALSE	FALSE
146439	BICDL2	A1A5D9	18.3062780151	0.2571122264	NA	NA	NA	NA	NA	NA	NA	NA
54959	ODAM	A1E959	18.3064699905	0.3152874426	FALSE	FALSE	FALSE	FALSE	TRUE	FALSE	FALSE	FALSE
10994	ILVBL	A1L0T0	17.1228144597	0.1748773671	FALSE	FALSE	FALSE	FALSE	FALSE	FALSE	FALSE	FALSE
285141	ERICH2	A1L162	17.4956794945	1.3132735156	FALSE	FALSE	FALSE	FALSE	FALSE	FALSE	FALSE	FALSE
644186	SYCE3	A1L190	17.5011013283	0.0211267606	FALSE	FALSE	FALSE	FALSE	FALSE	FALSE	FALSE	FALSE
79993	ELOVL7	A1L3X0	18.3066619453	0.1018321322	FALSE	FALSE	FALSE	FALSE	FALSE	FALSE	FALSE	FALSE
326343	MT1DP		17.4929624196	4.3694701451	NA	NA	NA	NA	NA	NA	NA	NA
54754	NUTM2F	A1L443	17.4893332388	1.4331597845	FALSE	FALSE	FALSE	FALSE	FALSE	FALSE	FALSE	FALSE
284297	SSC5D	A1L4H1	16.2691805562	0.1003201673	FALSE	FALSE	FALSE	FALSE	FALSE	FALSE	FALSE	FALSE
123722	FSD2	A1L4K1	12.6181688869	0.3336288328	FALSE	FALSE	FALSE	FALSE	FALSE	FALSE	FALSE	FALSE
137392	FAM92A	A1XBS5	17.7519000038	0.3730174141	NA	NA	NA	NA	NA	NA	NA	NA
162967	ZNF320	A2RRD8	17.7958153216	4.3705952565	TRUE	FALSE	FALSE	FALSE	FALSE	FALSE	FALSE	FALSE
253769	WDR27	A2RRH5	18.3068538796	2.7235986036	FALSE	FALSE	FALSE	FALSE	FALSE	FALSE	FALSE	FALSE
155006	TMEM213	A2RRL7	17.797855671	1.9470724524	FALSE	FALSE	FALSE	FALSE	FALSE	FALSE	FALSE	FALSE
51594	NBAS	A2RRP1	18.3070457934	3.31394656	FALSE	FALSE	FALSE	FALSE	FALSE	FALSE	FALSE	FALSE
123283	TARSL2	A2RTX5	18.3049336119	3.1381779615	FALSE	FALSE	FALSE	TRUE	FALSE	FALSE	FALSE	FALSE
219854	TMEM218	A2RU14	17.5095028517	1.2286441762	FALSE	FALSE	FALSE	FALSE	FALSE	FALSE	FALSE	FALSE
440087	SMCO3	A2RU48	17.786604919	0.3033741618	FALSE	FALSE	FALSE	FALSE	FALSE	FALSE	FALSE	FALSE
123688	HYKK	A2RU49	17.7871178507	0.8999890916	FALSE	FALSE	FALSE	FALSE	FALSE	FALSE	FALSE	FALSE
343263	MYBPHL	A2RUH7	17.5106998634	0.8173756342	FALSE	FALSE	FALSE	FALSE	FALSE	FALSE	FALSE	FALSE
149069	DCDC2B	A2VCK2	16.9155785605	0.1395734161	FALSE	FALSE	FALSE	FALSE	FALSE	FALSE	FALSE	FALSE
23145	SSPO	A2VEC9	17.5350641939	0.2779156867	FALSE	FALSE	FALSE	FALSE	FALSE	FALSE	FALSE	FALSE
23078	VWA8	A3KMH1	18.3074295593	0.0531691033	FALSE	FALSE	FALSE	FALSE	FALSE	FALSE	FALSE	FALSE
85865	GTPBP10	A4D1E9	17.0325668143	0.2045319122	FALSE	FALSE	FALSE	TRUE	FALSE	FALSE	FALSE	FALSE
29062	WDR91	A4D1P6	17.0196326765	1.9837314663	FALSE	FALSE	FALSE	FALSE	FALSE	FALSE	FALSE	FALSE
57189	KIAA1147	A4D1U4	18.3076214115	0.8516345139	FALSE	FALSE	FALSE	FALSE	FALSE	FALSE	FALSE	FALSE
10903	MTMR11	A4FU01	18.3078132432	5.2435500923	FALSE	FALSE	FALSE	FALSE	FALSE	FALSE	FALSE	FALSE
91355	LRP5L	A4QPB2	17.9875567174	3.2970324524	FALSE	FALSE	FALSE	FALSE	FALSE	FALSE	FALSE	FALSE
375133	PI4KAP2		18.3080050543	3.7463089586	NA	NA	NA	NA	NA	NA	NA	NA
348174	CLEC18A	A5D8T8	17.3852569608	4.4034262811	FALSE	FALSE	FALSE	FALSE	FALSE	FALSE	FALSE	FALSE
55048	VPS37C	A5D8V6	13.7771664442	0.3276587978	FALSE	FALSE	FALSE	FALSE	FALSE	TRUE	FALSE	FALSE
115948	CCDC151	A5D8V7	16.446053507	0.2052688143	FALSE	FALSE	FALSE	FALSE	FALSE	FALSE	FALSE	FALSE
5662	PSD	A5PKW4	16.7350471527	1.5318041453	FALSE	FALSE	FALSE	FALSE	FALSE	FALSE	FALSE	FALSE
84626	KRBA1	A5PL33	18.308196845	3.2970804627	FALSE	FALSE	FALSE	FALSE	FALSE	FALSE	FALSE	FALSE
23019	CNOT1	A5YKK6	15.7260583395	0.309412177	FALSE	FALSE	FALSE	TRUE	FALSE	FALSE	FALSE	FALSE
57571	CARNS1	A5YM72	18.3085803648	3.2059494053	FALSE	FALSE	FALSE	FALSE	FALSE	FALSE	FALSE	FALSE
84465	MEGF11	A6BM72	18.3087720939	4.8654112425	FALSE	FALSE	FALSE	FALSE	FALSE	FALSE	FALSE	FALSE
283234	CCDC88B	A6NC98	17.8827357718	2.9645541393	FALSE	FALSE	FALSE	FALSE	FALSE	FALSE	FALSE	FALSE
123103	KLHL33	A6NCF5	18.3089638025	3.0222219404	FALSE	FALSE	FALSE	FALSE	TRUE	TRUE	FALSE	FALSE
55889	GOLGA6B	A6NDN3	18.3091554907	1.262272693	FALSE	FALSE	FALSE	FALSE	FALSE	FALSE	FALSE	FALSE
51754	TMEM8B	A6NDV4	18.3093471584	0.3000012141	FALSE	FALSE	FALSE	FALSE	FALSE	FALSE	FALSE	FALSE
340390	WDR97	A6NE52	18.3026265736	1.4421005353	FALSE	FALSE	FALSE	FALSE	FALSE	FALSE	FALSE	FALSE
440295	GOLGA6L9	A6NEM1	18.3005091788	3.8350542033	FALSE	FALSE	FALSE	FALSE	FALSE	FALSE	FALSE	FALSE
84218	TBC1D3F	A6NER0	18.3007017725	3.5603609741	FALSE	FALSE	FALSE	FALSE	FALSE	FALSE	FALSE	FALSE
285679	C5orf60	A6NFR6	16.6403946505	4.4168485353	NA	NA	NA	NA	NA	NA	NA	NA
644150	WIPF3	A6NGB9	18.3008943456	2.8925938238	FALSE	FALSE	FALSE	FALSE	FALSE	FALSE	FALSE	FALSE
345630	FBLL1		18.301086898	5.6199561847	FALSE	FALSE	FALSE	TRUE	FALSE	FALSE	FALSE	FALSE
26112	CCDC69	A6NI79	17.7221028346	2.1688346624	FALSE	FALSE	FALSE	FALSE	FALSE	FALSE	FALSE	FALSE
492311	IGIP	A6NJ69	18.3012794298	3.3067089884	FALSE	FALSE	FALSE	FALSE	FALSE	FALSE	FALSE	FALSE
196074	METTL15	A6NJ78	18.3014719408	3.8551897994	FALSE	FALSE	FALSE	FALSE	FALSE	FALSE	FALSE	FALSE
284338	PRR19	A6NJB7	17.6662006138	0.4925761934	FALSE	FALSE	FALSE	FALSE	FALSE	FALSE	FALSE	FALSE
353355	ZNF233	A6NK53	18.3016644313	3.8348526369	TRUE	FALSE	FALSE	FALSE	FALSE	FALSE	FALSE	FALSE
317762	CCDC85C	A6NKD9	18.301856901	3.7483616634	FALSE	FALSE	FALSE	FALSE	FALSE	FALSE	FALSE	FALSE
729262	NUTM2B	A6NNL0	18.3020493501	3.5387702121	FALSE	FALSE	FALSE	FALSE	FALSE	FALSE	FALSE	FALSE
127255	LRRIQ3	A6PVS8	18.3022417786	5.8939953887	FALSE	FALSE	FALSE	FALSE	FALSE	FALSE	FALSE	FALSE
23015	GOLGA8A	A7E2F4	18.3024341864	2.8916295863	FALSE	FALSE	FALSE	FALSE	FALSE	FALSE	FALSE	FALSE
23053	ZSWIM8	A7E2V4	17.554728855	0.2978120697	FALSE	FALSE	FALSE	FALSE	FALSE	FALSE	FALSE	FALSE
57644	MYH7B	A7E2Y1	17.54389593	1.4456922022	FALSE	FALSE	FALSE	FALSE	FALSE	FALSE	FALSE	FALSE
9743	ARHGAP32	A7KAX9	15.5187282367	0.0534961502	FALSE	FALSE	FALSE	FALSE	TRUE	FALSE	FALSE	FALSE
84530	SRRM4	A7MD48	18.3003165643	3.8346332217	FALSE	FALSE	FALSE	TRUE	FALSE	FALSE	FALSE	FALSE
55084	SOBP	A7XYQ1	17.6590543017	3.1932997954	FALSE	FALSE	FALSE	FALSE	FALSE	FALSE	FALSE	FALSE
100101267	POM121C		17.0685236479	2.6062678106	FALSE	FALSE	FALSE	FALSE	FALSE	FALSE	FALSE	FALSE
55778	ZNF839	A8K0R7	17.5753348999	3.5599941959	TRUE	FALSE	FALSE	FALSE	FALSE	FALSE	FALSE	FALSE
100287171	WASHC1	A8K0Z3	17.6585034043	5.2481174792	NA	NA	NA	NA	NA	NA	NA	NA
9814	SFI1	A8K8P3	15.4111194284	0.2437167623	FALSE	FALSE	FALSE	FALSE	FALSE	FALSE	FALSE	FALSE
146540	ZNF785	A8K8V0	16.3446737187	0.272589797	TRUE	FALSE	FALSE	FALSE	FALSE	FALSE	FALSE	FALSE
375791	CYSRT1	A8MQ03	17.6574011016	3.8347160035	FALSE	FALSE	FALSE	FALSE	FALSE	FALSE	FALSE	FALSE
201254	CENPX	A8MT69	17.4513953545	3.2589977489	NA	NA	NA	NA	NA	NA	NA	NA
284069	FAM171A2	A8MVW0	17.7143752823	5.0995703976	FALSE	FALSE	FALSE	FALSE	FALSE	FALSE	FALSE	FALSE
51105	PHF20L1	A8MW92	16.8480432262	2.1464410711	FALSE	FALSE	FALSE	FALSE	FALSE	FALSE	FALSE	FALSE
339804	C2orf74	A8MZ97	18.3030112861	1.5041706203	FALSE	FALSE	FALSE	FALSE	FALSE	FALSE	FALSE	FALSE
57409	MIF4GD	A9UHW6	16.0406435869	0.0507191522	FALSE	FALSE	FALSE	TRUE	FALSE	FALSE	FALSE	FALSE
92806	CENPBD1	B2RD01	17.711167911	2.9646663223	FALSE	FALSE	FALSE	FALSE	FALSE	FALSE	FALSE	FALSE
4649	MYO9A	B2RTY4	17.476877841	1.7172851897	FALSE	FALSE	FALSE	FALSE	FALSE	FALSE	FALSE	FALSE
402117	VWC2L	B2RUY7	17.5979879123	4.3640390821	FALSE	FALSE	FALSE	FALSE	FALSE	FALSE	FALSE	FALSE
7957	EPM2A	O95278	17.6141566234	1.5102720523	FALSE	FALSE	FALSE	FALSE	FALSE	FALSE	FALSE	TRUE
728689	EIF3CL	B5ME19	17.612461501	3.1791109028	FALSE	FALSE	FALSE	TRUE	FALSE	FALSE	FALSE	FALSE
147664	ERVV-1	B6SEH8	18.3032036114	5.2456206869	FALSE	FALSE	FALSE	FALSE	FALSE	FALSE	FALSE	FALSE
79640	C22orf46	C9J442	17.6014039844	5.2484611142	FALSE	FALSE	FALSE	FALSE	FALSE	FALSE	FALSE	FALSE
345643	MCIDAS	D6RGH6	18.3033959161	2.684023524	FALSE	FALSE	FALSE	FALSE	FALSE	FALSE	FALSE	FALSE
100293516	ZNF587B	E7ETH6	18.3035882002	5.2426095489	TRUE	FALSE	FALSE	FALSE	FALSE	FALSE	FALSE	FALSE
4666	NACA	Q13765	15.8259757226	3.2173211262	FALSE	FALSE	FALSE	FALSE	FALSE	FALSE	FALSE	FALSE
101059938	NPIPA7	P0DM63	17.6368853561	0.4917129101	FALSE	FALSE	FALSE	FALSE	FALSE	FALSE	FALSE	FALSE
100507203	SMLR1	H3BR10	18.3037804636	0.0006430868	FALSE	FALSE	FALSE	FALSE	FALSE	FALSE	FALSE	FALSE
1777	DNASE2	O00115	18.3039727065	3.6860266255	FALSE	FALSE	FALSE	FALSE	FALSE	FALSE	FALSE	FALSE
8540	AGPS	O00116	18.3041649288	5.2115676097	FALSE	FALSE	FALSE	FALSE	FALSE	FALSE	FALSE	TRUE
3796	KIF2A	O00139	17.5790823317	0.8164322602	FALSE	FALSE	FALSE	FALSE	FALSE	FALSE	FALSE	FALSE
6446	SGK1	O00141	16.0595534817	2.9943647944	FALSE	FALSE	FALSE	FALSE	FALSE	FALSE	FALSE	FALSE
8326	FZD9	O00144	17.5724469231	6.1777863253	FALSE	TRUE	FALSE	FALSE	FALSE	FALSE	FALSE	FALSE
10212	DDX39A	O00148	16.0528228097	2.0199361215	FALSE	FALSE	FALSE	TRUE	FALSE	FALSE	FALSE	FALSE
9124	PDLIM1	O00151	16.0842396489	0.0812129324	FALSE	FALSE	FALSE	FALSE	TRUE	FALSE	FALSE	FALSE
11332	ACOT7	O00154	16.0160342104	1.5048750295	FALSE	FALSE	FALSE	FALSE	FALSE	FALSE	FALSE	FALSE
2848	GPR25	O00155	16.3169530592	1.2804435319	FALSE	TRUE	FALSE	FALSE	FALSE	FALSE	FALSE	FALSE
4641	MYO1C	O00159	18.3045493115	5.6199456062	FALSE	FALSE	TRUE	FALSE	FALSE	FALSE	FALSE	FALSE
4542	MYO1F	O00160	17.6393930844	5.3270705365	FALSE	FALSE	FALSE	FALSE	TRUE	FALSE	FALSE	FALSE
8773	SNAP23	O00161	14.7224654618	0.2240035898	FALSE	FALSE	TRUE	FALSE	FALSE	FALSE	FALSE	FALSE
10456	HAX1	O00165	15.0921676887	3.1884372638	FALSE	FALSE	FALSE	FALSE	TRUE	FALSE	FALSE	FALSE
2139	EYA2	O00167	17.4695465421	3.6827828508	FALSE	FALSE	FALSE	FALSE	FALSE	FALSE	FALSE	FALSE
9049	AIP	O00170	16.1746877164	5.756898438	FALSE	FALSE	FALSE	FALSE	FALSE	FALSE	FALSE	FALSE
6369	CCL24	O00175	18.3143233429	3.159457615	FALSE	FALSE	FALSE	FALSE	TRUE	FALSE	FALSE	FALSE
3775	KCNK1	O00180	17.1183524624	3.7494919408	FALSE	TRUE	FALSE	FALSE	FALSE	FALSE	FALSE	FALSE
6814	STXBP3	O00186	18.3145144592	1.8863094238	FALSE	FALSE	FALSE	FALSE	FALSE	FALSE	FALSE	FALSE
9179	AP4M1	O00189	17.1041491303	0.2280434976	FALSE	FALSE	FALSE	FALSE	FALSE	FALSE	FALSE	FALSE
10944	C11orf58	O00193	14.8256208649	1.7530301942	FALSE	FALSE	FALSE	FALSE	FALSE	FALSE	FALSE	FALSE
5874	RAB27B	O00194	17.6896376063	0.2643310484	FALSE	FALSE	FALSE	FALSE	FALSE	FALSE	FALSE	FALSE
8739	HRK	O00198	17.6988195816	3.4908502233	FALSE	FALSE	FALSE	FALSE	FALSE	FALSE	FALSE	FALSE
8546	AP3B1	O00203	17.4853933225	1.6215829853	FALSE	FALSE	FALSE	FALSE	FALSE	FALSE	FALSE	FALSE
6820	SULT2B1	O00204	16.6755243325	4.2435249148	FALSE	FALSE	FALSE	FALSE	FALSE	FALSE	FALSE	FALSE
7099	TLR4	O00206	16.2009560809	5.0906301073	FALSE	TRUE	FALSE	FALSE	FALSE	FALSE	FALSE	FALSE
29984	RHOD	O00212	16.1248589019	5.3462202385	FALSE	FALSE	FALSE	FALSE	TRUE	FALSE	FALSE	FALSE
322	APBB1	O00213	16.0015212584	3.2390021185	FALSE	FALSE	FALSE	FALSE	FALSE	FALSE	FALSE	FALSE
3964	LGALS8	O00214	16.840669676	0.9357024285	FALSE	FALSE	FALSE	FALSE	FALSE	FALSE	FALSE	FALSE
4728	NDUFS8	O00217	17.4442694093	2.0506046801	FALSE	FALSE	FALSE	FALSE	FALSE	FALSE	FALSE	TRUE
8797	TNFRSF10A	O00220	18.3154697353	2.0252748947	FALSE	TRUE	FALSE	FALSE	FALSE	FALSE	FALSE	FALSE
4794	NFKBIE	O00221	16.9592295964	1.5149240811	TRUE	FALSE	FALSE	FALSE	FALSE	TRUE	FALSE	FALSE
5717	PSMD11	O00231	11.5901883698	1.6908076864	TRUE	FALSE	FALSE	FALSE	FALSE	TRUE	FALSE	FALSE
5718	PSMD12	O00232	13.2896926914	1.6910136702	TRUE	FALSE	FALSE	FALSE	FALSE	TRUE	FALSE	FALSE
5715	PSMD9	O00233	15.6851413743	0.417868304	FALSE	FALSE	FALSE	FALSE	FALSE	TRUE	FALSE	FALSE
7844	RNF103	O00237	16.0249599267	0.003054601	FALSE	FALSE	FALSE	FALSE	FALSE	TRUE	FALSE	FALSE
658	BMPR1B	O00238	11.3748555585	5.3456514747	FALSE	TRUE	FALSE	FALSE	FALSE	FALSE	FALSE	TRUE
475	ATOX1	O00244	16.8882763291	6.0074277339	FALSE	FALSE	FALSE	FALSE	FALSE	FALSE	FALSE	FALSE
2151	F2RL2	O00254	16.3668855145	2.4273401357	FALSE	TRUE	FALSE	FALSE	FALSE	FALSE	FALSE	FALSE
4221	MEN1	O00255	17.6733185675	1.2614505369	FALSE	FALSE	FALSE	FALSE	FALSE	FALSE	FALSE	FALSE
8535	CBX4	O00257	16.3725368171	2.8321226399	FALSE	FALSE	FALSE	FALSE	FALSE	FALSE	FALSE	FALSE
10857	PGRMC1	O00264	17.0247390822	3.2632772095	FALSE	FALSE	FALSE	FALSE	FALSE	FALSE	FALSE	FALSE
6829	SUPT5H	O00267	12.9244927717	1.6065453028	FALSE	FALSE	FALSE	TRUE	FALSE	FALSE	FALSE	FALSE
6874	TAF4	O00268	16.0895328197	1.9659315854	FALSE	FALSE	FALSE	FALSE	FALSE	FALSE	FALSE	FALSE
1676	DFFA	O00273	16.9616689286	1.2654707112	FALSE	FALSE	FALSE	FALSE	FALSE	FALSE	FALSE	FALSE
5994	RFXAP	O00287	17.6755030366	0.05036234	TRUE	FALSE	FALSE	FALSE	FALSE	FALSE	FALSE	FALSE
3092	HIP1	O00291	15.3352823901	3.316278803	FALSE	FALSE	FALSE	FALSE	TRUE	FALSE	FALSE	FALSE
7044	LEFTY2	O00292	17.6700368676	3.3063965061	FALSE	FALSE	FALSE	FALSE	FALSE	FALSE	FALSE	FALSE
7287	TULP1	O00294	17.2937744235	2.4210836127	TRUE	FALSE	FALSE	FALSE	FALSE	FALSE	FALSE	FALSE
7288	TULP2	O00295	17.2552129493	1.2501461218	TRUE	FALSE	FALSE	FALSE	FALSE	FALSE	FALSE	FALSE
1192	CLIC1	O00299	15.0560942179	0.1350609365	FALSE	FALSE	TRUE	FALSE	FALSE	FALSE	FALSE	FALSE
4982	TNFRSF11B	O00300	18.3169971198	3.1407219256	FALSE	TRUE	FALSE	FALSE	FALSE	FALSE	FALSE	FALSE
8665	EIF3F	O00303	14.7421768907	3.1793011592	FALSE	FALSE	FALSE	FALSE	FALSE	TRUE	FALSE	FALSE
785	CACNB4	O00305	17.3858984923	1.7550948772	FALSE	FALSE	TRUE	FALSE	FALSE	FALSE	TRUE	FALSE
11060	WWP2	O00308	13.5982754934	5.197615361	FALSE	FALSE	FALSE	FALSE	FALSE	TRUE	FALSE	FALSE
8317	CDC7	O00311	14.7918906123	2.687183514	FALSE	FALSE	FALSE	FALSE	TRUE	FALSE	FALSE	FALSE
406	ARNTL	O00327	16.384346912	5.7569856033	TRUE	FALSE	FALSE	FALSE	FALSE	TRUE	FALSE	FALSE
5293	PIK3CD	O00329	16.6764771728	3.5901584247	FALSE	FALSE	FALSE	FALSE	FALSE	FALSE	FALSE	TRUE
8050	PDHX	O00330	16.6664470145	3.2375810491	FALSE	FALSE	FALSE	FALSE	FALSE	FALSE	FALSE	FALSE
6819	SULT1C2	O00338	16.689764063	1.5064579651	FALSE	FALSE	FALSE	FALSE	FALSE	FALSE	FALSE	FALSE
4147	MATN2	O00339	16.7401109163	6.0854786295	FALSE	FALSE	FALSE	FALSE	FALSE	FALSE	FALSE	FALSE
6512	SLC1A7	O00341	18.3173787627	2.1480996277	FALSE	FALSE	TRUE	FALSE	FALSE	FALSE	FALSE	FALSE
5768	QSOX1	O00391	17.7207728708	0.222720483	FALSE	FALSE	FALSE	FALSE	FALSE	FALSE	FALSE	FALSE
10671	DCTN6	O00399	18.3175695538	1.8678922315	FALSE	FALSE	FALSE	FALSE	FALSE	FALSE	FALSE	FALSE
8976	WASL	O00401	13.7819560918	2.8925568355	FALSE	FALSE	FALSE	FALSE	TRUE	FALSE	FALSE	FALSE
1112	FOXN3	O00409	18.317951075	3.6850020212	TRUE	FALSE	FALSE	FALSE	FALSE	FALSE	FALSE	FALSE
3843	IPO5	O00410	16.0331598129	1.5084623541	FALSE	FALSE	TRUE	TRUE	FALSE	FALSE	FALSE	FALSE
29904	EEF2K	O00418	18.3181418052	1.1155375634	FALSE	FALSE	FALSE	TRUE	FALSE	FALSE	FALSE	FALSE
10284	SAP18	O00422	16.0229040847	0.1181359476	FALSE	FALSE	TRUE	TRUE	FALSE	FALSE	FALSE	FALSE
2009	EML1	O00423	17.7151762299	2.4237826405	FALSE	FALSE	FALSE	FALSE	TRUE	FALSE	FALSE	FALSE
10643	IGF2BP3	O00425	17.3325157821	5.0927317007	FALSE	FALSE	FALSE	TRUE	FALSE	FALSE	FALSE	FALSE
10059	DNM1L	O00429	17.3321853553	1.5032550415	FALSE	FALSE	FALSE	FALSE	FALSE	TRUE	FALSE	TRUE
5286	PIK3C2A	O00443	18.3183325151	0.0580241734	FALSE	FALSE	FALSE	FALSE	FALSE	FALSE	FALSE	FALSE
10733	PLK4	O00444	15.0572692733	0.3846436561	FALSE	FALSE	FALSE	FALSE	FALSE	FALSE	FALSE	TRUE
6861	SYT5	O00445	17.7252907299	2.6986887501	FALSE	FALSE	FALSE	FALSE	FALSE	FALSE	FALSE	FALSE
7940	LST1	O00453	17.6985501933	1.8848071296	FALSE	FALSE	FALSE	FALSE	FALSE	FALSE	FALSE	FALSE
3475	IFRD1	O00458	18.3118369763	5.1900274025	FALSE	FALSE	FALSE	FALSE	FALSE	FALSE	FALSE	FALSE
5296	PIK3R2	O00459	13.4259902824	2.5890419455	FALSE	FALSE	FALSE	FALSE	FALSE	FALSE	FALSE	FALSE
7188	TRAF5	O00463	13.9873703581	6.2668800126	FALSE	FALSE	FALSE	FALSE	FALSE	TRUE	FALSE	FALSE
375790	AGRN	O00468	17.1700927375	6.1747728564	FALSE	FALSE	FALSE	FALSE	TRUE	FALSE	FALSE	FALSE
5352	PLOD2	O00469	18.3099220386	2.7499813995	FALSE	FALSE	FALSE	FALSE	FALSE	FALSE	FALSE	TRUE
4211	MEIS1	O00470	15.9350795155	2.5429139777	TRUE	FALSE	FALSE	FALSE	FALSE	FALSE	FALSE	FALSE
10640	EXOC5	O00471	13.3270632509	5.9000041811	FALSE	FALSE	FALSE	FALSE	FALSE	FALSE	FALSE	FALSE
22936	ELL2	O00472	18.3110712465	1.2301005269	FALSE	FALSE	FALSE	FALSE	FALSE	FALSE	FALSE	FALSE
10384	BTN3A3	O00478	17.6200769685	3.2614475781	FALSE	FALSE	FALSE	FALSE	FALSE	FALSE	FALSE	FALSE
10473	HMGN4	O00479	17.1213283602	2.187993403	FALSE	FALSE	FALSE	FALSE	FALSE	FALSE	FALSE	FALSE
2494	NR5A2	O00482	14.6354449072	3.5070238683	TRUE	TRUE	FALSE	FALSE	FALSE	FALSE	FALSE	FALSE
10213	PSMD14	O00487	13.4405144263	1.6909904055	FALSE	FALSE	FALSE	FALSE	FALSE	TRUE	FALSE	FALSE
51042	ZNF593	O00488	16.6510542938	3.3980331929	TRUE	FALSE	FALSE	FALSE	FALSE	FALSE	FALSE	FALSE
274	BIN1	O00499	16.2133308935	0.9690234977	FALSE	FALSE	FALSE	FALSE	TRUE	FALSE	FALSE	FALSE
3839	KPNA3	O00505	14.2247544379	0.1758016442	FALSE	FALSE	TRUE	FALSE	FALSE	FALSE	FALSE	FALSE
10494	STK25	O00506	16.2237827735	0.2810076079	FALSE	FALSE	FALSE	FALSE	FALSE	FALSE	FALSE	FALSE
607	BCL9	O00512	17.2603796988	3.9988143909	FALSE	FALSE	FALSE	FALSE	FALSE	FALSE	FALSE	FALSE
2166	FAAH	O00519	18.3095388056	4.4284138836	FALSE	FALSE	FALSE	FALSE	TRUE	FALSE	FALSE	FALSE
889	KRIT1	O00522	17.2252994986	3.2406688765	FALSE	FALSE	FALSE	FALSE	TRUE	FALSE	FALSE	FALSE
7379	UPK2	O00526	18.3122197186	1.3628106841	FALSE	FALSE	FALSE	FALSE	FALSE	FALSE	FALSE	FALSE
23481	PES1	O00541	17.9221703901	1.8155009422	FALSE	FALSE	FALSE	TRUE	FALSE	FALSE	FALSE	FALSE
773	CACNA1A	O00555	10.4340044946	3.8347411495	FALSE	TRUE	TRUE	FALSE	FALSE	FALSE	TRUE	FALSE
6386	SDCBP	O00560	8.6117254402	6.0330804192	FALSE	FALSE	FALSE	FALSE	TRUE	FALSE	FALSE	FALSE
9600	PITPNM1	O00562	18.2865878001	2.0989239102	FALSE	FALSE	FALSE	FALSE	FALSE	FALSE	FALSE	FALSE
10199	MPHOSPH10	O00566	18.2867818943	1.1388278504	FALSE	FALSE	FALSE	TRUE	FALSE	FALSE	FALSE	FALSE
10528	NOP56	O00567	15.6012637673	1.8976038646	FALSE	FALSE	FALSE	TRUE	FALSE	FALSE	FALSE	FALSE
1654	DDX3X	O00571	16.963293309	1.8873902924	FALSE	FALSE	TRUE	TRUE	FALSE	FALSE	FALSE	TRUE
6366	CCL21	O00585	17.3610323831	6.0222051601	FALSE	FALSE	FALSE	FALSE	FALSE	FALSE	FALSE	FALSE
5193	PEX12	O00623	17.3717315246	0.0003604253	FALSE	FALSE	TRUE	FALSE	FALSE	TRUE	FALSE	TRUE
8544	PIR	O00625	18.2869759675	5.2450606283	FALSE	FALSE	FALSE	FALSE	FALSE	FALSE	FALSE	FALSE
6367	CCL22	O00626	17.1497217153	1.6830071232	FALSE	FALSE	FALSE	FALSE	FALSE	FALSE	FALSE	FALSE
5191	PEX7	O00628	17.1791127805	1.5034382763	FALSE	FALSE	TRUE	FALSE	FALSE	FALSE	FALSE	TRUE
3840	KPNA4	O00629	16.396079756	1.946942883	FALSE	FALSE	TRUE	FALSE	FALSE	FALSE	FALSE	FALSE
6588	SLN	O00631	17.3597311701	4.296836711	FALSE	FALSE	TRUE	FALSE	FALSE	FALSE	FALSE	FALSE
10475	TRIM38	O00635	15.333269234	1.4956940547	FALSE	FALSE	FALSE	FALSE	FALSE	TRUE	FALSE	FALSE
1871	E2F3	O00716	17.9330773914	1.2642960735	TRUE	FALSE	FALSE	FALSE	FALSE	FALSE	FALSE	FALSE
5537	PPP6C	O00743	17.3551694769	5.33947876	FALSE	FALSE	FALSE	FALSE	FALSE	FALSE	FALSE	FALSE
4833	NME4	O00746	16.0256446841	2.6155190814	FALSE	FALSE	FALSE	FALSE	FALSE	FALSE	FALSE	FALSE
5287	PIK3C2B	O00750	16.6850300355	2.442674896	FALSE	FALSE	FALSE	FALSE	FALSE	FALSE	FALSE	FALSE
4125	MAN2B1	O00754	18.2871700198	5.2454624053	FALSE	FALSE	FALSE	FALSE	FALSE	FALSE	FALSE	TRUE
7476	WNT7A	O00755	17.3881420473	2.0930987277	FALSE	FALSE	FALSE	FALSE	FALSE	FALSE	FALSE	FALSE
8789	FBP2	O00757	17.9316584946	3.1873778349	FALSE	FALSE	FALSE	FALSE	FALSE	FALSE	FALSE	FALSE
11065	UBE2C	O00762	15.4587010505	0.0820444754	FALSE	FALSE	FALSE	FALSE	FALSE	TRUE	FALSE	FALSE
9229	DLGAP1	O14490	14.9168246326	2.4440079026	FALSE	FALSE	FALSE	FALSE	FALSE	FALSE	FALSE	FALSE
10603	SH2B2	O14492	17.1708160125	2.5888254221	FALSE	FALSE	FALSE	FALSE	TRUE	FALSE	FALSE	FALSE
8611	PLPP1	O14494	17.9373273599	5.6194758075	FALSE	FALSE	FALSE	FALSE	FALSE	FALSE	FALSE	FALSE
8289	ARID1A	O14497	16.1614078527	0.0127388535	TRUE	FALSE	FALSE	FALSE	FALSE	FALSE	FALSE	FALSE
8553	BHLHE40	O14503	12.7589251478	0.3136141637	TRUE	FALSE	FALSE	FALSE	FALSE	FALSE	FALSE	FALSE
8835	SOCS2	O14508	15.5068824301	5.755094006	FALSE	FALSE	FALSE	FALSE	FALSE	TRUE	FALSE	FALSE
344148	NCKAP5	O14513	16.6878719511	2.4280488924	FALSE	FALSE	FALSE	FALSE	FALSE	FALSE	FALSE	FALSE
10458	BAIAP2	Q9UQB8	14.5140246578	2.9651876977	FALSE	FALSE	FALSE	FALSE	TRUE	FALSE	FALSE	FALSE
8099	CDK2AP1	O14519	17.3727010167	0.2718474882	FALSE	FALSE	FALSE	FALSE	FALSE	FALSE	FALSE	FALSE
23149	FCHO1	O14526	16.8166042563	6.0055839655	FALSE	FALSE	FALSE	FALSE	FALSE	FALSE	FALSE	FALSE
10190	TXNDC9	O14530	14.4624031967	3.1586425813	FALSE	FALSE	FALSE	FALSE	FALSE	FALSE	FALSE	FALSE
10570	DPYSL4	O14531	16.4038592315	2.9911108313	FALSE	FALSE	FALSE	FALSE	FALSE	FALSE	FALSE	FALSE
9021	SOCS3	O14543	13.8430849055	2.6189853655	FALSE	FALSE	FALSE	FALSE	FALSE	TRUE	FALSE	FALSE
9306	SOCS6	O14544	14.0828920125	2.575943132	FALSE	FALSE	FALSE	FALSE	FALSE	TRUE	FALSE	FALSE
10906	TRAFD1	O14545	17.8907407652	3.0895427252	TRUE	FALSE	FALSE	FALSE	FALSE	FALSE	FALSE	FALSE
9167	COX7A2L	O14548	18.2863936848	0.9954934495	FALSE	FALSE	FALSE	FALSE	FALSE	FALSE	FALSE	FALSE
26330	GAPDHS	O14556	18.288915546	3.5538718139	FALSE	FALSE	FALSE	FALSE	FALSE	FALSE	FALSE	FALSE
115703	ARHGAP33	O14559	18.2891093885	4.0137756437	FALSE	FALSE	FALSE	FALSE	FALSE	FALSE	FALSE	FALSE
4706	NDUFAB1	O14561	17.124299329	5.4176874485	FALSE	FALSE	FALSE	FALSE	FALSE	FALSE	FALSE	FALSE
11068	CYB561D2	O14569	17.8962989516	2.576161981	FALSE	FALSE	FALSE	FALSE	FALSE	FALSE	FALSE	FALSE
1780	DYNC1I1	O14576	14.2097441245	3.2183768995	FALSE	FALSE	FALSE	FALSE	FALSE	FALSE	FALSE	FALSE
11113	CIT	O14578	18.2893032101	5.0960369339	FALSE	FALSE	FALSE	FALSE	TRUE	FALSE	FALSE	TRUE
11316	COPE	O14579	16.4077363532	1.6204458353	FALSE	FALSE	FALSE	FALSE	FALSE	FALSE	FALSE	FALSE
8625	RFXANK	O14593	17.3232407448	0.0504241633	TRUE	FALSE	FALSE	FALSE	FALSE	FALSE	FALSE	FALSE
10106	CTDSP2	O14595	18.2894970108	0.3617799417	FALSE	FALSE	FALSE	FALSE	FALSE	FALSE	FALSE	FALSE
9086	EIF1AY	O14602	18.2896907905	3.5363977255	FALSE	FALSE	FALSE	TRUE	FALSE	FALSE	FALSE	FALSE
9087	TMSB4Y	O14604	17.2479544055	1.4990861225	FALSE	FALSE	FALSE	FALSE	TRUE	FALSE	FALSE	FALSE
7404	UTY	O14607	18.2898845493	3.5561687728	FALSE	FALSE	FALSE	FALSE	FALSE	FALSE	FALSE	FALSE
10435	CDC42EP2	O14613	17.3082332223	0.1947047801	FALSE	FALSE	FALSE	FALSE	TRUE	FALSE	FALSE	FALSE
8943	AP3D1	O14617	16.3210224351	1.621624417	FALSE	FALSE	FALSE	FALSE	FALSE	FALSE	FALSE	FALSE
6373	CXCL11	O14625	17.2309026956	5.5733429333	FALSE	FALSE	FALSE	FALSE	FALSE	FALSE	FALSE	FALSE
1046	CDX4	O14627	16.6616509636	0.3605562989	TRUE	FALSE	FALSE	FALSE	FALSE	FALSE	FALSE	FALSE
7748	ZNF195	O14628	18.2904657001	0.9180833434	TRUE	FALSE	FALSE	FALSE	FALSE	FALSE	FALSE	FALSE
3983	ABLIM1	O14639	15.3372932894	0.2104440008	FALSE	FALSE	FALSE	FALSE	TRUE	FALSE	FALSE	FALSE
1855	DVL1	O14640	15.6867960995	5.8247268343	TRUE	FALSE	FALSE	FALSE	TRUE	TRUE	FALSE	FALSE
1856	DVL2	O14641	10.6105786163	4.8678826052	TRUE	FALSE	FALSE	FALSE	FALSE	FALSE	FALSE	FALSE
7802	DNALI1	O14645	16.7652174996	2.1386096585	FALSE	FALSE	FALSE	FALSE	FALSE	FALSE	FALSE	FALSE
1105	CHD1	O14646	17.8873490695	3.3143202561	TRUE	FALSE	FALSE	FALSE	FALSE	FALSE	TRUE	FALSE
1106	CHD2	O14647	16.6365026567	0.0518598968	TRUE	FALSE	FALSE	FALSE	FALSE	FALSE	FALSE	TRUE
3777	KCNK3	O14649	17.88589352	2.5979220266	FALSE	TRUE	TRUE	FALSE	FALSE	FALSE	TRUE	FALSE
9570	GOSR2	O14653	16.6394224435	1.2487991115	FALSE	FALSE	FALSE	FALSE	FALSE	FALSE	FALSE	FALSE
8471	IRS4	O14654	15.5899523616	3.0228304491	FALSE	FALSE	FALSE	FALSE	FALSE	FALSE	FALSE	FALSE
1861	TOR1A	O14656	17.8854080743	4.8702102721	FALSE	FALSE	FALSE	FALSE	TRUE	FALSE	FALSE	FALSE
8675	STX16	O14662	16.6277146708	2.6139658221	FALSE	FALSE	FALSE	FALSE	FALSE	FALSE	FALSE	FALSE
5639	PRRG2	O14669	17.8849224972	5.8199540885	FALSE	FALSE	FALSE	FALSE	FALSE	FALSE	FALSE	FALSE
5826	ABCD4	O14678	17.193451162	2.1610275291	FALSE	FALSE	TRUE	FALSE	FALSE	FALSE	FALSE	TRUE
9538	EI24	O14681	17.8844367885	6.2228596457	FALSE	FALSE	TRUE	FALSE	FALSE	FALSE	FALSE	TRUE
8507	ENC1	O14682	17.348632582	5.3521787871	FALSE	FALSE	FALSE	FALSE	TRUE	TRUE	FALSE	FALSE
9537	TP53I11	O14683	18.2906593752	3.5397512499	FALSE	FALSE	FALSE	FALSE	FALSE	FALSE	FALSE	FALSE
8085	KMT2D	O14686	17.3476499898	5.2424979353	FALSE	FALSE	FALSE	FALSE	FALSE	FALSE	FALSE	TRUE
10168	ZNF197	O14709	17.9090417522	1.0095235144	TRUE	FALSE	FALSE	FALSE	FALSE	FALSE	FALSE	FALSE
9270	ITGB1BP1	O14713	16.1209679633	3.2406093105	FALSE	FALSE	FALSE	FALSE	TRUE	FALSE	FALSE	FALSE
1787	TRDMT1	O14717	15.2038230172	3.1974130716	FALSE	FALSE	FALSE	TRUE	FALSE	FALSE	FALSE	FALSE
10692	RRH	O14718	18.2817286055	5.3489656742	FALSE	TRUE	FALSE	FALSE	FALSE	FALSE	FALSE	FALSE
317	APAF1	O14727	16.6544327568	1.2653601129	FALSE	FALSE	FALSE	FALSE	FALSE	FALSE	FALSE	FALSE
8780	RIOK3	O14730	16.6582860815	2.0247589134	FALSE	FALSE	FALSE	TRUE	FALSE	FALSE	FALSE	FALSE
3613	IMPA2	O14732	16.8558176172	1.4414514443	FALSE	FALSE	FALSE	FALSE	FALSE	FALSE	FALSE	FALSE
5609	MAP2K7	O14733	16.0324779189	2.9929549733	FALSE	FALSE	FALSE	FALSE	FALSE	FALSE	FALSE	FALSE
10005	ACOT8	O14734	17.9071241019	1.5035345196	FALSE	FALSE	FALSE	FALSE	FALSE	FALSE	FALSE	FALSE
10423	CDIPT	O14735	17.2651886078	0.913034754	FALSE	FALSE	FALSE	FALSE	FALSE	FALSE	FALSE	FALSE
9141	PDCD5	O14737	15.8075152992	1.9938925596	FALSE	FALSE	FALSE	FALSE	FALSE	FALSE	FALSE	FALSE
10419	PRMT5	O14744	12.7673662079	1.6073632216	FALSE	FALSE	FALSE	FALSE	FALSE	FALSE	FALSE	FALSE
9368	SLC9A3R1	O14745	15.8457624193	0.1083736359	FALSE	FALSE	TRUE	FALSE	TRUE	FALSE	FALSE	TRUE
7015	TERT	O14746	17.9845731091	1.2926013226	FALSE	FALSE	FALSE	TRUE	FALSE	FALSE	FALSE	TRUE
5017	OVOL1	O14753	18.2823124044	1.2872364421	TRUE	FALSE	FALSE	FALSE	FALSE	FALSE	FALSE	FALSE
1111	CHEK1	O14757	15.7919851418	3.503717106	FALSE	FALSE	FALSE	FALSE	FALSE	FALSE	FALSE	FALSE
8795	TNFRSF10B	O14763	17.3129156989	2.0253771076	FALSE	TRUE	FALSE	FALSE	FALSE	FALSE	FALSE	FALSE
2563	GABRD	O14764	17.3142513073	3.0722687027	FALSE	TRUE	FALSE	FALSE	FALSE	FALSE	TRUE	FALSE
4212	MEIS2	O14770	15.7958803051	6.2260008662	TRUE	FALSE	FALSE	FALSE	FALSE	FALSE	FALSE	FALSE
10681	GNB5	O14775	13.7747668157	2.6851649853	FALSE	FALSE	FALSE	FALSE	FALSE	FALSE	FALSE	FALSE
10915	TCERG1	O14776	16.2305134455	3.2018638007	FALSE	FALSE	FALSE	TRUE	TRUE	FALSE	FALSE	FALSE
10403	NDC80	O14777	12.9398566513	0.0181031595	FALSE	FALSE	FALSE	FALSE	TRUE	FALSE	FALSE	FALSE
3797	KIF3C	O14782	17.9776688589	1.1381359363	FALSE	FALSE	FALSE	FALSE	TRUE	FALSE	FALSE	FALSE
8829	NRP1	O14786	17.97812997	1.1246794347	FALSE	FALSE	FALSE	FALSE	FALSE	FALSE	FALSE	FALSE
30000	TNPO2	O14787	15.6991581193	0.2921022354	FALSE	FALSE	TRUE	TRUE	FALSE	FALSE	FALSE	FALSE
8600	TNFSF11	O14788	14.8027534584	3.1407515019	FALSE	FALSE	FALSE	FALSE	FALSE	FALSE	TRUE	FALSE
8542	APOL1	O14791	18.2827014981	0.2855482157	FALSE	FALSE	FALSE	FALSE	FALSE	FALSE	FALSE	FALSE
2660	MSTN	O14793	17.9767462811	3.2411957965	FALSE	FALSE	FALSE	FALSE	FALSE	FALSE	FALSE	FALSE
10497	UNC13B	O14795	17.0708188779	2.4326936459	FALSE	FALSE	FALSE	FALSE	FALSE	FALSE	FALSE	FALSE
117157	SH2D1B	O14796	15.233880103	2.6059861675	FALSE	FALSE	FALSE	FALSE	FALSE	FALSE	FALSE	FALSE
8794	TNFRSF10C	O14798	16.3058608457	5.8265984276	FALSE	TRUE	FALSE	FALSE	FALSE	FALSE	FALSE	FALSE
11128	POLR3A	O14802	14.4041873601	3.0253094197	TRUE	FALSE	FALSE	FALSE	FALSE	FALSE	FALSE	TRUE
22808	MRAS	O14807	18.2832849804	5.7556176611	FALSE	FALSE	FALSE	FALSE	TRUE	FALSE	FALSE	FALSE
10815	CPLX1	O14810	17.0573884442	0.2349841578	FALSE	FALSE	FALSE	FALSE	FALSE	FALSE	FALSE	FALSE
7106	TSPAN4	O14817	17.9971622896	3.7499366634	FALSE	FALSE	FALSE	FALSE	FALSE	FALSE	FALSE	FALSE
5688	PSMA7	O14818	13.1319011704	1.6901426913	FALSE	FALSE	FALSE	FALSE	FALSE	TRUE	FALSE	FALSE
5924	RASGRF2	O14827	18.2834794324	3.1851099648	FALSE	FALSE	FALSE	FALSE	FALSE	FALSE	FALSE	FALSE
5264	PHYH	O14832	17.3749611293	0.0174491815	FALSE	FALSE	FALSE	FALSE	FALSE	FALSE	FALSE	TRUE
23495	TNFRSF13B	O14836	16.6907093711	0.0028977871	FALSE	TRUE	FALSE	FALSE	FALSE	FALSE	FALSE	FALSE
26873	OPLAH	O14841	18.2836738632	3.5010064708	FALSE	FALSE	FALSE	FALSE	FALSE	FALSE	FALSE	TRUE
9447	AIM2	O14862	18.283868273	3.7479735433	FALSE	FALSE	FALSE	FALSE	FALSE	FALSE	FALSE	FALSE
571	BACH1	O14867	16.0815871945	1.2768518872	TRUE	FALSE	FALSE	FALSE	FALSE	TRUE	FALSE	FALSE
10295	BCKDK	O14874	17.1030230099	2.8360462107	FALSE	FALSE	FALSE	FALSE	FALSE	FALSE	FALSE	TRUE
3437	IFIT3	O14879	14.5377201407	3.0875847376	FALSE	FALSE	FALSE	TRUE	FALSE	FALSE	FALSE	FALSE
4259	MGST3	O14880	17.9957932103	4.2470598509	FALSE	FALSE	FALSE	FALSE	FALSE	FALSE	FALSE	FALSE
8487	GEMIN2	O14893	16.7683878208	6.0479974463	FALSE	FALSE	FALSE	TRUE	FALSE	FALSE	FALSE	FALSE
3664	IRF6	O14896	17.3887825479	0.969137459	TRUE	FALSE	FALSE	FALSE	FALSE	FALSE	FALSE	FALSE
8462	KLF11	O14901	16.1727966019	3.5510162064	TRUE	FALSE	FALSE	FALSE	FALSE	FALSE	FALSE	FALSE
30851	TAX1BP3	O14907	16.0742726554	0.2157034547	FALSE	FALSE	FALSE	FALSE	TRUE	FALSE	FALSE	FALSE
10755	GIPC1	O14908	16.0283811026	2.8490664978	FALSE	FALSE	FALSE	FALSE	FALSE	TRUE	FALSE	FALSE
8825	LIN7A	O14910	16.0882109907	3.5427516099	FALSE	FALSE	FALSE	FALSE	FALSE	FALSE	FALSE	FALSE
27253	PCDH17	O14917	17.9563285811	3.260233985	FALSE	FALSE	FALSE	FALSE	FALSE	FALSE	FALSE	FALSE
3551	IKBKB	O14920	14.5187888623	2.8385589731	FALSE	FALSE	FALSE	FALSE	TRUE	FALSE	TRUE	FALSE
8520	HAT1	O14929	16.319860698	1.8144244184	FALSE	FALSE	FALSE	FALSE	FALSE	FALSE	FALSE	FALSE
9246	UBE2L6	O14933	14.1030012138	2.8324106374	FALSE	FALSE	FALSE	FALSE	FALSE	TRUE	FALSE	FALSE
8573	CASK	O14936	13.6785854858	1.2301711351	FALSE	FALSE	FALSE	FALSE	TRUE	FALSE	FALSE	TRUE
22797	TFEC	O14948	16.9527084459	0.224346829	TRUE	FALSE	FALSE	FALSE	FALSE	FALSE	FALSE	FALSE
27089	UQCRQ	O14949	17.2930990763	1.2724248635	FALSE	FALSE	FALSE	FALSE	FALSE	FALSE	FALSE	FALSE
103910	MYL12B	O14950	18.2854227933	5.1566397002	FALSE	FALSE	FALSE	FALSE	FALSE	FALSE	FALSE	FALSE
10975	UQCR11	O14957	18.2856170137	0.4896698076	FALSE	FALSE	FALSE	FALSE	FALSE	FALSE	FALSE	FALSE
9146	HGS	O14964	11.3190876893	0.044223108	FALSE	FALSE	FALSE	FALSE	FALSE	TRUE	FALSE	FALSE
6790	AURKA	O14965	14.0043524681	3.2973842838	FALSE	FALSE	FALSE	FALSE	TRUE	TRUE	FALSE	FALSE
8934	RAB29	O14966	18.285811213	6.0472187663	FALSE	FALSE	FALSE	FALSE	TRUE	FALSE	FALSE	FALSE
100420893	LOC100420893	NA	18.2860053913	5.487515153	NA	NA	NA	NA	NA	NA	NA	NA
11001	SLC27A2	O14975	18.2861995485	3.6568504348	FALSE	FALSE	TRUE	FALSE	FALSE	FALSE	FALSE	FALSE
2580	GAK	O14976	17.0054155191	1.8466965819	FALSE	FALSE	FALSE	FALSE	FALSE	FALSE	FALSE	FALSE
51582	AZIN1	O14977	16.8579712037	0.3754740932	FALSE	FALSE	FALSE	FALSE	FALSE	FALSE	FALSE	FALSE
10127	ZNF263	O14978	14.9345218217	0.9164235241	TRUE	FALSE	FALSE	FALSE	TRUE	FALSE	FALSE	FALSE
9987	HNRNPDL	O14979	17.9481428613	5.4814501243	FALSE	FALSE	FALSE	TRUE	FALSE	FALSE	FALSE	FALSE
7514	XPO1	O14980	14.6881621635	2.1852879757	FALSE	FALSE	TRUE	TRUE	FALSE	FALSE	FALSE	FALSE
9044	BTAF1	O14981	17.9486116244	0.0630442538	FALSE	FALSE	FALSE	FALSE	FALSE	FALSE	FALSE	FALSE
487	ATP2A1	O14983	17.2761322267	2.8239244427	FALSE	FALSE	TRUE	FALSE	FALSE	FALSE	FALSE	TRUE
23060	ZNF609	O15014	18.2887216825	3.5406311723	TRUE	FALSE	FALSE	FALSE	FALSE	FALSE	FALSE	FALSE
9726	ZNF646	O15015	16.6606902127	0.3864228847	TRUE	FALSE	FALSE	FALSE	FALSE	FALSE	FALSE	FALSE
23037	PDZD2	O15018	18.295880714	1.1182806354	FALSE	FALSE	FALSE	FALSE	FALSE	FALSE	FALSE	FALSE
6712	SPTBN2	O15020	17.0461836824	0.5849159582	FALSE	FALSE	FALSE	FALSE	TRUE	FALSE	FALSE	FALSE
375449	MAST4	O15021	18.2960738053	5.194731861	FALSE	FALSE	FALSE	FALSE	FALSE	FALSE	FALSE	FALSE
23654	PLXNB2	O15031	16.9189102949	3.1541506087	TRUE	FALSE	FALSE	FALSE	FALSE	FALSE	FALSE	FALSE
9870	AREL1	O15033	17.2795384601	2.6070059731	FALSE	FALSE	FALSE	FALSE	FALSE	TRUE	FALSE	FALSE
23351	KHNYN	O15037	17.97143223	1.4418852343	FALSE	FALSE	FALSE	TRUE	FALSE	FALSE	FALSE	FALSE
23350	U2SURP	O15042	16.0987584491	5.4700134721	FALSE	FALSE	FALSE	TRUE	FALSE	FALSE	FALSE	FALSE
9739	SETD1A	O15047	17.9718949469	0.2325201554	FALSE	FALSE	FALSE	TRUE	FALSE	FALSE	FALSE	FALSE
23138	N4BP3	O15049	18.2962668758	5.2073375579	FALSE	FALSE	FALSE	FALSE	FALSE	FALSE	FALSE	FALSE
23135	KDM6B	O15054	17.9732823817	3.3421424853	FALSE	FALSE	FALSE	FALSE	FALSE	FALSE	FALSE	FALSE
8864	PER2	O15055	17.0310039983	0.3004124761	FALSE	FALSE	FALSE	FALSE	FALSE	TRUE	FALSE	FALSE
8871	SYNJ2	O15056	16.1013856512	2.4331854639	FALSE	FALSE	FALSE	FALSE	FALSE	FALSE	FALSE	FALSE
9925	ZBTB5	O15062	16.1026978108	0.3044307704	TRUE	FALSE	FALSE	FALSE	FALSE	FALSE	FALSE	FALSE
9371	KIF3B	O15066	17.9748997006	0.4094276565	FALSE	FALSE	FALSE	FALSE	TRUE	FALSE	FALSE	FALSE
5198	PFAS	O15067	18.2964599256	3.3105891582	FALSE	FALSE	FALSE	FALSE	FALSE	FALSE	FALSE	FALSE
23263	MCF2L	O15068	17.5041063918	0.8580705711	FALSE	FALSE	FALSE	FALSE	FALSE	FALSE	FALSE	FALSE
23148	NACAD	O15069	15.8957674767	2.7794927865	FALSE	FALSE	FALSE	FALSE	FALSE	FALSE	FALSE	FALSE
80184	CEP290	O15078	17.975592391	0.2113009572	FALSE	FALSE	FALSE	FALSE	FALSE	FALSE	FALSE	FALSE
23243	ANKRD28	O15084	13.9659140978	2.886439525	FALSE	FALSE	FALSE	FALSE	FALSE	FALSE	FALSE	FALSE
9826	ARHGEF11	O15085	15.1387900286	2.4323910665	FALSE	FALSE	FALSE	FALSE	TRUE	FALSE	FALSE	FALSE
4092	SMAD7	O15105	13.8361369744	5.1985750903	TRUE	FALSE	FALSE	TRUE	FALSE	TRUE	FALSE	FALSE
1147	CHUK	O15111	14.9231651199	2.83869586	FALSE	FALSE	FALSE	FALSE	FALSE	FALSE	FALSE	TRUE
27257	LSM1	O15116	14.0440520705	6.0461500643	FALSE	FALSE	FALSE	TRUE	FALSE	FALSE	FALSE	FALSE
2533	FYB1	O15117	16.7038916391	2.4260369534	NA	NA	NA	NA	NA	NA	NA	NA
6926	TBX3	O15119	17.0473460469	0.3156228279	TRUE	FALSE	FALSE	FALSE	FALSE	FALSE	FALSE	FALSE
10555	AGPAT2	O15120	16.6987244386	3.7524371256	FALSE	FALSE	FALSE	FALSE	FALSE	FALSE	FALSE	TRUE
8560	DEGS1	O15121	18.2981964393	2.608980145	FALSE	FALSE	FALSE	FALSE	FALSE	FALSE	FALSE	FALSE
285	ANGPT2	O15123	17.0434685659	3.1934876422	FALSE	FALSE	FALSE	FALSE	FALSE	FALSE	FALSE	FALSE
9522	SCAMP1	O15126	16.8920815156	4.3842104387	FALSE	FALSE	FALSE	FALSE	FALSE	FALSE	FALSE	FALSE
10066	SCAMP2	O15127	17.9753615239	3.0917292259	FALSE	FALSE	FALSE	FALSE	FALSE	FALSE	FALSE	FALSE
8620	NPFF	O15130	18.2983892815	1.9584220306	FALSE	FALSE	FALSE	FALSE	FALSE	FALSE	FALSE	FALSE
3841	KPNA5	O15131	17.0391936334	1.8457790451	FALSE	FALSE	TRUE	FALSE	FALSE	FALSE	FALSE	FALSE
10095	ARPC1B	O15143	16.3383588004	1.4641700182	FALSE	FALSE	FALSE	FALSE	TRUE	FALSE	FALSE	FALSE
10109	ARPC2	O15144	16.3389338035	1.4642012161	FALSE	FALSE	FALSE	FALSE	TRUE	FALSE	FALSE	FALSE
10094	ARPC3	O15145	14.1347142515	1.4641649863	FALSE	FALSE	FALSE	FALSE	TRUE	FALSE	FALSE	FALSE
4593	MUSK	O15146	17.037636583	5.7426769973	FALSE	TRUE	FALSE	FALSE	FALSE	FALSE	FALSE	TRUE
4194	MDM4	O15151	14.9570217652	1.3174919808	FALSE	FALSE	FALSE	FALSE	FALSE	FALSE	FALSE	FALSE
10282	BET1	O15155	16.3423799563	1.3615866872	FALSE	FALSE	FALSE	FALSE	FALSE	FALSE	FALSE	FALSE
51043	ZBTB7B	O15156	15.0654731777	5.8686466457	TRUE	FALSE	FALSE	FALSE	FALSE	FALSE	FALSE	FALSE
9533	POLR1C	O15160	12.6227388816	0.281355429	TRUE	FALSE	FALSE	FALSE	FALSE	FALSE	FALSE	FALSE
5359	PLSCR1	O15162	9.5021951915	5.5333543597	FALSE	FALSE	TRUE	FALSE	FALSE	FALSE	FALSE	FALSE
8805	TRIM24	O15164	15.9551293112	1.3016916551	FALSE	FALSE	FALSE	FALSE	FALSE	TRUE	FALSE	TRUE
8312	AXIN1	O15169	15.1765539913	1.8466497296	FALSE	FALSE	FALSE	FALSE	FALSE	TRUE	FALSE	FALSE
1070	CETN3	O15182	16.6563604539	3.5882118786	FALSE	FALSE	FALSE	FALSE	FALSE	FALSE	FALSE	FALSE
2051	EPHB6	O15197	15.9608169005	5.8928072188	FALSE	TRUE	FALSE	FALSE	FALSE	FALSE	FALSE	FALSE
4093	SMAD9	O15198	9.5534478775	5.2452652337	TRUE	FALSE	FALSE	TRUE	FALSE	FALSE	FALSE	FALSE
10537	UBD	O15205	17.4264864734	5.3428218988	FALSE	FALSE	FALSE	FALSE	FALSE	TRUE	FALSE	FALSE
9278	ZBTB22	O15209	15.7997670281	0.2281987393	TRUE	FALSE	FALSE	FALSE	FALSE	FALSE	FALSE	FALSE
5863	RGL2	O15211	15.2296169472	3.2412396851	FALSE	FALSE	FALSE	FALSE	FALSE	FALSE	FALSE	FALSE
10471	PFDN6	O15212	16.6360155631	3.0303900405	FALSE	FALSE	FALSE	FALSE	FALSE	FALSE	FALSE	FALSE
55922	NKRF	O15226	17.5279673618	3.1750049913	TRUE	FALSE	FALSE	TRUE	FALSE	FALSE	FALSE	FALSE
8443	GNPAT	O15228	17.5255954977	3.1761964618	FALSE	FALSE	FALSE	FALSE	FALSE	FALSE	FALSE	TRUE
3911	LAMA5	O15230	17.5288560029	5.7555912594	FALSE	FALSE	FALSE	FALSE	TRUE	FALSE	FALSE	FALSE
4148	MATN3	O15232	17.5294481858	4.2315015043	FALSE	FALSE	FALSE	FALSE	FALSE	FALSE	FALSE	FALSE
22794	CASC3	O15234	15.2759634872	2.7749802257	FALSE	FALSE	TRUE	TRUE	FALSE	TRUE	FALSE	FALSE
6183	MRPS12	O15235	16.6374764471	3.1848517799	FALSE	FALSE	FALSE	TRUE	FALSE	FALSE	FALSE	FALSE
4694	NDUFA1	O15239	18.2922080237	3.5436339281	FALSE	FALSE	FALSE	FALSE	FALSE	FALSE	FALSE	FALSE
6582	SLC22A2	O15244	16.1280949157	5.8212134723	FALSE	FALSE	TRUE	FALSE	FALSE	FALSE	FALSE	FALSE
6580	SLC22A1	O15245	18.2924015108	0.0009707691	FALSE	FALSE	TRUE	FALSE	FALSE	FALSE	FALSE	FALSE
1193	CLIC2	O15247	17.7727000279	5.1578223925	FALSE	FALSE	TRUE	FALSE	FALSE	FALSE	FALSE	TRUE
8310	ACOX3	O15254	18.292594977	5.206137092	FALSE	FALSE	FALSE	FALSE	FALSE	FALSE	FALSE	FALSE
8933	RTL8C	A6ZKI3	17.0947431204	2.0974271786	NA	NA	NA	NA	NA	NA	NA	NA
11079	RER1	O15258	17.5244083885	3.1521876177	FALSE	FALSE	TRUE	FALSE	FALSE	FALSE	FALSE	FALSE
4867	NPHP1	O15259	17.7799234254	2.7789283763	FALSE	FALSE	FALSE	FALSE	TRUE	FALSE	FALSE	FALSE
5603	MAPK13	O15264	16.7597695927	1.2736456238	FALSE	FALSE	FALSE	FALSE	FALSE	FALSE	FALSE	FALSE
6314	ATXN7	O15265	12.0837499225	6.1747653758	TRUE	FALSE	FALSE	FALSE	TRUE	TRUE	FALSE	FALSE
8557	TCAP	O15273	14.0564084131	1.3219375556	FALSE	FALSE	FALSE	FALSE	FALSE	FALSE	FALSE	FALSE
2189	FANCG	O15287	13.6479228251	0.2451953979	FALSE	FALSE	FALSE	FALSE	FALSE	FALSE	FALSE	FALSE
8473	OGT	O15294	16.1677438606	1.5220636148	FALSE	FALSE	FALSE	FALSE	FALSE	TRUE	FALSE	TRUE
8493	PPM1D	O15297	14.9939056276	2.0513330647	FALSE	FALSE	FALSE	FALSE	FALSE	FALSE	FALSE	FALSE
10572	SIVA1	O15304	16.7308934141	1.7171992211	FALSE	FALSE	FALSE	FALSE	FALSE	FALSE	FALSE	FALSE
5373	PMM2	O15305	18.2935619951	0.850596212	FALSE	FALSE	FALSE	FALSE	FALSE	FALSE	FALSE	TRUE
5890	RAD51B	O15315	17.7998937022	0.2529514502	FALSE	FALSE	FALSE	FALSE	FALSE	FALSE	FALSE	FALSE
10622	POLR3G	O15318	17.8016750819	0.2822398153	TRUE	FALSE	FALSE	FALSE	FALSE	FALSE	FALSE	FALSE
4253	MIA2	Q96PC5	15.5412910748	0.0612925943	FALSE	FALSE	FALSE	FALSE	FALSE	FALSE	FALSE	FALSE
10548	TM9SF1	O15321	17.5962774335	2.4351982612	FALSE	FALSE	FALSE	FALSE	FALSE	FALSE	FALSE	FALSE
4281	MID1	O15344	13.7408305229	0.9370157792	FALSE	FALSE	FALSE	FALSE	TRUE	TRUE	FALSE	TRUE
3149	HMGB3	O15347	17.9150212296	2.1877498775	TRUE	FALSE	FALSE	FALSE	FALSE	FALSE	FALSE	FALSE
7161	TP73	O15350	16.6883451662	1.4406108816	TRUE	FALSE	FALSE	FALSE	FALSE	FALSE	FALSE	FALSE
2861	GPR37	O15354	17.8085295936	1.3072950659	FALSE	TRUE	FALSE	FALSE	FALSE	TRUE	FALSE	FALSE
5496	PPM1G	O15355	16.4302784433	2.018126516	FALSE	FALSE	FALSE	FALSE	FALSE	FALSE	FALSE	FALSE
3636	INPPL1	O15357	16.8135180926	2.6332648437	FALSE	FALSE	FALSE	FALSE	TRUE	FALSE	FALSE	TRUE
2175	FANCA	O15360	15.1896948704	2.4420118463	FALSE	FALSE	FALSE	FALSE	FALSE	FALSE	FALSE	FALSE
6666	SOX12	O15370	17.5914222003	1.5881526862	TRUE	FALSE	FALSE	FALSE	FALSE	FALSE	FALSE	FALSE
8664	EIF3D	O15371	14.7727208821	3.1792524297	FALSE	FALSE	FALSE	TRUE	FALSE	FALSE	FALSE	FALSE
8667	EIF3H	O15372	17.5919940868	0.2217898941	FALSE	FALSE	FALSE	TRUE	FALSE	FALSE	FALSE	FALSE
8841	HDAC3	O15379	16.8192453198	1.2878700378	FALSE	FALSE	FALSE	FALSE	FALSE	FALSE	TRUE	FALSE
4931	NVL	O15381	17.5942798112	3.4945323806	FALSE	FALSE	FALSE	FALSE	FALSE	FALSE	FALSE	FALSE
587	BCAT2	O15382	17.5931373131	3.6866756524	FALSE	FALSE	FALSE	FALSE	FALSE	FALSE	FALSE	FALSE
8778	SIGLEC5	O15389	17.8080227493	0.3124571412	FALSE	FALSE	FALSE	FALSE	FALSE	FALSE	FALSE	FALSE
332	BIRC5	O15392	17.0508286276	0.9508486691	FALSE	FALSE	FALSE	FALSE	TRUE	TRUE	FALSE	FALSE
10526	IPO8	O15397	18.2941419559	3.5358359664	FALSE	FALSE	TRUE	TRUE	FALSE	FALSE	FALSE	FALSE
2906	GRIN2D	O15399	17.8077692734	2.3129926589	FALSE	TRUE	FALSE	FALSE	FALSE	FALSE	TRUE	FALSE
8417	STX7	O15400	17.051601617	2.8907854153	FALSE	FALSE	FALSE	FALSE	FALSE	FALSE	FALSE	FALSE
93986	FOXP2	O15409	15.3393019369	0.2986387422	TRUE	FALSE	FALSE	FALSE	FALSE	FALSE	FALSE	FALSE
9123	SLC16A3	O15427	17.5617207961	0.1400724484	FALSE	FALSE	TRUE	FALSE	TRUE	FALSE	FALSE	FALSE
10057	ABCC5	O15440	17.0727293286	0.3971868902	FALSE	FALSE	TRUE	FALSE	FALSE	FALSE	FALSE	FALSE
758	MPPED1	O15442	16.7868451554	0.3122352579	FALSE	FALSE	FALSE	FALSE	FALSE	FALSE	FALSE	FALSE
10849	CD3EAP	O15446	17.8049786722	0.2817365734	FALSE	FALSE	FALSE	TRUE	FALSE	FALSE	FALSE	FALSE
7098	TLR3	O15455	17.794794276	0.1171424386	FALSE	TRUE	FALSE	TRUE	FALSE	FALSE	FALSE	FALSE
4438	MSH4	O15457	18.2943352345	2.415151942	FALSE	FALSE	FALSE	FALSE	FALSE	FALSE	FALSE	FALSE
8974	P4HA2	O15460	16.7819118002	2.5762656016	FALSE	FALSE	FALSE	FALSE	FALSE	FALSE	FALSE	TRUE
29906	ST8SIA5	O15466	18.2945284923	3.7476829442	FALSE	FALSE	FALSE	FALSE	FALSE	FALSE	FALSE	FALSE
6360	CCL16	O15467	18.2947217292	5.3600634831	FALSE	FALSE	FALSE	FALSE	FALSE	FALSE	FALSE	FALSE
4113	MAGEB2	O15479	17.3272216349	0.4132603242	FALSE	FALSE	FALSE	FALSE	FALSE	FALSE	FALSE	FALSE
4115	MAGEB4	O15481	14.9142821489	0.0484424961	FALSE	FALSE	FALSE	FALSE	FALSE	FALSE	FALSE	FALSE
8908	GYG2	O15488	17.7924947959	2.0254627938	FALSE	FALSE	FALSE	FALSE	FALSE	FALSE	FALSE	FALSE
6004	RGS16	O15492	17.0639243583	0.2175844402	FALSE	FALSE	FALSE	FALSE	FALSE	FALSE	FALSE	FALSE
8399	PLA2G10	O15496	18.2949149454	6.0027743821	FALSE	FALSE	FALSE	FALSE	FALSE	FALSE	FALSE	FALSE
10652	YKT6	O15498	18.2951081407	2.1853652254	FALSE	FALSE	FALSE	FALSE	FALSE	FALSE	FALSE	FALSE
11097	NUPL2	O15504	18.2953013152	0.0797882766	TRUE	FALSE	TRUE	TRUE	FALSE	FALSE	FALSE	FALSE
10092	ARPC5	O15511	16.6520202185	1.4641809599	FALSE	FALSE	FALSE	FALSE	TRUE	FALSE	FALSE	FALSE
5433	POLR2D	O15514	14.9433053677	3.5073736109	TRUE	FALSE	FALSE	TRUE	FALSE	FALSE	FALSE	FALSE
9575	CLOCK	O15516	17.6598803307	5.7570176914	TRUE	FALSE	FALSE	FALSE	FALSE	TRUE	FALSE	FALSE
8837	CFLAR	O15519	14.8189253664	3.0236413961	FALSE	FALSE	FALSE	FALSE	FALSE	FALSE	FALSE	FALSE
2255	FGF10	O15520	18.2954944689	2.9667017912	FALSE	FALSE	FALSE	FALSE	TRUE	FALSE	FALSE	FALSE
8651	SOCS1	O15524	16.1556862467	2.6270989768	FALSE	FALSE	FALSE	FALSE	FALSE	TRUE	FALSE	FALSE
4097	MAFG	O15525	14.3158258735	1.2772374035	TRUE	FALSE	FALSE	FALSE	FALSE	FALSE	FALSE	FALSE
4968	OGG1	O15527	18.316424503	3.2413520416	FALSE	FALSE	FALSE	FALSE	FALSE	FALSE	FALSE	TRUE
5170	PDPK1	O15530	12.7333609815	2.1614656883	FALSE	FALSE	FALSE	FALSE	TRUE	FALSE	FALSE	FALSE
5187	PER1	O15534	16.6736171319	4.346839775	FALSE	FALSE	FALSE	FALSE	FALSE	TRUE	FALSE	FALSE
7746	ZSCAN9	O15535	16.4503809445	3.998503198	TRUE	FALSE	FALSE	FALSE	FALSE	FALSE	FALSE	FALSE
2173	FABP7	O15540	18.3416365453	4.3247715388	FALSE	FALSE	FALSE	FALSE	FALSE	FALSE	FALSE	FALSE
7737	RNF113A	O15541	16.1422644269	6.022289363	TRUE	FALSE	FALSE	TRUE	FALSE	FALSE	FALSE	FALSE
7403	KDM6A	O15550	18.2987749037	5.2452101735	FALSE	FALSE	FALSE	FALSE	FALSE	FALSE	FALSE	FALSE
1365	CLDN3	O15551	18.3418247736	0.14256252	FALSE	FALSE	TRUE	FALSE	FALSE	FALSE	FALSE	TRUE
2867	FFAR2	O15552	17.7930060462	0.2854098338	FALSE	TRUE	FALSE	FALSE	FALSE	FALSE	FALSE	FALSE
4210	MEFV	O15553	18.3420129822	0.3129257576	FALSE	FALSE	FALSE	FALSE	FALSE	FALSE	FALSE	FALSE
1665	DHX15	O43143	14.5028587224	5.4731684557	FALSE	FALSE	FALSE	TRUE	FALSE	FALSE	FALSE	FALSE
9905	SGSM2	O43147	15.1688437837	1.8508955556	FALSE	FALSE	FALSE	FALSE	FALSE	FALSE	FALSE	FALSE
8731	RNMT	O43148	18.342201171	0.730729679	FALSE	FALSE	FALSE	TRUE	FALSE	FALSE	FALSE	FALSE
23140	ZZEF1	O43149	16.9657271248	2.4345617756	FALSE	FALSE	FALSE	FALSE	FALSE	FALSE	FALSE	FALSE
8853	ASAP2	O43150	15.7187618333	2.4475161903	FALSE	FALSE	FALSE	FALSE	FALSE	FALSE	FALSE	FALSE
200424	TET3	O43151	15.3251939385	3.0274163854	FALSE	FALSE	FALSE	FALSE	FALSE	FALSE	FALSE	FALSE
9675	TTI1	O43156	18.3423893402	3.0308931206	FALSE	FALSE	FALSE	FALSE	FALSE	FALSE	FALSE	FALSE
5364	PLXNB1	O43157	16.8183653973	2.4322694989	TRUE	FALSE	FALSE	FALSE	TRUE	FALSE	FALSE	FALSE
9867	PJA2	O43164	16.1059740162	0.0051094891	FALSE	FALSE	FALSE	FALSE	FALSE	TRUE	FALSE	FALSE
26037	SIPA1L1	O43166	17.7479730039	1.118224076	FALSE	FALSE	FALSE	FALSE	TRUE	FALSE	FALSE	FALSE
9841	ZBTB24	O43167	13.1146371106	0.3616359343	TRUE	FALSE	FALSE	FALSE	FALSE	FALSE	FALSE	FALSE
80777	CYB5B	O43169	18.3425774895	3.748506043	FALSE	FALSE	FALSE	FALSE	FALSE	FALSE	FALSE	FALSE
9128	PRPF4	O43172	16.2274571796	0.2147806978	FALSE	FALSE	FALSE	TRUE	FALSE	FALSE	FALSE	FALSE
26227	PHGDH	O43175	17.4239764545	3.2016123992	FALSE	FALSE	FALSE	FALSE	FALSE	FALSE	FALSE	TRUE
4724	NDUFS4	O43181	16.7368901757	0.0059050064	FALSE	FALSE	FALSE	FALSE	FALSE	FALSE	FALSE	FALSE
8038	ADAM12	O43184	18.3427656191	3.1831846843	FALSE	FALSE	FALSE	FALSE	FALSE	FALSE	FALSE	FALSE
3656	IRAK2	O43187	16.6793326608	5.1904218946	FALSE	FALSE	FALSE	FALSE	FALSE	FALSE	FALSE	FALSE
5252	PHF1	O43189	15.3878240104	0.2778021361	FALSE	FALSE	FALSE	FALSE	FALSE	FALSE	FALSE	FALSE
2863	GPR39	O43194	18.3429537291	1.8469103132	FALSE	TRUE	FALSE	FALSE	FALSE	FALSE	FALSE	FALSE
4439	MSH5	O43196	17.7942835351	2.4151263358	FALSE	FALSE	FALSE	FALSE	FALSE	FALSE	FALSE	FALSE
1783	DYNC1LI2	O43237	18.3431418192	6.044540553	FALSE	FALSE	FALSE	FALSE	TRUE	FALSE	FALSE	FALSE
5655	KLK10	O43240	17.4289929848	4.3623775104	FALSE	FALSE	FALSE	FALSE	FALSE	FALSE	FALSE	FALSE
5709	PSMD3	O43242	12.9321911611	1.6915424377	FALSE	FALSE	FALSE	FALSE	FALSE	TRUE	FALSE	FALSE
3227	HOXC11	O43248	15.4417167072	2.5431968948	TRUE	FALSE	FALSE	FALSE	FALSE	FALSE	FALSE	FALSE
23543	RBFOX2	O43251	12.3838725955	0.3189992966	FALSE	FALSE	FALSE	TRUE	FALSE	FALSE	FALSE	FALSE
9061	PAPSS1	O43252	17.4483005953	0.7056793853	FALSE	FALSE	FALSE	FALSE	FALSE	FALSE	FALSE	FALSE
6478	SIAH2	O43255	15.5430839005	2.9685377675	FALSE	FALSE	FALSE	FALSE	FALSE	TRUE	FALSE	FALSE
10467	ZNHIT1	O43257	16.4444280225	2.6034383391	FALSE	FALSE	FALSE	FALSE	FALSE	FALSE	FALSE	FALSE
10301	DLEU1		14.376931801	3.2229838874	FALSE	FALSE	FALSE	FALSE	FALSE	FALSE	FALSE	FALSE
6692	SPINT1	O43278	16.9846786179	2.5834853878	FALSE	FALSE	FALSE	FALSE	FALSE	FALSE	FALSE	FALSE
10278	EFS	O43281	14.4558447909	2.440989199	FALSE	FALSE	FALSE	FALSE	FALSE	FALSE	FALSE	FALSE
9175	MAP3K13	O43283	17.4510861187	2.8505043228	FALSE	FALSE	FALSE	FALSE	FALSE	FALSE	FALSE	FALSE
9092	SART1	O43290	14.2997705721	6.0196405074	FALSE	FALSE	FALSE	TRUE	FALSE	FALSE	FALSE	FALSE
10653	SPINT2	O43291	18.3435179404	5.3479329793	FALSE	FALSE	FALSE	FALSE	FALSE	FALSE	FALSE	FALSE
8733	GPAA1	O43292	16.9693716678	6.0324463538	FALSE	FALSE	FALSE	FALSE	FALSE	FALSE	FALSE	FALSE
1613	DAPK3	O43293	16.0608965907	5.1565920178	FALSE	FALSE	FALSE	FALSE	TRUE	FALSE	FALSE	FALSE
7041	TGFB1I1	O43294	16.4579289291	3.2704832949	FALSE	FALSE	FALSE	FALSE	TRUE	TRUE	FALSE	FALSE
9901	SRGAP3	O43295	16.694957103	1.116691632	FALSE	FALSE	FALSE	FALSE	FALSE	FALSE	FALSE	FALSE
9422	ZNF264	O43296	15.9133459462	4.3440529274	TRUE	FALSE	FALSE	FALSE	FALSE	FALSE	FALSE	FALSE
23099	ZBTB43	O43298	14.7068245052	0.2580454707	TRUE	FALSE	FALSE	FALSE	FALSE	FALSE	FALSE	FALSE
9907	AP5Z1	O43299	18.3438939828	4.6851037935	FALSE	FALSE	FALSE	FALSE	FALSE	FALSE	FALSE	FALSE
259217	HSPA12A	O43301	18.3440819744	5.5587628899	FALSE	FALSE	FALSE	FALSE	FALSE	FALSE	FALSE	FALSE
112	ADCY6	O43306	18.3442699463	3.5479534642	FALSE	FALSE	FALSE	FALSE	FALSE	FALSE	FALSE	TRUE
23229	ARHGEF9	O43307	16.7922115677	0.6836360145	FALSE	FALSE	FALSE	FALSE	FALSE	FALSE	FALSE	FALSE
9753	ZSCAN12		15.9096979442	0.738785252	TRUE	FALSE	FALSE	FALSE	FALSE	FALSE	FALSE	FALSE
9788	MTSS1	O43312	17.7353485156	2.1566771356	FALSE	FALSE	FALSE	FALSE	TRUE	FALSE	FALSE	FALSE
366	AQP9	O43315	18.3444578985	5.8199610552	FALSE	FALSE	FALSE	FALSE	FALSE	FALSE	FALSE	FALSE
5078	PAX4	O43316	18.344645831	0.9002763717	TRUE	FALSE	FALSE	FALSE	FALSE	FALSE	FALSE	FALSE
6885	MAP3K7	O43318	14.7823313558	2.2171309945	FALSE	FALSE	FALSE	FALSE	FALSE	FALSE	FALSE	TRUE
50846	DHH	O43323	17.7427235943	4.1309545811	FALSE	FALSE	FALSE	FALSE	FALSE	FALSE	FALSE	FALSE
9521	EEF1E1	O43324	15.6542503558	2.1668771778	FALSE	FALSE	FALSE	TRUE	FALSE	FALSE	FALSE	FALSE
57149	LYRM1	O43325	18.3448337439	2.8400673283	FALSE	FALSE	FALSE	FALSE	FALSE	FALSE	FALSE	FALSE
4440	MSI1	O43347	18.345021637	6.0976063956	FALSE	FALSE	FALSE	TRUE	FALSE	FALSE	FALSE	FALSE
8767	RIPK2	O43353	15.9184407169	3.275779133	FALSE	FALSE	FALSE	FALSE	TRUE	TRUE	FALSE	FALSE
3199	HOXA2	O43364	17.3986811723	3.3475712975	TRUE	FALSE	FALSE	FALSE	FALSE	FALSE	FALSE	FALSE
3200	HOXA3	O43365	16.2390433894	1.5022492575	TRUE	FALSE	FALSE	FALSE	FALSE	FALSE	FALSE	FALSE
10156	RASA4	O43374	16.8844630531	2.4290294171	FALSE	FALSE	FALSE	FALSE	FALSE	FALSE	FALSE	FALSE
284403	WDR62	O43379	15.8817279746	0.0483870968	FALSE	FALSE	FALSE	FALSE	FALSE	FALSE	FALSE	FALSE
10236	HNRNPR	O43390	15.6735153579	2.4319422628	FALSE	FALSE	FALSE	TRUE	FALSE	FALSE	FALSE	FALSE
9129	PRPF3	O43395	13.4635111769	6.0208635633	FALSE	FALSE	FALSE	TRUE	FALSE	FALSE	FALSE	FALSE
9352	TXNL1	O43396	18.3455851984	3.5537592651	FALSE	FALSE	FALSE	FALSE	FALSE	FALSE	FALSE	FALSE
7165	TPD52L2	O43399	16.9122406261	3.143257834	FALSE	FALSE	FALSE	FALSE	FALSE	FALSE	FALSE	FALSE
10328	EMC8	O43402	18.3457730129	0.8160500415	FALSE	FALSE	FALSE	FALSE	FALSE	FALSE	FALSE	FALSE
79033	ERI3	O43414	18.3391877777	0.2667439605	FALSE	FALSE	FALSE	TRUE	FALSE	FALSE	FALSE	FALSE
5612	THAP12	O43422	18.3371131293	3.2312238588	TRUE	FALSE	FALSE	FALSE	FALSE	FALSE	FALSE	FALSE
8867	SYNJ1	O43426	17.2238959602	2.991001802	FALSE	FALSE	FALSE	FALSE	FALSE	FALSE	FALSE	TRUE
9158	FIBP	O43427	17.765187859	3.0864269236	FALSE	FALSE	FALSE	FALSE	FALSE	FALSE	FALSE	FALSE
8672	EIF4G3	O43432	17.4012268132	2.0197757403	FALSE	FALSE	FALSE	TRUE	FALSE	FALSE	FALSE	FALSE
9139	CBFA2T2	O43439	15.0829276324	0.3820592809	FALSE	FALSE	FALSE	FALSE	FALSE	FALSE	FALSE	FALSE
10465	PPIH	O43447	16.6902367793	0.2147981894	FALSE	FALSE	FALSE	TRUE	FALSE	FALSE	FALSE	FALSE
9196	KCNAB3	O43448	18.3374905166	5.1571176884	FALSE	FALSE	FALSE	FALSE	FALSE	FALSE	FALSE	FALSE
6839	SUV39H1	O43463	10.1315422302	3.9985112946	FALSE	FALSE	FALSE	FALSE	FALSE	FALSE	FALSE	FALSE
27429	HTRA2	O43464	16.717443335	1.1237051958	FALSE	FALSE	FALSE	FALSE	TRUE	FALSE	FALSE	TRUE
11339	OIP5	O43482	14.7837000868	0.2120506752	FALSE	FALSE	FALSE	FALSE	FALSE	FALSE	FALSE	FALSE
8842	PROM1	O43490	18.3380564488	4.836005025	FALSE	FALSE	FALSE	FALSE	FALSE	FALSE	FALSE	FALSE
2037	EPB41L2	O43491	17.4164252545	3.5585638697	FALSE	FALSE	FALSE	FALSE	TRUE	FALSE	FALSE	FALSE
10618	TGOLN2	O43493	15.3858689999	2.4294793054	FALSE	FALSE	FALSE	FALSE	FALSE	FALSE	FALSE	FALSE
8913	CACNA1G	O43497	18.3382450531	3.3461487437	FALSE	TRUE	FALSE	FALSE	FALSE	FALSE	TRUE	FALSE
5889	RAD51C	O43502	17.5819596534	0.2529936144	FALSE	FALSE	FALSE	FALSE	FALSE	FALSE	FALSE	FALSE
10542	LAMTOR5	O43504	12.2708872428	1.4466049589	FALSE	FALSE	FALSE	FALSE	FALSE	FALSE	FALSE	FALSE
9443	MED7	O43513	15.3701517298	0.2251595519	FALSE	FALSE	FALSE	FALSE	FALSE	TRUE	FALSE	FALSE
7456	WIPF1	O43516	15.66683793	2.892778257	FALSE	FALSE	FALSE	FALSE	TRUE	FALSE	FALSE	FALSE
10018	BCL2L11	O43521	15.3119935474	3.4912708233	FALSE	FALSE	FALSE	FALSE	FALSE	FALSE	FALSE	FALSE
2309	FOXO3	O43524	17.2496852963	2.7498266782	TRUE	FALSE	FALSE	FALSE	FALSE	FALSE	FALSE	FALSE
3785	KCNQ2	O43526	18.3397531747	1.9838636202	FALSE	TRUE	TRUE	FALSE	FALSE	FALSE	TRUE	FALSE
9486	CHST10	O43529	18.3399416008	1.514850085	FALSE	FALSE	FALSE	FALSE	FALSE	FALSE	FALSE	FALSE
4091	SMAD6	O43541	16.8258310155	5.2065486178	TRUE	FALSE	FALSE	TRUE	FALSE	TRUE	FALSE	FALSE
7517	XRCC3	O43542	14.7782188848	6.225758507	FALSE	FALSE	FALSE	FALSE	FALSE	FALSE	FALSE	FALSE
7516	XRCC2	O43543	17.2378821674	5.3390414716	FALSE	FALSE	FALSE	FALSE	FALSE	FALSE	FALSE	FALSE
8910	SGCE	O43556	17.7628500848	6.002757523	FALSE	FALSE	FALSE	FALSE	TRUE	FALSE	FALSE	FALSE
8740	TNFSF14	O43557	17.7615500036	2.0250355951	FALSE	FALSE	FALSE	FALSE	FALSE	FALSE	FALSE	FALSE
10817	FRS3	O43559	14.1464635641	4.3749169384	FALSE	FALSE	FALSE	FALSE	FALSE	FALSE	FALSE	FALSE
27040	LAT	O43561	15.6081893434	2.6089209507	FALSE	FALSE	FALSE	FALSE	FALSE	FALSE	FALSE	FALSE
10636	RGS14	O43566	16.0709379789	4.3493971435	FALSE	FALSE	FALSE	FALSE	FALSE	FALSE	FALSE	FALSE
11342	RNF13	O43567	16.4777256141	2.8202431326	FALSE	FALSE	FALSE	FALSE	FALSE	TRUE	FALSE	FALSE
771	CA12	O43570	15.9379575297	1.8520532341	FALSE	FALSE	FALSE	FALSE	FALSE	FALSE	FALSE	TRUE
11216	AKAP10	O43572	18.340130007	3.0122681083	FALSE	FALSE	FALSE	FALSE	FALSE	FALSE	FALSE	FALSE
9066	SYT7	O43581	18.3403183935	6.1777153484	FALSE	FALSE	FALSE	FALSE	FALSE	FALSE	FALSE	FALSE
9051	PSTPIP1	O43586	14.5918218455	0.3927999461	FALSE	FALSE	FALSE	FALSE	TRUE	FALSE	FALSE	FALSE
55806	HR	O43593	17.2462218428	2.1755510808	FALSE	FALSE	FALSE	FALSE	FALSE	FALSE	FALSE	FALSE
10253	SPRY2	O43597	10.4798041395	4.3627555672	FALSE	FALSE	FALSE	FALSE	TRUE	FALSE	FALSE	FALSE
10591	DNPH1	O43598	17.5023039579	1.4988207834	FALSE	FALSE	FALSE	FALSE	FALSE	FALSE	FALSE	FALSE
1641	DCX	O43602	14.7139509428	0.3042026243	FALSE	FALSE	FALSE	FALSE	TRUE	FALSE	FALSE	FALSE
10252	SPRY1	O43609	13.8127808896	4.350752955	FALSE	FALSE	FALSE	FALSE	FALSE	FALSE	FALSE	FALSE
3060	HCRT	O43612	17.7589470108	3.2083514671	FALSE	FALSE	FALSE	FALSE	FALSE	FALSE	FALSE	FALSE
10469	TIMM44	O43615	17.857764761	3.5607691785	FALSE	FALSE	FALSE	FALSE	FALSE	FALSE	FALSE	FALSE
27095	TRAPPC3	O43617	16.4718629015	0.3313806128	FALSE	FALSE	FALSE	FALSE	FALSE	FALSE	FALSE	FALSE
6591	SNAI2	O43623	17.857025031	1.846838479	TRUE	FALSE	FALSE	FALSE	FALSE	FALSE	FALSE	FALSE
27243	CHMP2A	O43633	16.4670518428	5.5346609895	FALSE	FALSE	FALSE	FALSE	FALSE	FALSE	FALSE	FALSE
2307	FOXS1	O43638	17.8567783865	0.3555105775	TRUE	FALSE	FALSE	FALSE	FALSE	FALSE	FALSE	FALSE
8440	NCK2	O43639	11.6303180519	5.8939830504	FALSE	FALSE	FALSE	FALSE	FALSE	FALSE	FALSE	FALSE
7105	TSPAN6	O43657	17.4944724137	1.8505965353	FALSE	FALSE	FALSE	FALSE	FALSE	FALSE	FALSE	FALSE
5356	PLRG1	O43660	16.1151156842	5.4786403615	FALSE	FALSE	FALSE	TRUE	FALSE	TRUE	FALSE	FALSE
9055	PRC1	O43663	16.778315364	0.2339792431	FALSE	FALSE	FALSE	FALSE	TRUE	FALSE	FALSE	FALSE
6001	RGS10	O43665	18.3506492989	4.3492804365	FALSE	FALSE	FALSE	FALSE	FALSE	FALSE	FALSE	FALSE
7756	ZNF207	O43670	16.6630911258	3.5613454216	TRUE	FALSE	FALSE	FALSE	FALSE	FALSE	FALSE	FALSE
4711	NDUFB5	O43674	18.3508365839	3.6562350737	FALSE	FALSE	FALSE	FALSE	FALSE	FALSE	FALSE	FALSE
4709	NDUFB3	O43676	18.3510238494	1.3598333518	FALSE	FALSE	FALSE	FALSE	FALSE	FALSE	FALSE	FALSE
4695	NDUFA2	O43678	16.2487424842	3.6566207586	FALSE	FALSE	FALSE	FALSE	FALSE	FALSE	FALSE	FALSE
9079	LDB2	O43679	17.4938685686	0.181055656	FALSE	FALSE	FALSE	FALSE	FALSE	FALSE	FALSE	FALSE
6943	TCF21	O43680	16.0642499698	2.5806452701	TRUE	FALSE	FALSE	FALSE	FALSE	FALSE	FALSE	FALSE
439	ASNA1	O43681	15.8965033627	3.2714309152	FALSE	FALSE	TRUE	FALSE	FALSE	FALSE	FALSE	FALSE
699	BUB1	O43683	16.8354465072	3.0696051907	FALSE	FALSE	FALSE	FALSE	FALSE	FALSE	FALSE	FALSE
9184	BUB3	O43684	15.6150882825	0.1346268333	FALSE	FALSE	FALSE	FALSE	FALSE	TRUE	FALSE	FALSE
8612	PLPP2	O43688	17.1438586761	3.2011115848	FALSE	FALSE	FALSE	FALSE	FALSE	FALSE	FALSE	FALSE
946	SIGLEC6	O43699	17.8619508119	0.9687196703	FALSE	FALSE	FALSE	FALSE	FALSE	FALSE	FALSE	FALSE
27284	SULT1B1	O43704	17.2023547937	4.2434804936	FALSE	FALSE	FALSE	FALSE	FALSE	FALSE	FALSE	FALSE
81	ACTN4	O43707	14.3872012296	0.0814803384	FALSE	FALSE	FALSE	FALSE	TRUE	FALSE	FALSE	FALSE
2954	GSTZ1	O43708	17.1405522752	2.4268460382	FALSE	FALSE	FALSE	FALSE	FALSE	FALSE	FALSE	FALSE
114049	BUD23	O43709	17.4618777746	0.0832453085	NA	NA	NA	NA	NA	NA	NA	NA
30012	TLX3	O43711	15.309954068	1.1396354169	TRUE	FALSE	FALSE	FALSE	FALSE	FALSE	FALSE	FALSE
51499	TRIAP1	O43715	18.3517727157	2.598342344	FALSE	FALSE	TRUE	FALSE	FALSE	FALSE	FALSE	FALSE
283459	GATC	O43716	18.3519598834	3.4443383849	FALSE	FALSE	FALSE	TRUE	FALSE	FALSE	FALSE	FALSE
27336	HTATSF1	O43719	17.4631069828	0.1169811468	FALSE	FALSE	FALSE	TRUE	FALSE	FALSE	FALSE	FALSE
10758	TRAF3IP2	O43734	15.7413652895	0.8525384609	FALSE	FALSE	FALSE	FALSE	FALSE	FALSE	FALSE	FALSE
9452	ITM2A	O43736	18.3521470316	5.0394936255	FALSE	FALSE	FALSE	FALSE	FALSE	FALSE	FALSE	FALSE
9265	CYTH3	O43739	16.8170447037	0.062801817	FALSE	FALSE	FALSE	FALSE	FALSE	FALSE	FALSE	FALSE
5565	PRKAB2	O43741	11.3285035743	4.2474713515	FALSE	FALSE	FALSE	FALSE	FALSE	FALSE	FALSE	FALSE
63928	CHP2	O43745	18.3523341603	3.5643725465	FALSE	FALSE	FALSE	FALSE	FALSE	FALSE	FALSE	FALSE
164	AP1G1	O43747	16.1441879895	0.1890794165	FALSE	FALSE	FALSE	FALSE	FALSE	FALSE	FALSE	FALSE
10228	STX6	O43752	16.7520232899	1.9964983559	FALSE	FALSE	FALSE	FALSE	FALSE	FALSE	FALSE	FALSE
9145	SYNGR1	O43759	17.848620034	5.8199484741	FALSE	FALSE	FALSE	FALSE	FALSE	FALSE	FALSE	FALSE
9144	SYNGR2	O43760	17.848372231	0.4997328616	FALSE	FALSE	FALSE	FALSE	FALSE	FALSE	FALSE	FALSE
3196	TLX2	O43763	16.0822506759	2.5427784796	TRUE	FALSE	FALSE	FALSE	FALSE	FALSE	FALSE	FALSE
6449	SGTA	O43765	9.744959941	1.7463748623	FALSE	FALSE	FALSE	FALSE	FALSE	TRUE	FALSE	FALSE
2029	ENSA	O43768	16.2607930634	1.5151916747	FALSE	FALSE	FALSE	FALSE	FALSE	FALSE	FALSE	FALSE
788	SLC25A20	O43772	17.8795724548	2.4291095544	FALSE	FALSE	TRUE	FALSE	FALSE	FALSE	FALSE	TRUE
4677	NARS	O43776	17.5666569828	2.7235075508	FALSE	FALSE	FALSE	TRUE	FALSE	FALSE	FALSE	FALSE
8444	DYRK3	O43781	18.3463363383	5.1571733939	FALSE	FALSE	FALSE	FALSE	FALSE	FALSE	FALSE	FALSE
3892	KRT86	O43790	17.8790852951	0.0308426739	FALSE	FALSE	FALSE	FALSE	FALSE	FALSE	FALSE	FALSE
8405	SPOP	O43791	14.8242837631	1.3131922843	FALSE	FALSE	FALSE	FALSE	FALSE	TRUE	FALSE	FALSE
8636	SSNA1	O43805	16.2329547143	0.4728538004	FALSE	FALSE	FALSE	FALSE	FALSE	FALSE	FALSE	FALSE
11051	NUDT21	O43809	12.5671151386	3.2178006297	FALSE	FALSE	FALSE	TRUE	FALSE	FALSE	FALSE	FALSE
6801	STRN	O43815	17.878598003	0.3394808228	FALSE	FALSE	FALSE	FALSE	FALSE	FALSE	FALSE	FALSE
9136	RRP9	O43818	17.8781105786	5.3482018583	FALSE	FALSE	FALSE	TRUE	FALSE	FALSE	FALSE	FALSE
8372	HYAL3	O43820	17.7732169506	5.8212058388	FALSE	FALSE	FALSE	FALSE	FALSE	FALSE	FALSE	FALSE
755	C21orf2	O43822	17.6744111346	6.0074746174	FALSE	FALSE	FALSE	FALSE	TRUE	FALSE	FALSE	FALSE
10270	AKAP8	O43823	18.3467117903	5.6199913098	TRUE	FALSE	FALSE	TRUE	FALSE	FALSE	FALSE	FALSE
8707	B3GALT2	O43825	18.3468994868	6.0853779402	FALSE	FALSE	FALSE	FALSE	FALSE	FALSE	FALSE	FALSE
7541	ZBTB14	O43829	13.1284616258	0.3492839077	TRUE	FALSE	FALSE	FALSE	FALSE	FALSE	FALSE	FALSE
3420	IDH3B	O43837	17.1671967175	3.1762524717	FALSE	FALSE	FALSE	FALSE	FALSE	FALSE	FALSE	TRUE
813	CALU	O43852	16.0270134152	2.7501631272	FALSE	FALSE	FALSE	FALSE	FALSE	FALSE	FALSE	FALSE
10768	AHCYL1	O43865	15.5626876144	0.4177002924	FALSE	FALSE	FALSE	FALSE	FALSE	FALSE	FALSE	FALSE
10488	CREB3	O43889	7.8844337665	3.7483030451	TRUE	FALSE	FALSE	FALSE	FALSE	FALSE	FALSE	FALSE
10749	KIF1C	O43896	17.1722616881	3.5602421499	FALSE	FALSE	FALSE	FALSE	TRUE	FALSE	FALSE	FALSE
4007	PRICKLE3	O43900	16.1947365117	2.4283165972	FALSE	FALSE	FALSE	FALSE	FALSE	FALSE	FALSE	FALSE
2137	EXTL3	O43909	16.2577879999	2.4577928944	FALSE	FALSE	FALSE	FALSE	FALSE	FALSE	FALSE	FALSE
5001	ORC5	O43913	14.2690461196	2.6857806093	FALSE	FALSE	FALSE	FALSE	FALSE	FALSE	FALSE	FALSE
100532742	PIR-FIGF	NA	18.319095152	0.2499788297	NA	NA	NA	NA	NA	NA	NA	NA
326	AIRE	O43918	15.9819861703	2.4388086896	TRUE	FALSE	FALSE	FALSE	FALSE	FALSE	FALSE	FALSE
1943	EFNA2	O43921	18.3192857605	3.0987646907	FALSE	FALSE	FALSE	FALSE	FALSE	FALSE	FALSE	FALSE
5147	PDE6D	O43924	14.9890313801	3.5887596283	FALSE	FALSE	FALSE	FALSE	TRUE	FALSE	FALSE	FALSE
10563	CXCL13	O43927	18.3196669169	1.9790830997	FALSE	FALSE	FALSE	FALSE	FALSE	FALSE	FALSE	FALSE
5000	ORC4	O43929	14.2745064647	2.6862906789	FALSE	FALSE	FALSE	FALSE	TRUE	FALSE	FALSE	FALSE
5616	PRKY		18.3202384997	5.5896445077	FALSE	FALSE	FALSE	FALSE	FALSE	FALSE	FALSE	FALSE
5885	RAD21	O60216	16.2601924533	0.2360530779	FALSE	FALSE	FALSE	FALSE	FALSE	FALSE	FALSE	FALSE
57016	AKR1B10	O60218	18.3204289868	2.1885253855	FALSE	FALSE	FALSE	FALSE	FALSE	FALSE	FALSE	FALSE
1678	TIMM8A	O60220	17.8135901752	0.3275416503	FALSE	FALSE	FALSE	FALSE	FALSE	FALSE	FALSE	FALSE
6758	SSX5	O60225	17.1067739983	1.1459823538	FALSE	FALSE	FALSE	FALSE	FALSE	FALSE	FALSE	FALSE
8997	KALRN	O60229	15.7421673114	1.0094190488	FALSE	FALSE	FALSE	FALSE	TRUE	FALSE	FALSE	TRUE
8449	DHX16	O60231	16.2065353139	6.0213711497	FALSE	FALSE	FALSE	TRUE	FALSE	FALSE	FALSE	FALSE
10534	SSSCA1	O60232	14.6910459615	0.1853251053	FALSE	FALSE	FALSE	FALSE	FALSE	FALSE	FALSE	FALSE
9535	GMFG	O60234	17.3810814042	1.5316251391	FALSE	FALSE	FALSE	FALSE	TRUE	FALSE	FALSE	FALSE
4660	PPP1R12B	O60237	18.3206194537	2.5862598724	FALSE	FALSE	FALSE	FALSE	FALSE	FALSE	FALSE	FALSE
665	BNIP3L	O60238	14.5703765793	1.2294159482	FALSE	FALSE	TRUE	FALSE	FALSE	FALSE	FALSE	FALSE
9467	SH3BP5	O60239	16.1715347503	1.1192000011	FALSE	FALSE	FALSE	FALSE	FALSE	FALSE	FALSE	FALSE
5346	PLIN1	O60240	18.3208099004	0.0002123368	FALSE	FALSE	FALSE	FALSE	FALSE	FALSE	FALSE	FALSE
576	ADGRB2	O60241	18.318713874	3.8374898033	FALSE	TRUE	TRUE	FALSE	FALSE	FALSE	FALSE	FALSE
577	ADGRB3	O60242	18.3211907331	6.0330601256	FALSE	TRUE	FALSE	FALSE	FALSE	FALSE	FALSE	FALSE
9282	MED14	O60244	14.027443415	0.0085861978	FALSE	FALSE	FALSE	FALSE	FALSE	FALSE	FALSE	FALSE
6665	SOX15	O60248	17.9349675095	4.2625256432	TRUE	FALSE	FALSE	FALSE	FALSE	FALSE	FALSE	FALSE
5636	PRPSAP2	O60256	18.3213811191	3.5750010686	FALSE	FALSE	FALSE	FALSE	FALSE	FALSE	FALSE	FALSE
11202	KLK8	O60259	17.1283763928	2.1538808477	FALSE	FALSE	FALSE	FALSE	FALSE	FALSE	FALSE	FALSE
100131939	LOC100131939	NA	13.9111229725	4.0142971002	NA	NA	NA	NA	NA	NA	NA	NA
8467	SMARCA5	O60264	15.4773858234	3.1679522967	TRUE	FALSE	FALSE	FALSE	FALSE	FALSE	FALSE	FALSE
9721	GPRIN2	O60269	15.5820793922	4.3624626255	FALSE	FALSE	FALSE	FALSE	FALSE	FALSE	FALSE	FALSE
9043	SPAG9	O60271	17.5874138814	2.09181656	FALSE	FALSE	FALSE	FALSE	FALSE	FALSE	FALSE	FALSE
3800	KIF5C	O60282	18.3223327463	3.566687671	FALSE	FALSE	FALSE	FALSE	TRUE	FALSE	FALSE	FALSE
9705	ST18	O60284	18.3225230111	1.6863701098	TRUE	FALSE	FALSE	FALSE	FALSE	FALSE	FALSE	FALSE
9875	URB1	O60287	17.585406358	2.2142326872	FALSE	FALSE	FALSE	TRUE	FALSE	FALSE	FALSE	FALSE
643641	ZNF862	O60290	17.5235175407	0.2779925407	FALSE	FALSE	FALSE	FALSE	FALSE	FALSE	FALSE	FALSE
23295	MGRN1	O60291	15.2146156007	6.2452237829	FALSE	FALSE	FALSE	FALSE	FALSE	TRUE	FALSE	FALSE
196441	ZFC3H1	O60293	15.4792436402	0.4045149711	FALSE	FALSE	FALSE	TRUE	FALSE	FALSE	FALSE	FALSE
9716	AQR	O60306	16.6525029858	3.0349746152	FALSE	FALSE	FALSE	TRUE	FALSE	FALSE	FALSE	FALSE
23031	MAST3	O60307	18.3227132558	0.0529034791	FALSE	FALSE	FALSE	FALSE	FALSE	FALSE	FALSE	FALSE
9839	ZEB2	O60315	16.465980964	5.2071921702	TRUE	FALSE	FALSE	FALSE	FALSE	FALSE	FALSE	FALSE
8888	MCM3AP	O60318	14.5749936268	3.2066855196	FALSE	FALSE	TRUE	FALSE	FALSE	FALSE	FALSE	FALSE
23095	KIF1B	O60333	16.4379113143	1.4471640017	FALSE	FALSE	FALSE	FALSE	TRUE	FALSE	FALSE	FALSE
23005	MAPKBP1	O60336	13.6861699452	4.3653412695	FALSE	FALSE	FALSE	FALSE	FALSE	FALSE	FALSE	FALSE
23028	KDM1A	O60341	6.3646169766	2.9340009414	FALSE	FALSE	FALSE	FALSE	FALSE	TRUE	FALSE	FALSE
9882	TBC1D4	O60343	15.2581985453	1.4469188426	FALSE	FALSE	FALSE	FALSE	FALSE	FALSE	FALSE	TRUE
9718	ECE2	O60344	17.2165093116	2.0251910176	FALSE	FALSE	FALSE	FALSE	FALSE	FALSE	FALSE	FALSE
23239	PHLPP1	O60346	18.3340911688	0.2664355974	FALSE	FALSE	FALSE	FALSE	FALSE	FALSE	FALSE	FALSE
26471	NUPR1	O60356	14.7644421506	0.1739837992	FALSE	FALSE	FALSE	FALSE	FALSE	FALSE	FALSE	FALSE
26959	HBP1	O60381	15.0407480331	2.0974800471	TRUE	FALSE	FALSE	FALSE	FALSE	FALSE	FALSE	FALSE
2661	GDF9	O60383	12.7204409594	3.1774690037	FALSE	FALSE	FALSE	FALSE	FALSE	FALSE	FALSE	FALSE
3992	FADS1	O60427	18.3342801906	3.6862446642	FALSE	FALSE	FALSE	FALSE	FALSE	FALSE	TRUE	FALSE
5493	PPL	O60437	14.9780156527	0.2845418109	FALSE	FALSE	FALSE	FALSE	TRUE	FALSE	FALSE	FALSE
1687	GSDME	O60443	17.9080831834	3.2405934822	NA	NA	NA	NA	NA	NA	NA	NA
4065	LY75	O60449	18.3344691924	5.8198754482	FALSE	FALSE	FALSE	FALSE	FALSE	FALSE	FALSE	FALSE
1620	BRINP1	O60477	17.8331911427	1.2634322836	FALSE	FALSE	FALSE	FALSE	FALSE	FALSE	FALSE	FALSE
1747	DLX3	O60479	17.357125909	2.5428818709	TRUE	FALSE	FALSE	FALSE	FALSE	FALSE	FALSE	FALSE
10154	PLXNC1	O60486	18.332389076	2.425930388	TRUE	FALSE	FALSE	FALSE	FALSE	FALSE	FALSE	FALSE
10205	MPZL2	O60487	17.8334410517	3.2630538336	FALSE	FALSE	FALSE	FALSE	TRUE	FALSE	FALSE	FALSE
2182	ACSL4	O60488	18.3348471364	3.3409352825	FALSE	FALSE	FALSE	FALSE	FALSE	FALSE	FALSE	TRUE
8724	SNX3	O60493	15.6185278272	2.4262757125	FALSE	FALSE	FALSE	FALSE	FALSE	FALSE	FALSE	FALSE
9046	DOK2	O60496	16.0762704897	2.5365408801	FALSE	FALSE	FALSE	FALSE	FALSE	FALSE	FALSE	FALSE
10724	MGEA5	O60502	15.2560969376	3.0867855237	FALSE	FALSE	FALSE	FALSE	FALSE	FALSE	FALSE	FALSE
10174	SORBS3	O60504	13.3846856487	5.868543639	FALSE	FALSE	FALSE	FALSE	TRUE	FALSE	FALSE	FALSE
10492	SYNCRIP	O60506	16.7099792016	1.4481024971	FALSE	FALSE	FALSE	TRUE	FALSE	FALSE	FALSE	FALSE
51362	CDC40	O60508	17.5380129402	5.4734010825	FALSE	FALSE	FALSE	TRUE	FALSE	FALSE	FALSE	FALSE
8703	B4GALT3	O60512	17.5383075484	3.406730178	FALSE	FALSE	FALSE	FALSE	FALSE	FALSE	FALSE	FALSE
8637	EIF4EBP3	O60516	17.8274336044	0.3099354738	FALSE	FALSE	FALSE	FALSE	FALSE	FALSE	FALSE	FALSE
26953	RANBP6	O60518	18.3350360785	5.2466700267	FALSE	FALSE	FALSE	TRUE	FALSE	FALSE	FALSE	FALSE
1149	CIDEA	O60543	18.3352250007	0.6434111571	FALSE	FALSE	FALSE	FALSE	FALSE	FALSE	FALSE	FALSE
2762	GMDS	O60547	18.335413903	0.723423344	FALSE	FALSE	FALSE	FALSE	FALSE	FALSE	FALSE	FALSE
9397	NMT2	O60551	16.5363526188	3.342056824	FALSE	FALSE	FALSE	FALSE	FALSE	FALSE	FALSE	FALSE
904	CCNT1	O60563	17.8284362439	1.2303654031	FALSE	FALSE	FALSE	TRUE	FALSE	FALSE	FALSE	FALSE
701	BUB1B	O60566	15.8540684505	3.296945926	FALSE	FALSE	FALSE	FALSE	FALSE	TRUE	FALSE	TRUE
8985	PLOD3	O60568	16.5145914268	0.1550912212	FALSE	FALSE	FALSE	FALSE	FALSE	FALSE	FALSE	TRUE
9470	EIF4E2	O60573	12.7882966901	0.3784541067	FALSE	FALSE	FALSE	TRUE	FALSE	TRUE	FALSE	FALSE
905	CCNT2	O60583	18.3361693134	1.2304625181	FALSE	FALSE	FALSE	TRUE	FALSE	FALSE	FALSE	FALSE
7100	TLR5	O60602	18.3363581163	1.3130172009	FALSE	TRUE	FALSE	FALSE	FALSE	FALSE	FALSE	FALSE
7097	TLR2	O60603	16.9346520668	3.1320367236	FALSE	TRUE	FALSE	FALSE	FALSE	FALSE	TRUE	FALSE
1729	DIAPH1	O60610	17.5374235787	0.0614475931	FALSE	FALSE	FALSE	FALSE	TRUE	FALSE	FALSE	FALSE
10103	TSPAN1	O60635	18.3367356625	2.8383706588	FALSE	FALSE	FALSE	FALSE	FALSE	FALSE	FALSE	FALSE
10100	TSPAN2	O60636	16.7447019656	4.0015227521	FALSE	FALSE	FALSE	FALSE	FALSE	FALSE	FALSE	FALSE
10099	TSPAN3	O60637	18.3301171036	1.2496588412	FALSE	FALSE	FALSE	FALSE	FALSE	FALSE	FALSE	FALSE
9892	SNAP91	O60641	18.3280319312	0.2364631176	FALSE	FALSE	FALSE	FALSE	FALSE	FALSE	FALSE	FALSE
10324	KLHL41	O60662	16.6788570617	1.68457449	FALSE	FALSE	FALSE	FALSE	TRUE	TRUE	FALSE	FALSE
4010	LMX1B	O60663	17.5459504265	0.1804531947	TRUE	FALSE	FALSE	FALSE	FALSE	FALSE	FALSE	FALSE
10226	PLIN3	O60664	16.1144642507	3.3099808665	FALSE	FALSE	FALSE	FALSE	FALSE	FALSE	TRUE	FALSE
9214	FCMR	O60667	17.5142861132	5.3617535052	FALSE	FALSE	FALSE	FALSE	FALSE	FALSE	FALSE	FALSE
9194	SLC16A7	O60669	18.328600855	5.0418821204	FALSE	FALSE	TRUE	FALSE	FALSE	FALSE	FALSE	FALSE
5810	RAD1	O60671	17.1291166825	4.0143892539	FALSE	FALSE	FALSE	FALSE	FALSE	FALSE	FALSE	FALSE
5980	REV3L	O60673	17.8406733086	5.8903483948	FALSE	FALSE	FALSE	FALSE	FALSE	FALSE	FALSE	FALSE
3717	JAK2	O60674	14.7533440674	2.6266951893	FALSE	FALSE	FALSE	FALSE	TRUE	FALSE	TRUE	FALSE
7975	MAFK	O60675	15.0072419119	1.2770332954	TRUE	FALSE	FALSE	FALSE	FALSE	FALSE	FALSE	FALSE
10196	PRMT3	O60678	17.8409221775	4.0021664229	TRUE	FALSE	FALSE	FALSE	FALSE	TRUE	FALSE	FALSE
9242	MSC	O60682	18.3287904562	1.2495362294	TRUE	FALSE	FALSE	FALSE	FALSE	FALSE	FALSE	FALSE
5192	PEX10	O60683	16.401639965	0.0003095017	FALSE	FALSE	TRUE	FALSE	FALSE	FALSE	FALSE	TRUE
23633	KPNA6	O60684	16.2787184822	1.9467026259	FALSE	FALSE	TRUE	FALSE	FALSE	FALSE	FALSE	FALSE
7358	UGDH	O60701	17.5092034739	3.0981060458	FALSE	FALSE	FALSE	FALSE	FALSE	FALSE	FALSE	FALSE
10060	ABCC9	O60706	18.3291695985	1.979298393	FALSE	FALSE	TRUE	FALSE	FALSE	FALSE	FALSE	TRUE
9404	LPXN	O60711	14.3579504389	0.1428875201	FALSE	FALSE	FALSE	FALSE	FALSE	FALSE	FALSE	FALSE
1500	CTNND1	O60716	17.5270782803	3.2945289576	FALSE	FALSE	FALSE	FALSE	FALSE	FALSE	FALSE	FALSE
9187	SLC24A1	O60721	16.9055460647	2.4372979588	FALSE	FALSE	TRUE	FALSE	FALSE	FALSE	FALSE	TRUE
10289	EIF1B	O60739	17.3135836274	0.8987491804	FALSE	FALSE	FALSE	TRUE	FALSE	FALSE	FALSE	FALSE
348980	HCN1	O60741	18.3295486606	2.4205580219	FALSE	TRUE	FALSE	FALSE	FALSE	FALSE	FALSE	TRUE
6643	SNX2	O60749	15.295612411	1.1241278237	FALSE	FALSE	FALSE	FALSE	FALSE	FALSE	FALSE	FALSE
9595	CYTIP	O60759	18.3299276426	2.5167618118	FALSE	FALSE	FALSE	FALSE	FALSE	FALSE	FALSE	FALSE
27306	HPGDS	O60760	17.5211397813	0.1225164675	FALSE	FALSE	FALSE	FALSE	FALSE	FALSE	FALSE	FALSE
8813	DPM1	O60762	17.8439059131	6.0068198522	FALSE	FALSE	FALSE	FALSE	FALSE	FALSE	FALSE	TRUE
8615	USO1	O60763	16.0921735592	0.3811680765	FALSE	FALSE	FALSE	FALSE	FALSE	FALSE	FALSE	FALSE
10560	SLC19A2	O60779	18.3278422498	0.0010575296	FALSE	FALSE	TRUE	FALSE	FALSE	FALSE	FALSE	TRUE
63931	MRPS14	O60783	18.3303065446	1.869924205	FALSE	FALSE	FALSE	TRUE	FALSE	FALSE	FALSE	FALSE
10043	TOM1	O60784	16.1358376125	0.1748887459	FALSE	FALSE	FALSE	FALSE	FALSE	FALSE	FALSE	FALSE
343069	HNRNPCL1	O60812	18.3304959656	5.6200048437	FALSE	FALSE	FALSE	TRUE	FALSE	FALSE	FALSE	FALSE
28952	CCDC22	O60826	17.5862670003	0.2372242761	FALSE	FALSE	FALSE	FALSE	FALSE	TRUE	FALSE	FALSE
10084	PQBP1	O60828	14.7795907563	1.1397669551	FALSE	FALSE	FALSE	TRUE	FALSE	FALSE	FALSE	FALSE
1736	DKC1	O60832	15.9903844157	1.8970001703	FALSE	FALSE	FALSE	TRUE	FALSE	FALSE	FALSE	FALSE
778	CACNA1F	O60840	18.3306853666	2.4257913632	FALSE	TRUE	TRUE	FALSE	FALSE	FALSE	TRUE	FALSE
9669	EIF5B	O60841	17.8364372473	5.2678592576	FALSE	FALSE	FALSE	TRUE	FALSE	FALSE	FALSE	FALSE
653808	ZG16	O60844	16.8253927206	3.445182517	FALSE	FALSE	FALSE	FALSE	FALSE	FALSE	FALSE	FALSE
10206	TRIM13	O60858	17.5813845581	1.5175205583	FALSE	FALSE	FALSE	FALSE	FALSE	TRUE	FALSE	FALSE
8522	GAS7	O60861	16.881916358	0.2172117817	FALSE	FALSE	FALSE	FALSE	FALSE	FALSE	FALSE	FALSE
8721	EDF1	O60869	17.8366867045	5.4872655644	TRUE	FALSE	FALSE	FALSE	FALSE	FALSE	FALSE	FALSE
1730	DIAPH2	O60879	18.3308747476	2.048764813	FALSE	FALSE	FALSE	FALSE	TRUE	FALSE	FALSE	FALSE
4068	SH2D1A	O60880	14.1888976757	2.63139616	FALSE	FALSE	FALSE	FALSE	FALSE	FALSE	FALSE	FALSE
10294	DNAJA2	O60884	17.5825345643	2.7502587097	FALSE	FALSE	FALSE	FALSE	FALSE	FALSE	FALSE	FALSE
23476	BRD4	O60885	15.016879125	2.4429159678	FALSE	FALSE	FALSE	FALSE	FALSE	FALSE	FALSE	FALSE
51596	CUTA	O60888	17.5899916859	2.4336233855	FALSE	FALSE	FALSE	FALSE	FALSE	FALSE	FALSE	FALSE
10268	RAMP3	O60896	16.9059652076	4.2594498566	FALSE	FALSE	FALSE	FALSE	FALSE	FALSE	TRUE	FALSE
6474	SHOX2	O60902	17.8386811141	0.2255675331	TRUE	FALSE	FALSE	FALSE	FALSE	FALSE	FALSE	FALSE
6907	TBL1X	O60907	15.6202451293	1.289290959	FALSE	FALSE	FALSE	FALSE	FALSE	TRUE	FALSE	FALSE
1515	CTSV	O60911	18.3314427706	3.2063821641	FALSE	FALSE	FALSE	FALSE	TRUE	FALSE	FALSE	FALSE
3364	HUS1	O60921	17.5151815564	4.0144290736	FALSE	FALSE	FALSE	FALSE	FALSE	FALSE	FALSE	FALSE
5201	PFDN1	O60925	12.0146312427	3.1514872658	FALSE	FALSE	FALSE	FALSE	FALSE	FALSE	FALSE	FALSE
4683	NBN	O60934	15.5332011098	2.7745535953	FALSE	FALSE	FALSE	FALSE	FALSE	FALSE	FALSE	FALSE
8996	NOL3	O60936	16.2360016353	1.5038715586	FALSE	FALSE	FALSE	TRUE	FALSE	FALSE	FALSE	FALSE
11081	KERA	O60938	18.3321998549	5.7438511707	FALSE	FALSE	FALSE	FALSE	FALSE	FALSE	FALSE	FALSE
1838	DTNB	O60941	13.9021989641	0.2226463387	FALSE	FALSE	FALSE	FALSE	FALSE	FALSE	FALSE	FALSE
4286	MITF	O75030	17.4324337291	1.5333661754	TRUE	FALSE	FALSE	FALSE	FALSE	FALSE	FALSE	FALSE
11077	HSF2BP	O75031	17.8163674214	0.6330349198	FALSE	FALSE	FALSE	FALSE	FALSE	FALSE	FALSE	FALSE
23046	KIF21B	O75037	17.8166196852	1.5089044007	FALSE	FALSE	FALSE	FALSE	FALSE	FALSE	FALSE	FALSE
23380	SRGAP2	O75044	17.8168719136	1.1194809747	FALSE	FALSE	FALSE	FALSE	FALSE	FALSE	FALSE	FALSE
5362	PLXNA2	O75051	16.195982152	2.8956106056	TRUE	FALSE	FALSE	FALSE	FALSE	FALSE	FALSE	FALSE
9722	NOS1AP	O75052	15.3342760945	4.2977619693	FALSE	FALSE	FALSE	FALSE	FALSE	FALSE	FALSE	FALSE
9672	SDC3	O75056	17.8095428527	4.2487803491	FALSE	FALSE	FALSE	FALSE	TRUE	FALSE	FALSE	FALSE
9829	DNAJC6	O75061	18.2297959915	3.0275262586	FALSE	FALSE	FALSE	FALSE	FALSE	FALSE	FALSE	TRUE
9911	TMCC2	O75069	14.1445106821	0.3789695066	FALSE	FALSE	FALSE	FALSE	FALSE	FALSE	FALSE	FALSE
4185	ADAM11	O75078	18.229996329	3.0362749706	FALSE	FALSE	TRUE	FALSE	FALSE	FALSE	FALSE	FALSE
863	CBFA2T3	O75081	17.3384530799	6.0854173869	FALSE	FALSE	FALSE	FALSE	FALSE	TRUE	FALSE	FALSE
9948	WDR1	O75083	17.4374266953	3.6861740306	FALSE	FALSE	FALSE	FALSE	TRUE	FALSE	FALSE	FALSE
8324	FZD7	O75084	17.8097960781	3.073747632	FALSE	TRUE	FALSE	FALSE	FALSE	FALSE	FALSE	FALSE
6585	SLIT1	O75093	18.2301966442	4.8652573567	FALSE	FALSE	FALSE	FALSE	FALSE	FALSE	FALSE	FALSE
1953	MEGF6	O75095	16.7076402758	6.1748098248	FALSE	FALSE	FALSE	FALSE	FALSE	FALSE	FALSE	FALSE
4038	LRP4	O75096	18.230396937	1.2300439746	FALSE	FALSE	FALSE	FALSE	FALSE	FALSE	FALSE	FALSE
23122	CLASP2	O75122	17.8100492677	0.3978063645	FALSE	FALSE	FALSE	FALSE	TRUE	FALSE	FALSE	FALSE
23242	COBL	O75128	18.2305972074	3.1615820246	FALSE	FALSE	FALSE	FALSE	FALSE	FALSE	FALSE	FALSE
8895	CPNE3	O75131	16.8502061614	1.5046508786	FALSE	FALSE	FALSE	FALSE	FALSE	FALSE	FALSE	FALSE
9889	ZBED4	O75132	16.6183915155	2.6888123868	TRUE	FALSE	FALSE	FALSE	FALSE	FALSE	FALSE	FALSE
9776	ATG13	O75143	16.6188834178	2.7519978545	FALSE	FALSE	FALSE	FALSE	FALSE	FALSE	FALSE	FALSE
8541	PPFIA3	O75145	18.2307974554	2.4445363993	FALSE	FALSE	FALSE	FALSE	FALSE	FALSE	FALSE	FALSE
9026	HIP1R	O75146	17.0046223632	3.3163809644	FALSE	FALSE	FALSE	FALSE	TRUE	FALSE	FALSE	FALSE
23363	OBSL1	O75147	17.8113146801	3.6556317909	FALSE	FALSE	FALSE	FALSE	TRUE	FALSE	FALSE	FALSE
9810	RNF40	O75150	15.4624536083	3.1123307265	FALSE	FALSE	FALSE	FALSE	FALSE	TRUE	FALSE	FALSE
5253	PHF2	O75151	18.2309976811	2.9912807934	FALSE	FALSE	FALSE	FALSE	FALSE	FALSE	FALSE	FALSE
9877	ZC3H11A	O75152	17.8120734993	3.5884149404	TRUE	FALSE	FALSE	TRUE	FALSE	FALSE	FALSE	FALSE
23277	CLUH	O75153	18.2311978845	2.4301652375	FALSE	FALSE	FALSE	FALSE	FALSE	FALSE	FALSE	FALSE
9727	RAB11FIP3	O75154	16.874681024	3.3984741409	FALSE	FALSE	FALSE	FALSE	FALSE	FALSE	FALSE	FALSE
23066	CAND2	O75155	18.2313980655	2.6798020359	FALSE	FALSE	FALSE	FALSE	FALSE	TRUE	FALSE	FALSE
9655	SOCS5	O75159	16.8776638146	2.4498254726	FALSE	FALSE	FALSE	FALSE	FALSE	TRUE	FALSE	FALSE
9682	KDM4A	O75164	18.2291948447	1.2616745012	FALSE	FALSE	FALSE	FALSE	FALSE	TRUE	FALSE	FALSE
23317	DNAJC13	O75165	17.1805517873	3.2587308569	FALSE	FALSE	FALSE	FALSE	FALSE	FALSE	FALSE	FALSE
9749	PHACTR2	O75167	16.6237950364	2.4432394184	FALSE	FALSE	FALSE	FALSE	FALSE	FALSE	FALSE	FALSE
9701	PPP6R2	O75170	18.2317983605	3.5401104789	FALSE	FALSE	FALSE	FALSE	FALSE	FALSE	FALSE	FALSE
9507	ADAMTS4	O75173	17.8226633983	6.0845769911	FALSE	FALSE	FALSE	FALSE	FALSE	FALSE	FALSE	FALSE
4849	CNOT3	O75175	16.9914844008	0.6910891102	FALSE	FALSE	FALSE	TRUE	FALSE	FALSE	FALSE	FALSE
26039	SS18L1	O75177	13.6453437851	5.1839251895	FALSE	FALSE	FALSE	FALSE	FALSE	FALSE	FALSE	FALSE
26057	ANKRD17	O75179	17.1511844856	1.8182442758	FALSE	FALSE	FALSE	TRUE	FALSE	FALSE	FALSE	FALSE
23309	SIN3B	O75182	17.8239199461	1.2882184294	FALSE	FALSE	FALSE	FALSE	FALSE	FALSE	FALSE	FALSE
10049	DNAJB6	O75190	14.5902985146	2.679705705	FALSE	FALSE	FALSE	FALSE	TRUE	FALSE	FALSE	FALSE
57017	COQ9	O75208	17.4050385136	3.3406578502	FALSE	FALSE	FALSE	FALSE	FALSE	FALSE	FALSE	FALSE
374291	NDUFS7	O75251	17.824924551	2.9391644459	FALSE	FALSE	FALSE	FALSE	FALSE	FALSE	FALSE	TRUE
4616	GADD45B	O75293	18.2325986827	3.1449425099	FALSE	FALSE	FALSE	FALSE	FALSE	FALSE	FALSE	FALSE
4720	NDUFS2	O75306	16.204057797	3.6562155361	FALSE	FALSE	FALSE	FALSE	FALSE	TRUE	FALSE	TRUE
1014	CDH16	O75309	18.2327987074	2.7490268244	FALSE	FALSE	FALSE	FALSE	FALSE	FALSE	FALSE	FALSE
8882	ZPR1	O75312	17.8264304042	3.1429669176	FALSE	FALSE	FALSE	FALSE	TRUE	FALSE	FALSE	FALSE
219333	USP12	O75317	17.3958130011	2.8429723362	FALSE	FALSE	FALSE	FALSE	FALSE	TRUE	FALSE	FALSE
8446	DUSP11	O75319	18.2329987099	3.2739290877	FALSE	FALSE	FALSE	TRUE	FALSE	FALSE	FALSE	FALSE
2631	NIPSNAP2	O75323	18.23319869	0.3977592835	NA	NA	NA	NA	NA	NA	NA	NA
10446	LRRN2	O75325	18.2333986479	3.0249613874	FALSE	FALSE	FALSE	FALSE	FALSE	FALSE	FALSE	FALSE
8482	SEMA7A	O75326	16.8302080845	2.4258875679	FALSE	FALSE	FALSE	FALSE	FALSE	FALSE	FALSE	FALSE
3161	HMMR	O75330	16.2834684935	2.0966608771	FALSE	FALSE	FALSE	FALSE	FALSE	FALSE	TRUE	FALSE
8499	PPFIA2	O75334	17.0849082642	1.2298665429	FALSE	FALSE	FALSE	FALSE	FALSE	FALSE	FALSE	FALSE
8497	PPFIA4	O75335	17.4170557368	2.154141701	FALSE	FALSE	FALSE	FALSE	FALSE	FALSE	FALSE	FALSE
10016	PDCD6	O75340	16.0696023706	0.3281659907	FALSE	FALSE	TRUE	FALSE	FALSE	FALSE	FALSE	FALSE
8468	FKBP6	O75344	14.8704992523	1.508165256	FALSE	FALSE	FALSE	FALSE	FALSE	FALSE	FALSE	FALSE
6902	TBCA	O75347	18.2337984968	2.1880717909	FALSE	FALSE	FALSE	FALSE	TRUE	FALSE	FALSE	FALSE
9550	ATP6V1G1	O75348	16.4835692271	0.1143785723	FALSE	FALSE	TRUE	FALSE	FALSE	FALSE	FALSE	FALSE
9525	VPS4B	O75351	16.0575369306	2.8959625742	FALSE	FALSE	FALSE	FALSE	FALSE	TRUE	FALSE	FALSE
955	ENTPD6	O75354	17.820651089	1.846978908	FALSE	FALSE	FALSE	FALSE	FALSE	FALSE	FALSE	FALSE
956	ENTPD3	O75355	18.2267882406	5.8250225627	FALSE	FALSE	FALSE	FALSE	FALSE	FALSE	FALSE	FALSE
957	ENTPD5	O75356	18.2245793468	4.2361086418	FALSE	FALSE	FALSE	FALSE	FALSE	FALSE	FALSE	FALSE
9555	H2AFY	O75367	17.4947742601	1.3131767254	FALSE	FALSE	FALSE	FALSE	FALSE	FALSE	FALSE	FALSE
2317	FLNB	O75369	15.8059683203	2.5158972098	FALSE	FALSE	FALSE	FALSE	TRUE	FALSE	FALSE	TRUE
9611	NCOR1	O75376	13.7457180518	3.4963899047	TRUE	FALSE	FALSE	FALSE	FALSE	FALSE	FALSE	FALSE
8674	VAMP4	O75379	16.9600430758	1.3617973405	FALSE	FALSE	FALSE	FALSE	TRUE	FALSE	FALSE	FALSE
4726	NDUFS6	O75380	16.6977833462	3.1824922834	FALSE	FALSE	FALSE	FALSE	FALSE	FALSE	FALSE	FALSE
5195	PEX14	O75381	16.556834965	0.0133409026	FALSE	FALSE	TRUE	FALSE	FALSE	FALSE	FALSE	TRUE
10612	TRIM3	O75382	17.8671083648	6.2453648248	TRUE	FALSE	FALSE	FALSE	FALSE	TRUE	FALSE	FALSE
8408	ULK1	O75385	17.8105555398	2.7519897858	FALSE	FALSE	FALSE	FALSE	FALSE	FALSE	FALSE	FALSE
7289	TULP3	O75386	11.4641138716	4.1310469934	TRUE	FALSE	FALSE	FALSE	FALSE	FALSE	FALSE	FALSE
9552	SPAG7	O75391	18.2263868258	0.9678075613	FALSE	FALSE	FALSE	FALSE	FALSE	FALSE	FALSE	FALSE
9554	SEC22B	O75396	17.1880876915	1.2492390273	FALSE	FALSE	FALSE	FALSE	FALSE	FALSE	FALSE	FALSE
10522	DEAF1	O75398	15.0817692714	3.5894753406	TRUE	FALSE	FALSE	FALSE	FALSE	FALSE	FALSE	FALSE
55660	PRPF40A	O75400	11.1089973624	3.0731603245	FALSE	FALSE	FALSE	TRUE	TRUE	FALSE	FALSE	FALSE
25763	HYPM	O75409	16.9292822561	1.955409026	FALSE	FALSE	FALSE	FALSE	FALSE	FALSE	FALSE	FALSE
6867	TACC1	O75410	15.380972131	3.2312049495	FALSE	FALSE	FALSE	FALSE	TRUE	FALSE	FALSE	FALSE
10201	NME6	O75414	17.5561877586	0.1852730581	FALSE	FALSE	FALSE	FALSE	FALSE	FALSE	FALSE	FALSE
8318	CDC45	O75419	15.3312538158	2.686853594	FALSE	FALSE	FALSE	FALSE	FALSE	FALSE	FALSE	FALSE
64599	GIGYF1	O75420	18.2285934963	4.8653558787	FALSE	FALSE	FALSE	FALSE	FALSE	FALSE	FALSE	FALSE
26261	FBXO24	O75426	14.8821932435	5.3455837328	FALSE	FALSE	FALSE	FALSE	FALSE	TRUE	FALSE	FALSE
4034	LRCH4	O75427	16.2541752656	4.2327648022	FALSE	FALSE	FALSE	FALSE	FALSE	FALSE	FALSE	FALSE
10651	MTX2	O75431	17.4652560723	0.3669331867	FALSE	FALSE	FALSE	FALSE	FALSE	FALSE	FALSE	FALSE
9559	VPS26A	O75436	16.2952887799	1.1245214533	FALSE	FALSE	FALSE	FALSE	FALSE	FALSE	FALSE	FALSE
4707	NDUFB1	O75438	17.8651453309	0.6461872497	FALSE	FALSE	FALSE	FALSE	FALSE	FALSE	FALSE	FALSE
9512	PMPCB	O75439	18.2289944176	0.0018996536	FALSE	FALSE	FALSE	FALSE	FALSE	FALSE	FALSE	FALSE
4094	MAF	O75444	17.8656362908	1.2747479981	TRUE	FALSE	FALSE	FALSE	FALSE	FALSE	FALSE	FALSE
8819	SAP30	O75446	17.1816302854	0.3819237022	FALSE	FALSE	FALSE	FALSE	FALSE	FALSE	FALSE	FALSE
9862	MED24	O75448	14.8652773505	0.0086533517	FALSE	FALSE	FALSE	FALSE	FALSE	TRUE	FALSE	FALSE
11104	KATNA1	O75449	18.2315982242	3.6869832438	FALSE	FALSE	FALSE	FALSE	FALSE	FALSE	FALSE	FALSE
8712	PAGE1	O75459	18.2389884371	6.0041978283	FALSE	FALSE	FALSE	FALSE	FALSE	FALSE	FALSE	FALSE
1876	E2F6	O75461	16.7497385845	3.5608934953	TRUE	FALSE	FALSE	FALSE	FALSE	FALSE	FALSE	FALSE
8856	NR1I2	O75469	14.4393430925	2.1739942868	TRUE	TRUE	FALSE	FALSE	FALSE	FALSE	TRUE	FALSE
8549	LGR5	O75473	18.2391877506	5.309296202	FALSE	TRUE	FALSE	FALSE	FALSE	FALSE	FALSE	FALSE
11168	PSIP1	O75475	17.4732159371	0.3164209788	FALSE	FALSE	FALSE	TRUE	FALSE	FALSE	FALSE	FALSE
10613	ERLIN1	O75477	17.1855792396	5.8237805528	FALSE	FALSE	FALSE	FALSE	FALSE	TRUE	FALSE	FALSE
6871	TADA2A	O75478	13.3906448634	0.3668898198	TRUE	FALSE	FALSE	FALSE	FALSE	FALSE	FALSE	FALSE
2239	GPC4	O75487	17.4784014306	0.2663155384	FALSE	FALSE	FALSE	FALSE	FALSE	FALSE	FALSE	FALSE
4722	NDUFS3	O75489	16.9705848718	2.0506589222	FALSE	FALSE	FALSE	FALSE	FALSE	FALSE	FALSE	FALSE
10772	SRSF10	O75494	17.1873713488	0.1169606617	FALSE	FALSE	FALSE	TRUE	FALSE	FALSE	FALSE	FALSE
51053	GMNN	O75496	15.7951019488	2.6839741308	FALSE	FALSE	FALSE	FALSE	FALSE	FALSE	FALSE	FALSE
3281	HSBP1	O75506	15.9386763123	0.2263631036	FALSE	FALSE	FALSE	FALSE	TRUE	FALSE	FALSE	FALSE
27242	TNFRSF21	O75509	17.46740259	0.2241387656	FALSE	TRUE	FALSE	FALSE	FALSE	FALSE	FALSE	FALSE
10455	ECI2	O75521	18.3255645073	2.9334839719	FALSE	FALSE	FALSE	FALSE	FALSE	FALSE	FALSE	FALSE
10656	KHDRBS3	O75525	13.815130231	0.1753180629	FALSE	FALSE	FALSE	TRUE	FALSE	FALSE	FALSE	FALSE
10474	TADA3	O75528	14.6605323367	2.9453666213	FALSE	FALSE	FALSE	FALSE	FALSE	FALSE	FALSE	FALSE
27097	TAF5L	O75529	16.564455945	3.2112499283	FALSE	FALSE	FALSE	FALSE	FALSE	FALSE	FALSE	FALSE
8726	EED	O75530	15.1918756877	2.9698986493	FALSE	FALSE	FALSE	TRUE	FALSE	FALSE	FALSE	FALSE
8815	BANF1	O75531	18.2397855583	0.4170657657	FALSE	FALSE	FALSE	FALSE	FALSE	FALSE	FALSE	FALSE
23451	SF3B1	O75533	13.6937224699	5.2089527411	FALSE	FALSE	FALSE	TRUE	FALSE	FALSE	FALSE	FALSE
7812	CSDE1	O75534	16.1822322995	2.4434021761	TRUE	FALSE	FALSE	TRUE	FALSE	FALSE	FALSE	FALSE
55565	ZNF821	O75541	16.772004197	0.3675207229	TRUE	FALSE	FALSE	FALSE	FALSE	FALSE	FALSE	FALSE
1600	DAB1	O75553	12.120357764	0.3191589879	FALSE	FALSE	FALSE	FALSE	FALSE	FALSE	FALSE	FALSE
8676	STX11	O75558	11.7306383257	0.345747928	FALSE	FALSE	FALSE	FALSE	FALSE	FALSE	FALSE	FALSE
8935	SKAP2	O75563	17.8241711501	2.6797571203	FALSE	FALSE	FALSE	FALSE	FALSE	FALSE	FALSE	FALSE
8575	PRKRA	O75569	14.8731045134	3.1751341838	FALSE	FALSE	FALSE	TRUE	FALSE	FALSE	FALSE	FALSE
27297	CRCP	O75575	16.3140406995	3.0253717943	FALSE	FALSE	FALSE	FALSE	FALSE	FALSE	FALSE	FALSE
4040	LRP6	O75581	17.1758707879	5.5736017526	FALSE	FALSE	FALSE	FALSE	FALSE	FALSE	FALSE	FALSE
9252	RPS6KA5	O75582	13.7843461281	3.3133855067	FALSE	FALSE	FALSE	FALSE	FALSE	FALSE	FALSE	FALSE
10001	MED6	O75586	15.705716525	0.0081520916	FALSE	FALSE	FALSE	FALSE	FALSE	TRUE	FALSE	FALSE
23077	MYCBP2	O75592	17.4667895613	2.613827577	FALSE	FALSE	FALSE	FALSE	TRUE	TRUE	FALSE	FALSE
8928	FOXH1	O75593	16.5755751363	2.4470155581	TRUE	FALSE	FALSE	FALSE	FALSE	FALSE	FALSE	FALSE
23464	GCAT	O75600	17.874939087	2.6194371525	FALSE	FALSE	FALSE	FALSE	FALSE	FALSE	FALSE	FALSE
9247	GCM2	O75603	17.8754273739	0.8179441385	TRUE	FALSE	FALSE	FALSE	FALSE	FALSE	FALSE	FALSE
9099	USP2	O75604	13.4577895708	0.2101383714	FALSE	FALSE	FALSE	FALSE	FALSE	TRUE	FALSE	FALSE
10360	NPM3	O75607	16.7193045253	1.815589242	FALSE	FALSE	FALSE	TRUE	FALSE	FALSE	FALSE	FALSE
10434	LYPLA1	O75608	18.2413787388	0.927614224	FALSE	FALSE	FALSE	FALSE	FALSE	FALSE	FALSE	FALSE
26284	ERAL1	O75616	18.2415777869	0.2554635311	FALSE	FALSE	FALSE	TRUE	TRUE	FALSE	FALSE	FALSE
9191	DEDD	O75618	17.4787059933	0.148932934	FALSE	FALSE	FALSE	FALSE	FALSE	FALSE	FALSE	FALSE
639	PRDM1	O75626	15.7613090348	1.5014227703	TRUE	FALSE	FALSE	FALSE	FALSE	FALSE	FALSE	FALSE
8547	FCN3	O75636	18.2417768129	3.11015303	FALSE	FALSE	FALSE	FALSE	FALSE	FALSE	FALSE	FALSE
30848	CTAG2	O75638	17.8496109037	5.0947477925	FALSE	FALSE	FALSE	FALSE	FALSE	FALSE	FALSE	FALSE
23020	SNRNP200	O75643	14.7011028992	6.0483641041	FALSE	FALSE	FALSE	TRUE	FALSE	FALSE	FALSE	TRUE
261726	TIPRL	O75663	17.8501061334	3.1941707515	FALSE	FALSE	FALSE	FALSE	FALSE	FALSE	FALSE	FALSE
8481	OFD1	O75665	15.9650707886	3.1551025725	FALSE	FALSE	FALSE	FALSE	TRUE	FALSE	FALSE	FALSE
10040	TOM1L1	O75674	14.28898664	0.0174785147	FALSE	FALSE	FALSE	FALSE	FALSE	TRUE	FALSE	FALSE
8986	RPS6KA4	O75676	18.2423737585	2.2113449355	FALSE	FALSE	FALSE	FALSE	FALSE	FALSE	FALSE	FALSE
10738	RFPL3	O75679	17.8520856861	6.0283307409	FALSE	FALSE	FALSE	FALSE	FALSE	FALSE	FALSE	FALSE
6838	SURF6	O75683	18.2425726962	5.6199261255	FALSE	FALSE	FALSE	TRUE	FALSE	FALSE	FALSE	FALSE
5495	PPM1B	O75688	17.8523329767	2.7242918435	FALSE	FALSE	FALSE	FALSE	FALSE	FALSE	FALSE	FALSE
11033	ADAP1	O75689	16.293520695	6.0853410412	FALSE	FALSE	FALSE	FALSE	FALSE	FALSE	FALSE	FALSE
9631	NUP155	O75694	17.4498486423	2.4410891579	FALSE	FALSE	TRUE	FALSE	FALSE	FALSE	FALSE	TRUE
11341	SCRG1	O75711	18.243169377	4.3554286147	FALSE	FALSE	FALSE	FALSE	FALSE	FALSE	FALSE	FALSE
2707	GJB3	O75712	18.2433682265	3.0840756335	FALSE	FALSE	FALSE	FALSE	FALSE	FALSE	FALSE	TRUE
8576	STK16	O75716	12.676689474	4.3836831351	FALSE	FALSE	FALSE	FALSE	FALSE	FALSE	FALSE	FALSE
6581	SLC22A3	O75751	17.8530746438	2.4318082841	FALSE	FALSE	TRUE	FALSE	FALSE	FALSE	FALSE	FALSE
8706	B3GALNT1	O75752	18.236395344	2.6856355288	FALSE	FALSE	FALSE	FALSE	FALSE	FALSE	FALSE	FALSE
6920	TCEA3	O75764	18.2341982565	0.9359595508	FALSE	FALSE	FALSE	FALSE	FALSE	FALSE	FALSE	FALSE
5892	RAD51D	O75771	15.4398195923	0.2529952716	FALSE	FALSE	FALSE	FALSE	FALSE	FALSE	FALSE	FALSE
5064	PALM	O75781	17.8448993897	1.9539466156	FALSE	FALSE	FALSE	FALSE	TRUE	FALSE	FALSE	FALSE
9402	GRAP2	O75791	12.2201978485	2.5467637922	FALSE	FALSE	FALSE	FALSE	FALSE	FALSE	FALSE	FALSE
8872	CDC123	O75794	18.2345979272	5.6360649358	FALSE	FALSE	FALSE	FALSE	FALSE	FALSE	FALSE	FALSE
51364	ZMYND10	O75800	16.1759473527	0.2028480028	FALSE	FALSE	FALSE	FALSE	FALSE	FALSE	FALSE	FALSE
23645	PPP1R15A	O75807	16.8205643947	2.778881162	FALSE	FALSE	FALSE	FALSE	FALSE	FALSE	FALSE	FALSE
8412	BCAR3	O75815	13.3115866926	2.6280130547	FALSE	FALSE	FALSE	FALSE	FALSE	FALSE	FALSE	FALSE
10248	POP7	O75817	17.8471327022	6.032189053	FALSE	FALSE	FALSE	TRUE	FALSE	FALSE	FALSE	FALSE
8666	EIF3G	O75821	14.5012578994	3.1784163739	FALSE	FALSE	FALSE	TRUE	FALSE	FALSE	FALSE	FALSE
8669	EIF3J	O75822	16.6621311462	2.9453946246	FALSE	FALSE	FALSE	TRUE	FALSE	FALSE	FALSE	FALSE
874	CBR3	O75828	17.8481243937	3.1761321352	FALSE	FALSE	FALSE	FALSE	FALSE	FALSE	FALSE	FALSE
11061	CNMD	O75829	17.4535585133	2.5926468987	NA	NA	NA	NA	NA	NA	NA	NA
5276	SERPINI2	O75830	16.7966713462	3.2689282881	FALSE	FALSE	FALSE	FALSE	FALSE	FALSE	FALSE	FALSE
5716	PSMD10	O75832	14.7309397546	1.6914070201	FALSE	FALSE	FALSE	FALSE	TRUE	TRUE	FALSE	FALSE
7348	UPK1B	O75841	17.452322742	1.3616186935	FALSE	FALSE	FALSE	FALSE	FALSE	FALSE	FALSE	FALSE
8906	AP1G2	O75843	17.237533838	3.6863537172	FALSE	FALSE	FALSE	FALSE	FALSE	FALSE	FALSE	FALSE
284352	PPP1R37	O75864	17.4557190665	0.2863764932	FALSE	FALSE	FALSE	FALSE	FALSE	FALSE	FALSE	FALSE
79090	TRAPPC6A	O75865	15.8935580057	0.3312727886	FALSE	FALSE	FALSE	FALSE	FALSE	FALSE	FALSE	FALSE
3417	IDH1	O75874	17.8488678027	1.9744427178	FALSE	FALSE	FALSE	FALSE	FALSE	FALSE	FALSE	TRUE
8455	ATRN	O75882	17.4649492171	3.68452971	FALSE	FALSE	FALSE	FALSE	FALSE	FALSE	FALSE	FALSE
10741	RBBP9	O75884	18.2353970015	2.1876748307	FALSE	FALSE	FALSE	FALSE	FALSE	FALSE	FALSE	FALSE
10254	STAM2	O75886	14.3509980195	0.3274682451	FALSE	FALSE	FALSE	FALSE	FALSE	FALSE	FALSE	FALSE
8741	TNFSF13	O75888	17.4646423094	1.2293353418	FALSE	FALSE	FALSE	FALSE	FALSE	FALSE	FALSE	FALSE
11334	TUSC2	O75896	17.4643353492	0.3034772306	FALSE	FALSE	FALSE	FALSE	FALSE	FALSE	FALSE	FALSE
9568	GABBR2	O75899	17.858257745	2.4316941628	FALSE	TRUE	TRUE	FALSE	FALSE	FALSE	TRUE	FALSE
8435	SOAT2	O75908	18.2355967144	2.1893963546	FALSE	FALSE	FALSE	FALSE	FALSE	FALSE	FALSE	FALSE
8812	CCNK	O75909	13.9200028023	0.018409846	FALSE	FALSE	FALSE	FALSE	FALSE	FALSE	FALSE	FALSE
5063	PAK3	O75914	17.8587505934	4.0138273589	FALSE	FALSE	FALSE	FALSE	TRUE	FALSE	FALSE	TRUE
10550	ARL6IP5	O75915	18.2357964051	6.2226163455	FALSE	FALSE	FALSE	FALSE	TRUE	FALSE	FALSE	FALSE
8787	RGS9	O75916	16.6109967463	2.6897317102	TRUE	FALSE	FALSE	FALSE	FALSE	FALSE	FALSE	FALSE
8291	DYSF	O75923	12.8048669879	2.1691153373	FALSE	FALSE	TRUE	FALSE	FALSE	FALSE	FALSE	TRUE
8554	PIAS1	O75925	13.8909811541	3.5440393511	TRUE	FALSE	FALSE	FALSE	FALSE	TRUE	FALSE	FALSE
9063	PIAS2	O75928	13.3393490659	3.1108102659	TRUE	FALSE	FALSE	FALSE	FALSE	TRUE	FALSE	FALSE
10286	BCAS2	O75934	14.88607436	1.0113818927	FALSE	FALSE	FALSE	FALSE	FALSE	FALSE	FALSE	FALSE
11258	DCTN3	O75935	17.4615703409	2.9646136176	FALSE	FALSE	FALSE	FALSE	FALSE	FALSE	FALSE	FALSE
8424	BBOX1	O75936	17.8221605326	0.0533724273	FALSE	FALSE	FALSE	FALSE	FALSE	FALSE	FALSE	FALSE
5884	RAD17	O75943	17.8612128065	3.5024775197	FALSE	FALSE	FALSE	FALSE	FALSE	FALSE	FALSE	FALSE
10476	ATP5PD	O75947	17.8614588421	0.0321385387	NA	NA	NA	NA	NA	NA	NA	NA
25822	DNAJB5	O75953	15.7429689749	5.2352133032	FALSE	FALSE	FALSE	FALSE	FALSE	FALSE	FALSE	FALSE
10211	FLOT1	O75955	17.4594168283	1.1149241985	FALSE	FALSE	FALSE	FALSE	TRUE	FALSE	FALSE	FALSE
10263	CDK2AP2	O75956	15.0875536104	1.979716078	FALSE	FALSE	FALSE	FALSE	FALSE	FALSE	FALSE	FALSE
7204	TRIO	O75962	16.2733596407	1.1196496603	FALSE	FALSE	FALSE	FALSE	FALSE	FALSE	FALSE	TRUE
10566	AKAP3	O75969	18.2367945255	3.0183967832	FALSE	FALSE	FALSE	FALSE	FALSE	FALSE	FALSE	FALSE
10302	SNAPC5	O75971	15.5943113478	0.0583348238	FALSE	FALSE	FALSE	FALSE	FALSE	FALSE	FALSE	FALSE
1362	CPD	O75976	18.2371936181	5.1842050958	FALSE	FALSE	FALSE	FALSE	FALSE	FALSE	FALSE	FALSE
54440	SASH3	O75995	16.973412494	5.1981401732	FALSE	FALSE	FALSE	FALSE	FALSE	FALSE	FALSE	FALSE
10539	GLRX3	O76003	11.1715754055	4.3723353371	FALSE	FALSE	FALSE	FALSE	FALSE	FALSE	FALSE	FALSE
8687	KRT38	O76015	12.455426549	0.0497889458	FALSE	FALSE	FALSE	FALSE	FALSE	FALSE	FALSE	FALSE
26156	RSL1D1	O76021	17.8550509249	0.8153562527	FALSE	FALSE	FALSE	TRUE	FALSE	FALSE	FALSE	FALSE
7466	WFS1	O76024	17.1280061333	1.8981995917	FALSE	FALSE	TRUE	FALSE	FALSE	TRUE	FALSE	TRUE
8416	ANXA9	O76027	18.237592622	3.1439181677	FALSE	FALSE	FALSE	FALSE	FALSE	FALSE	FALSE	FALSE
6792	CDKL5	O76039	17.1287465758	2.4240705577	FALSE	FALSE	FALSE	FALSE	FALSE	FALSE	FALSE	TRUE
10529	NEBL	O76041	15.1275299667	0.3839850099	FALSE	FALSE	FALSE	FALSE	FALSE	FALSE	FALSE	FALSE
9148	NEURL1	O76050	17.8535689183	6.2541454966	FALSE	FALSE	FALSE	FALSE	FALSE	TRUE	FALSE	FALSE
8614	STC2	O76061	15.5951818754	3.0363192097	FALSE	FALSE	FALSE	FALSE	FALSE	FALSE	FALSE	FALSE
7108	TM7SF2	O76062	18.2377920907	5.348133975	FALSE	FALSE	FALSE	FALSE	FALSE	FALSE	FALSE	FALSE
9025	RNF8	O76064	14.4109370274	0.4149506122	FALSE	FALSE	FALSE	FALSE	FALSE	TRUE	FALSE	FALSE
6623	SNCG	O76070	17.4941705166	1.5020713398	FALSE	FALSE	FALSE	FALSE	FALSE	FALSE	FALSE	FALSE
9391	CIAO1	O76071	16.2589906295	3.5054392416	FALSE	FALSE	FALSE	FALSE	FALSE	FALSE	FALSE	FALSE
8601	RGS20	O76081	13.408404632	4.3526011177	FALSE	FALSE	FALSE	FALSE	FALSE	FALSE	FALSE	FALSE
6584	SLC22A5	O76082	18.2383903636	1.5337499681	FALSE	FALSE	TRUE	FALSE	FALSE	FALSE	FALSE	TRUE
5152	PDE9A	O76083	14.6039621421	4.2671849841	FALSE	FALSE	FALSE	FALSE	FALSE	FALSE	FALSE	FALSE
8817	FGF18	O76093	18.221965324	2.1465615293	FALSE	FALSE	FALSE	FALSE	FALSE	FALSE	FALSE	FALSE
6731	SRP72	O76094	16.9230662791	2.8923949674	FALSE	FALSE	TRUE	TRUE	FALSE	FALSE	FALSE	TRUE
10899	JTB	O76095	17.5032054012	2.7468208184	FALSE	FALSE	FALSE	FALSE	FALSE	FALSE	FALSE	FALSE
1797	DXO	O77932	16.0675970914	3.684658823	FALSE	FALSE	FALSE	TRUE	FALSE	FALSE	FALSE	FALSE
9401	RECQL4	O94761	16.8108685766	1.5085739742	FALSE	FALSE	FALSE	FALSE	FALSE	FALSE	FALSE	FALSE
9400	RECQL5	O94762	15.4033878562	2.156789045	FALSE	FALSE	FALSE	FALSE	FALSE	FALSE	FALSE	FALSE
8725	URI1	O94763	15.2801180275	1.4979545244	FALSE	FALSE	FALSE	FALSE	FALSE	TRUE	FALSE	FALSE
26229	B3GAT3	O94766	17.8707832728	1.2488954789	FALSE	FALSE	FALSE	FALSE	FALSE	FALSE	FALSE	TRUE
9262	STK17B	O94768	18.2100535693	1.8714166525	FALSE	FALSE	FALSE	FALSE	TRUE	FALSE	FALSE	FALSE
4062	LY6H	O94772	17.4905437818	0.705886564	FALSE	FALSE	FALSE	FALSE	FALSE	FALSE	FALSE	FALSE
9219	MTA2	O94776	15.427439195	1.8150055108	TRUE	FALSE	FALSE	FALSE	FALSE	FALSE	FALSE	FALSE
7398	USP1	O94782	17.2469150687	3.01844797	FALSE	FALSE	FALSE	FALSE	FALSE	TRUE	FALSE	FALSE
8854	ALDH1A2	O94788	18.2102561238	0.9939515059	FALSE	FALSE	FALSE	FALSE	FALSE	FALSE	FALSE	FALSE
51412	ACTL6B	O94805	16.2366103989	3.3405925106	FALSE	FALSE	FALSE	FALSE	TRUE	FALSE	FALSE	FALSE
23683	PRKD3	O94806	16.7984521574	2.1709324843	FALSE	FALSE	FALSE	FALSE	FALSE	FALSE	FALSE	FALSE
9945	GFPT2	O94808	18.2104586555	1.5025812145	FALSE	FALSE	FALSE	FALSE	FALSE	FALSE	FALSE	FALSE
8786	RGS11	O94810	16.1429058437	2.6850738222	TRUE	FALSE	FALSE	FALSE	FALSE	FALSE	FALSE	FALSE
11076	TPPP	O94811	18.2106611643	2.8436160597	FALSE	FALSE	FALSE	FALSE	FALSE	FALSE	FALSE	FALSE
8938	BAIAP3	O94812	18.2108636503	2.5824229469	FALSE	FALSE	FALSE	FALSE	FALSE	FALSE	FALSE	FALSE
9353	SLIT2	O94813	18.2110661134	1.5319353026	FALSE	FALSE	FALSE	FALSE	FALSE	FALSE	FALSE	FALSE
9140	ATG12	O94817	16.3452467013	3.5679000696	FALSE	FALSE	FALSE	FALSE	FALSE	TRUE	FALSE	FALSE
8715	NOL4	O94818	16.2745518787	0.2995967831	FALSE	FALSE	FALSE	FALSE	FALSE	FALSE	FALSE	FALSE
26046	LTN1	O94822	18.2114709711	6.2228009205	FALSE	FALSE	FALSE	FALSE	FALSE	TRUE	FALSE	FALSE
9868	TOMM70	O94826	17.592565791	4.0143306889	NA	NA	NA	NA	NA	NA	NA	NA
9670	IPO13	O94829	16.077601144	3.5012487033	FALSE	FALSE	TRUE	TRUE	FALSE	FALSE	FALSE	FALSE
4642	MYO1D	O94832	18.2120780864	5.6199982708	FALSE	FALSE	FALSE	FALSE	FALSE	FALSE	FALSE	FALSE
9878	TOX4	O94842	15.4236125867	3.3995178513	TRUE	FALSE	FALSE	FALSE	FALSE	FALSE	FALSE	FALSE
9886	RHOBTB1	O94844	16.3971931775	5.3435481839	FALSE	FALSE	FALSE	FALSE	FALSE	FALSE	FALSE	FALSE
9871	SEC24D	O94855	15.7073523865	1.2491279638	FALSE	FALSE	FALSE	FALSE	FALSE	FALSE	FALSE	FALSE
23114	NFASC	O94856	16.8104266099	2.4267352187	FALSE	FALSE	FALSE	FALSE	TRUE	FALSE	FALSE	FALSE
9913	SUPT7L	O94864	18.2124827157	1.7535028891	FALSE	FALSE	FALSE	FALSE	FALSE	FALSE	FALSE	FALSE
9873	FCHSD2	O94868	14.0357669658	2.8923961929	FALSE	FALSE	FALSE	FALSE	FALSE	FALSE	FALSE	FALSE
23376	UFL1	O94874	16.4654452848	0.0047789725	FALSE	FALSE	FALSE	FALSE	FALSE	TRUE	FALSE	FALSE
8470	SORBS2	O94875	15.3662007988	0.8121943715	TRUE	FALSE	FALSE	FALSE	TRUE	FALSE	FALSE	FALSE
23023	TMCC1	O94876	18.2128872538	1.9404926545	FALSE	FALSE	FALSE	FALSE	FALSE	FALSE	FALSE	FALSE
9678	PHF14	O94880	18.2130894887	0.9990101435	FALSE	FALSE	FALSE	FALSE	FALSE	FALSE	FALSE	FALSE
23328	SASH1	O94885	17.7560793492	5.2666145135	FALSE	FALSE	FALSE	FALSE	FALSE	TRUE	FALSE	FALSE
9855	FARP2	O94887	18.2132917007	6.2452429515	FALSE	FALSE	FALSE	FALSE	TRUE	FALSE	FALSE	FALSE
23276	KLHL18	O94889	18.21349389	1.9790173797	FALSE	FALSE	FALSE	FALSE	FALSE	TRUE	FALSE	FALSE
9760	TOX	O94900	18.2136960565	1.9598962372	TRUE	FALSE	FALSE	FALSE	FALSE	FALSE	FALSE	FALSE
24148	PRPF6	O94906	14.9656960852	6.04845582	FALSE	FALSE	FALSE	TRUE	FALSE	FALSE	FALSE	FALSE
22943	DKK1	O94907	16.6549148753	5.5735769303	FALSE	FALSE	FALSE	FALSE	FALSE	FALSE	FALSE	FALSE
22859	ADGRL1	O94910	16.7706489102	2.4451045932	FALSE	TRUE	FALSE	FALSE	FALSE	FALSE	FALSE	FALSE
285527	FRYL	O94915	17.4926602681	0.2415329539	FALSE	FALSE	FALSE	FALSE	FALSE	FALSE	FALSE	FALSE
10725	NFAT5	O94916	18.3337130655	1.446908734	TRUE	FALSE	FALSE	FALSE	FALSE	FALSE	FALSE	FALSE
5218	CDK14	O94921	16.3966365531	5.3454208192	FALSE	FALSE	FALSE	FALSE	FALSE	FALSE	FALSE	FALSE
26035	GLCE	O94923	15.7179492752	2.0510029345	FALSE	FALSE	FALSE	FALSE	FALSE	FALSE	FALSE	FALSE
23354	HAUS5	O94927	17.7542520837	3.8367592667	FALSE	FALSE	FALSE	FALSE	FALSE	FALSE	FALSE	FALSE
22885	ABLIM3	O94929	17.4917535083	0.3588134751	FALSE	FALSE	FALSE	FALSE	TRUE	FALSE	FALSE	FALSE
22888	UBOX5	O94941	14.8521556975	6.2575748144	FALSE	FALSE	FALSE	FALSE	FALSE	TRUE	FALSE	FALSE
23014	FBXO21	O94952	17.7547743495	0.0529773496	FALSE	FALSE	FALSE	FALSE	FALSE	TRUE	FALSE	FALSE
23030	KDM4B	O94953	17.7550354254	4.0006231956	FALSE	FALSE	FALSE	FALSE	FALSE	FALSE	FALSE	FALSE
22836	RHOBTB3	O94955	17.3910225007	0.3431588261	FALSE	FALSE	FALSE	FALSE	FALSE	FALSE	FALSE	FALSE
140710	SOGA1	O94964	18.214100321	4.8357559062	FALSE	FALSE	FALSE	FALSE	FALSE	FALSE	FALSE	FALSE
10869	USP19	O94966	16.2046774971	2.9688286235	FALSE	FALSE	FALSE	FALSE	FALSE	TRUE	FALSE	FALSE
22911	WDR47	O94967	17.2517601629	0.3365966033	FALSE	FALSE	FALSE	FALSE	FALSE	FALSE	FALSE	FALSE
4591	TRIM37	O94972	12.6811129583	0.3516238922	FALSE	FALSE	FALSE	FALSE	FALSE	TRUE	FALSE	TRUE
161	AP2A2	O94973	17.7537296658	5.1957221042	FALSE	FALSE	FALSE	FALSE	FALSE	FALSE	FALSE	FALSE
22872	SEC31A	O94979	15.9777722561	1.2485240837	FALSE	FALSE	TRUE	FALSE	FALSE	FALSE	FALSE	TRUE
22883	CLSTN1	O94985	16.2469278943	3.2057848133	FALSE	FALSE	FALSE	FALSE	FALSE	FALSE	FALSE	FALSE
22995	CEP152	O94986	17.7342924532	0.3846096879	FALSE	FALSE	FALSE	FALSE	FALSE	FALSE	FALSE	FALSE
22899	ARHGEF15	O94989	16.4373671851	3.5044118915	FALSE	FALSE	FALSE	FALSE	FALSE	FALSE	FALSE	FALSE
10614	HEXIM1	O94992	17.1905926403	1.2303900195	FALSE	FALSE	FALSE	TRUE	FALSE	FALSE	FALSE	FALSE
11063	SOX30	O94993	15.0944702847	0.2072956543	TRUE	FALSE	FALSE	FALSE	FALSE	FALSE	FALSE	FALSE
151531	UPP2	O95045	18.2074182763	6.1777215604	FALSE	FALSE	FALSE	FALSE	FALSE	FALSE	FALSE	FALSE
11185	INMT	O95050	17.7576440966	6.0321585381	FALSE	FALSE	FALSE	FALSE	FALSE	FALSE	FALSE	FALSE
11102	RPP14	O95059	15.3221563053	3.2442761846	FALSE	FALSE	FALSE	TRUE	FALSE	FALSE	FALSE	FALSE
9133	CCNB2	O95067	16.7661238776	3.2935449365	FALSE	FALSE	TRUE	FALSE	TRUE	FALSE	FALSE	FALSE
10897	YIF1A	O95070	17.4765729677	1.9796908775	FALSE	FALSE	FALSE	FALSE	FALSE	FALSE	FALSE	FALSE
51366	UBR5	O95071	17.2059039084	2.8371486866	FALSE	FALSE	FALSE	FALSE	FALSE	TRUE	FALSE	FALSE
9985	REC8	O95072	16.131325102	1.621125672	FALSE	FALSE	FALSE	FALSE	FALSE	FALSE	FALSE	FALSE
100861412	FSBP	O95073	15.3493115721	0.2856744583	FALSE	FALSE	FALSE	FALSE	FALSE	FALSE	FALSE	FALSE
3268	AGFG2	O95081	18.2051853849	3.3131060022	FALSE	FALSE	FALSE	FALSE	FALSE	FALSE	FALSE	FALSE
11098	PRSS23	O95084	14.0190810597	1.4340139792	FALSE	FALSE	FALSE	FALSE	FALSE	FALSE	FALSE	FALSE
7753	ZNF202	O95125	16.8797913465	1.1240013912	TRUE	FALSE	FALSE	FALSE	FALSE	FALSE	FALSE	FALSE
11072	DUSP14	O95147	17.7698542868	0.4918234224	FALSE	FALSE	FALSE	FALSE	FALSE	FALSE	FALSE	FALSE
10073	SNUPN	O95149	15.4188178178	1.5108016737	FALSE	FALSE	FALSE	TRUE	FALSE	FALSE	FALSE	FALSE
9966	TNFSF15	O95150	18.205591572	2.0249362164	FALSE	FALSE	FALSE	FALSE	FALSE	FALSE	FALSE	FALSE
100506779	TSPOAP1-AS1	NA	14.7932520712	0.0153954419	NA	NA	NA	NA	NA	NA	NA	NA
10277	UBE4B	O95155	16.9342395747	3.0899675609	FALSE	FALSE	FALSE	FALSE	FALSE	TRUE	FALSE	FALSE
11248	NXPH3	O95157	16.9334143058	2.4354131341	FALSE	FALSE	FALSE	FALSE	FALSE	FALSE	FALSE	FALSE
7542	ZFPL1	O95159	18.205794631	3.1872403432	FALSE	FALSE	FALSE	FALSE	FALSE	FALSE	FALSE	FALSE
8518	ELP1	O95163	14.2979777464	3.2702839131	NA	NA	NA	NA	NA	NA	NA	NA
4714	NDUFB8	O95169	16.3770450745	1.8473270365	FALSE	FALSE	FALSE	FALSE	FALSE	FALSE	FALSE	FALSE
8796	SCEL	O95171	16.5389257393	0.2068296743	FALSE	FALSE	FALSE	FALSE	FALSE	FALSE	FALSE	FALSE
4708	NDUFB2	O95178	18.2059976671	6.0470554033	FALSE	FALSE	FALSE	FALSE	FALSE	FALSE	FALSE	FALSE
4701	NDUFA7	O95182	16.9383602334	4.2468913862	FALSE	FALSE	FALSE	FALSE	FALSE	FALSE	FALSE	FALSE
10791	VAMP5	O95183	16.9226511137	0.2239405068	FALSE	FALSE	FALSE	FALSE	FALSE	FALSE	FALSE	FALSE
10313	RTN3	O95197	15.3017728817	0.9134839318	FALSE	FALSE	FALSE	FALSE	FALSE	FALSE	FALSE	FALSE
11275	KLHL2	O95198	15.4801718275	6.0318456084	FALSE	FALSE	FALSE	FALSE	TRUE	TRUE	FALSE	FALSE
1102	RCBTB2	O95199	16.9234813484	0.0522086985	FALSE	FALSE	FALSE	FALSE	FALSE	FALSE	FALSE	FALSE
7755	ZNF205	O95201	15.4024190623	0.1571670355	TRUE	FALSE	FALSE	FALSE	FALSE	FALSE	FALSE	FALSE
3954	LETM1	O95202	18.2064036702	1.6877843031	FALSE	FALSE	TRUE	FALSE	FALSE	FALSE	FALSE	FALSE
5100	PCDH8	O95206	17.7633698535	1.442654604	FALSE	FALSE	FALSE	FALSE	FALSE	FALSE	FALSE	FALSE
22905	EPN2	O95208	17.1952354275	3.0829249418	FALSE	FALSE	FALSE	FALSE	FALSE	FALSE	FALSE	FALSE
8987	STBD1	O95210	18.2066066374	1.3632400721	FALSE	FALSE	FALSE	FALSE	FALSE	FALSE	FALSE	FALSE
23484	LEPROTL1	O95214	17.4211484784	3.944034291	FALSE	FALSE	FALSE	FALSE	FALSE	FALSE	FALSE	FALSE
9406	ZRANB2	O95218	18.2068095815	0.1025286361	FALSE	FALSE	FALSE	TRUE	FALSE	FALSE	FALSE	FALSE
8723	SNX4	O95219	16.3927353387	0.3045186166	FALSE	FALSE	FALSE	FALSE	FALSE	FALSE	FALSE	FALSE
11130	ZWINT	O95229	16.6769534033	3.4907376745	FALSE	FALSE	FALSE	FALSE	FALSE	FALSE	FALSE	FALSE
27287	VENTX	O95231	15.812148247	0.3221806897	TRUE	FALSE	FALSE	FALSE	FALSE	FALSE	FALSE	FALSE
51747	LUC7L3	O95232	18.2070125027	2.8918905456	FALSE	FALSE	FALSE	TRUE	FALSE	FALSE	FALSE	FALSE
10112	KIF20A	O95235	17.4198901676	0.1025583429	FALSE	FALSE	FALSE	FALSE	FALSE	FALSE	FALSE	FALSE
25803	SPDEF	O95238	17.7644089394	6.1589431807	TRUE	FALSE	FALSE	FALSE	FALSE	FALSE	FALSE	FALSE
8930	MBD4	O95243	16.4269972437	2.0226569952	TRUE	FALSE	FALSE	FALSE	FALSE	FALSE	FALSE	FALSE
9527	GOSR1	O95249	18.2047791059	3.152722149	FALSE	FALSE	FALSE	FALSE	FALSE	FALSE	FALSE	FALSE
11143	KAT7	O95251	13.3177933493	3.1616923044	TRUE	FALSE	FALSE	FALSE	FALSE	FALSE	FALSE	FALSE
368	ABCC6	O95255	16.8527982456	3.251213157	FALSE	FALSE	TRUE	FALSE	FALSE	FALSE	FALSE	TRUE
8807	IL18RAP	O95256	17.7657069509	0.3119004656	FALSE	FALSE	FALSE	FALSE	FALSE	FALSE	FALSE	FALSE
10912	GADD45G	O95257	12.6135872191	3.1446587578	FALSE	FALSE	FALSE	FALSE	FALSE	FALSE	FALSE	FALSE
3756	KCNH1	O95259	17.2655316084	0.723680459	FALSE	TRUE	TRUE	FALSE	FALSE	FALSE	FALSE	TRUE
8658	TNKS	O95271	16.3612163506	1.1193356757	FALSE	FALSE	TRUE	FALSE	FALSE	TRUE	FALSE	FALSE
23582	CCNDBP1	O95273	11.2517550986	0.3949255418	FALSE	FALSE	FALSE	FALSE	FALSE	FALSE	FALSE	FALSE
27076	LYPD3	O95274	14.9926883069	2.597437619	FALSE	FALSE	FALSE	FALSE	FALSE	FALSE	FALSE	FALSE
8645	KCNK5	O95279	18.2094457683	6.0842832572	FALSE	TRUE	TRUE	FALSE	FALSE	FALSE	FALSE	FALSE
9217	VAPB	O95292	17.1602998725	1.2805841559	FALSE	FALSE	TRUE	FALSE	FALSE	FALSE	FALSE	TRUE
23557	SNAPIN	O95295	11.8538919446	3.5667378586	FALSE	FALSE	TRUE	FALSE	FALSE	FALSE	FALSE	FALSE
9019	MPZL1	O95297	17.4047211811	5.6196593517	FALSE	FALSE	FALSE	FALSE	FALSE	FALSE	FALSE	FALSE
10659	CELF2	O95319	17.7437747059	5.4808701609	FALSE	FALSE	FALSE	TRUE	FALSE	FALSE	FALSE	FALSE
25796	PGLS	O95336	14.8873662016	4.2488914147	FALSE	FALSE	FALSE	FALSE	FALSE	FALSE	FALSE	FALSE
8647	ABCB11	O95342	17.7440373876	0.0306086835	FALSE	FALSE	TRUE	FALSE	FALSE	FALSE	FALSE	TRUE
10592	SMC2	O95347	16.0345228236	0.2360864826	FALSE	FALSE	FALSE	FALSE	FALSE	FALSE	FALSE	FALSE
10579	TACC2	O95359	18.2197504793	0.2740090872	FALSE	FALSE	FALSE	FALSE	TRUE	FALSE	FALSE	FALSE
10626	TRIM16	O95361	16.8157230369	1.5066172946	FALSE	FALSE	FALSE	FALSE	FALSE	FALSE	FALSE	FALSE
10667	FARS2	O95363	14.1109821924	0.3657657912	FALSE	FALSE	FALSE	TRUE	FALSE	FALSE	FALSE	TRUE
51341	ZBTB7A	O95365	17.7350845583	1.141135076	TRUE	FALSE	FALSE	FALSE	FALSE	FALSE	FALSE	FALSE
11313	LYPLA2	O95372	17.2448345868	1.8969210956	FALSE	FALSE	FALSE	FALSE	FALSE	FALSE	FALSE	FALSE
10527	IPO7	O95373	17.7356124341	0.2319764633	FALSE	FALSE	TRUE	TRUE	FALSE	FALSE	FALSE	FALSE
10425	ARIH2	O95376	12.8007387421	1.9839412162	FALSE	FALSE	FALSE	FALSE	FALSE	TRUE	FALSE	FALSE
2709	GJB5	O95377	16.8095423496	0.0096153846	FALSE	FALSE	FALSE	FALSE	FALSE	FALSE	FALSE	FALSE
25816	TNFAIP8	O95379	16.6602096441	6.0323931578	FALSE	FALSE	FALSE	FALSE	FALSE	FALSE	FALSE	FALSE
9064	MAP3K6	O95382	17.7364039566	2.021088988	FALSE	FALSE	FALSE	FALSE	FALSE	FALSE	FALSE	FALSE
10569	SLU7	O95391	14.5994191545	6.0234468573	FALSE	FALSE	FALSE	TRUE	FALSE	FALSE	FALSE	FALSE
27302	BMP10	O95393	18.2201533818	1.8847074258	FALSE	FALSE	FALSE	FALSE	FALSE	FALSE	FALSE	FALSE
9245	GCNT3	O95395	17.0423036853	1.5110139811	FALSE	FALSE	FALSE	FALSE	FALSE	FALSE	FALSE	FALSE
27304	MOCS3	O95396	18.2203547991	3.6847860646	FALSE	FALSE	FALSE	FALSE	FALSE	FALSE	FALSE	FALSE
10411	RAPGEF3	O95398	18.2205561939	3.5886347988	TRUE	FALSE	FALSE	FALSE	TRUE	FALSE	FALSE	FALSE
10421	CD2BP2	O95400	15.9679011197	6.0483729853	FALSE	FALSE	FALSE	TRUE	FALSE	FALSE	FALSE	FALSE
9441	MED26	O95402	18.220757566	0.0078581051	FALSE	FALSE	FALSE	FALSE	FALSE	FALSE	FALSE	FALSE
9372	ZFYVE9	O95405	13.4142856929	1.1411019765	FALSE	FALSE	FALSE	FALSE	FALSE	FALSE	FALSE	FALSE
8771	TNFRSF6B	O95407	16.6731400147	2.0249960082	FALSE	TRUE	FALSE	FALSE	FALSE	FALSE	FALSE	FALSE
9220	TIAF1	O95411	18.2215628284	3.5394632666	FALSE	FALSE	FALSE	FALSE	FALSE	FALSE	FALSE	FALSE
8403	SOX14	O95416	17.7387764307	2.1497278039	TRUE	FALSE	FALSE	FALSE	FALSE	FALSE	FALSE	FALSE
28955	DEXI	O95424	17.7390398454	1.5114607037	FALSE	FALSE	FALSE	FALSE	FALSE	FALSE	FALSE	FALSE
6840	SVIL	O95425	17.6909908481	0.0507216799	FALSE	FALSE	FALSE	FALSE	TRUE	FALSE	FALSE	FALSE
23556	PIGN	O95427	18.2217640875	2.4220166879	FALSE	FALSE	FALSE	FALSE	FALSE	FALSE	FALSE	FALSE
9530	BAG4	O95429	12.8089857542	5.7300906703	FALSE	FALSE	FALSE	FALSE	FALSE	TRUE	FALSE	FALSE
10598	AHSA1	O95433	16.8489087132	1.2893462624	FALSE	FALSE	FALSE	FALSE	FALSE	FALSE	FALSE	FALSE
55937	APOM	O95445	17.7419348561	3.1829140925	FALSE	FALSE	FALSE	FALSE	FALSE	FALSE	FALSE	FALSE
150082	LCA5L	O95447	16.8853111486	0.2117057766	FALSE	FALSE	FALSE	FALSE	FALSE	FALSE	FALSE	FALSE
9509	ADAMTS2	O95450	17.7492829594	3.6571911182	FALSE	FALSE	FALSE	FALSE	FALSE	FALSE	FALSE	TRUE
5073	PARN	O95453	17.4386727683	0.2513981133	FALSE	FALSE	FALSE	TRUE	FALSE	FALSE	FALSE	TRUE
23483	TGDS	O95455	17.7495448357	2.4444374332	FALSE	FALSE	FALSE	FALSE	FALSE	FALSE	FALSE	TRUE
752	FMNL1	O95466	17.1464261142	2.1450584941	FALSE	FALSE	FALSE	FALSE	TRUE	FALSE	FALSE	FALSE
1366	CLDN7	O95471	17.4417841689	2.8518255343	FALSE	FALSE	TRUE	FALSE	FALSE	FALSE	FALSE	FALSE
4990	SIX6	O95475	18.2195489941	1.30107755	TRUE	FALSE	FALSE	FALSE	FALSE	FALSE	FALSE	FALSE
19	ABCA1	O95477	17.7498066738	5.0897152779	FALSE	FALSE	TRUE	FALSE	FALSE	FALSE	TRUE	FALSE
10412	NSA2	O95478	18.222166538	0.1726034937	FALSE	FALSE	FALSE	TRUE	FALSE	FALSE	FALSE	FALSE
10802	SEC24A	O95486	15.8839520566	1.2491634596	FALSE	FALSE	FALSE	FALSE	FALSE	FALSE	FALSE	FALSE
10427	SEC24B	O95487	17.4507768296	1.2481038305	FALSE	FALSE	FALSE	FALSE	FALSE	FALSE	FALSE	FALSE
23266	ADGRL2	O95490	18.2223677294	2.4371441578	FALSE	TRUE	FALSE	FALSE	FALSE	FALSE	FALSE	FALSE
23562	CLDN14	O95500	18.2225688983	3.554046579	FALSE	FALSE	FALSE	FALSE	FALSE	FALSE	FALSE	FALSE
23466	CBX6	O95503	18.2227700445	0.1433001455	FALSE	FALSE	FALSE	FALSE	FALSE	FALSE	FALSE	FALSE
65220	NADK	O95544	16.6597289468	6.032866996	FALSE	FALSE	FALSE	FALSE	FALSE	FALSE	FALSE	FALSE
51567	TDP2	O95551	14.5963840912	3.3971454133	FALSE	FALSE	FALSE	FALSE	FALSE	FALSE	FALSE	FALSE
92346	C1orf105	O95561	18.2229711683	1.6871848804	FALSE	FALSE	FALSE	FALSE	FALSE	FALSE	FALSE	FALSE
25874	MPC2	O95563	18.2231722694	1.8732493082	FALSE	FALSE	TRUE	FALSE	FALSE	FALSE	FALSE	FALSE
92342	METTL18	O95568	16.9685624091	1.6067597582	FALSE	FALSE	FALSE	FALSE	FALSE	FALSE	FALSE	FALSE
23474	ETHE1	O95571	16.9834749122	1.5892319747	FALSE	FALSE	FALSE	FALSE	FALSE	FALSE	FALSE	TRUE
25885	POLR1A	O95602	17.0719653924	0.2816845118	TRUE	FALSE	FALSE	FALSE	FALSE	FALSE	FALSE	TRUE
5116	PCNT	O95613	18.2233733481	1.1159725476	FALSE	FALSE	FALSE	FALSE	TRUE	FALSE	FALSE	FALSE
8089	YEATS4	O95619	18.2235744042	2.1470785607	TRUE	FALSE	FALSE	FALSE	TRUE	FALSE	FALSE	FALSE
4850	CNOT4	O95628	15.9235210577	2.8211388426	TRUE	FALSE	FALSE	TRUE	FALSE	TRUE	FALSE	FALSE
10617	STAMBP	O95630	14.3614165694	1.3161708779	FALSE	FALSE	FALSE	FALSE	FALSE	TRUE	FALSE	TRUE
9423	NTN1	O95631	18.2239764488	6.0028524542	FALSE	FALSE	FALSE	FALSE	FALSE	FALSE	FALSE	FALSE
10898	CPSF4	O95639	17.4473711254	0.3489147462	TRUE	FALSE	FALSE	TRUE	FALSE	FALSE	FALSE	FALSE
9077	DIRAS3	O95661	15.5511295146	2.051300199	FALSE	FALSE	FALSE	FALSE	FALSE	FALSE	FALSE	FALSE
534	ATP6V1G2	O95670	18.2241774373	1.5895584275	FALSE	FALSE	TRUE	FALSE	FALSE	FALSE	FALSE	FALSE
8623	ASMTL	O95671	16.9580086852	6.0068853513	FALSE	FALSE	FALSE	FALSE	FALSE	FALSE	FALSE	FALSE
8760	CDS2	O95674	17.87664751	0.0257037944	FALSE	FALSE	FALSE	FALSE	FALSE	FALSE	FALSE	FALSE
11116	FGFR1OP	O95684	17.4461310825	0.2170103284	FALSE	FALSE	FALSE	FALSE	FALSE	FALSE	FALSE	FALSE
5509	PPP1R3D	O95685	18.214908577	2.4250495297	FALSE	FALSE	FALSE	FALSE	FALSE	FALSE	FALSE	FALSE
23774	BRD1	O95696	17.1787528483	3.1490762785	FALSE	FALSE	FALSE	FALSE	FALSE	FALSE	FALSE	FALSE
10307	APBB3	O95704	16.6712302759	3.0817250979	FALSE	FALSE	FALSE	FALSE	TRUE	FALSE	FALSE	FALSE
8924	HERC2	O95714	16.9858815163	2.8481570424	FALSE	FALSE	FALSE	FALSE	FALSE	TRUE	FALSE	TRUE
9547	CXCL14	O95715	17.4455107394	0.2677005131	FALSE	FALSE	FALSE	FALSE	FALSE	FALSE	FALSE	FALSE
9545	RAB3D	O95716	16.9510744472	3.0860632664	FALSE	FALSE	FALSE	FALSE	FALSE	FALSE	FALSE	FALSE
9342	SNAP29	O95721	15.034810517	0.0572902107	FALSE	FALSE	FALSE	FALSE	FALSE	FALSE	FALSE	FALSE
56253	CRTAM	O95727	18.2151105841	2.4202324656	FALSE	FALSE	FALSE	FALSE	FALSE	FALSE	FALSE	FALSE
9362	CPNE6	O95741	15.7517637069	3.2728145657	FALSE	FALSE	FALSE	FALSE	FALSE	FALSE	FALSE	FALSE
9943	OXSR1	O95747	16.6760008159	5.3463247267	FALSE	FALSE	FALSE	FALSE	TRUE	FALSE	FALSE	FALSE
9453	GGPS1	O95749	18.3158517034	6.0074131339	FALSE	FALSE	FALSE	FALSE	FALSE	FALSE	TRUE	FALSE
23641	LDOC1	O95751	11.6927146726	0.0442766939	FALSE	FALSE	FALSE	FALSE	FALSE	FALSE	FALSE	FALSE
90865	IL33	O95760	17.4283666853	0.313261534	FALSE	FALSE	FALSE	FALSE	FALSE	TRUE	FALSE	FALSE
83930	STARD3NL	O95772	18.21551453	2.450810258	FALSE	FALSE	FALSE	FALSE	FALSE	FALSE	FALSE	FALSE
51691	LSM8	O95777	12.2597460767	2.8360393939	FALSE	FALSE	FALSE	FALSE	FALSE	FALSE	FALSE	FALSE
160	AP2A1	O95782	17.5324061713	5.189943565	FALSE	FALSE	FALSE	FALSE	FALSE	FALSE	FALSE	FALSE
58525	WIZ	O95785	15.4043561272	3.2446401362	TRUE	FALSE	FALSE	FALSE	FALSE	FALSE	FALSE	FALSE
23586	DDX58	O95786	17.4255456278	0.2229247641	FALSE	FALSE	FALSE	TRUE	TRUE	FALSE	FALSE	TRUE
9204	ZMYM6	O95789	18.2169276249	1.2305250671	FALSE	FALSE	FALSE	FALSE	TRUE	FALSE	FALSE	FALSE
6780	STAU1	O95793	16.0915137387	0.4720527524	FALSE	FALSE	FALSE	TRUE	FALSE	FALSE	FALSE	FALSE
7268	TTC4	O95801	17.4526317646	1.1244294101	FALSE	FALSE	FALSE	FALSE	FALSE	FALSE	FALSE	FALSE
8436	CAVIN2	O95810	17.4246042886	1.448128552	NA	NA	NA	NA	NA	NA	NA	NA
9532	BAG2	O95816	13.3146927055	3.0275406521	FALSE	FALSE	FALSE	FALSE	FALSE	FALSE	FALSE	FALSE
9531	BAG3	O95817	14.4343628339	1.5067794041	FALSE	FALSE	FALSE	FALSE	FALSE	FALSE	FALSE	FALSE
9448	MAP4K4	O95819	16.4520010457	0.416156498	FALSE	FALSE	FALSE	FALSE	FALSE	FALSE	FALSE	FALSE
9131	AIFM1	O95831	16.7774151271	3.0363858194	FALSE	FALSE	FALSE	FALSE	FALSE	FALSE	FALSE	FALSE
9076	CLDN1	O95832	17.8379334703	2.4429363275	FALSE	FALSE	TRUE	FALSE	FALSE	FALSE	FALSE	TRUE
9022	CLIC3	O95833	18.2147065471	1.5020082503	FALSE	FALSE	TRUE	FALSE	FALSE	FALSE	FALSE	FALSE
24139	EML2	O95834	17.7477108979	5.9399191232	FALSE	FALSE	FALSE	FALSE	FALSE	FALSE	FALSE	FALSE
9113	LATS1	O95835	14.6190228684	0.3350249589	FALSE	FALSE	FALSE	FALSE	FALSE	FALSE	FALSE	FALSE
9630	GNA14	O95837	17.7484971009	0.137552345	FALSE	FALSE	FALSE	FALSE	FALSE	FALSE	FALSE	FALSE
256281	NUDT14	O95848	16.2311240742	6.0225588334	FALSE	FALSE	FALSE	FALSE	FALSE	FALSE	FALSE	FALSE
23555	TSPAN15	O95858	17.7701131772	2.1544118857	FALSE	FALSE	FALSE	FALSE	FALSE	FALSE	FALSE	FALSE
23554	TSPAN12	O95859	18.2175328964	2.0994350113	FALSE	FALSE	FALSE	FALSE	FALSE	FALSE	FALSE	TRUE
6615	SNAI1	O95863	14.3176009572	0.4994141705	TRUE	FALSE	FALSE	FALSE	FALSE	FALSE	FALSE	FALSE
9415	FADS2	O95864	18.2177346081	0.2992558239	FALSE	FALSE	FALSE	FALSE	FALSE	FALSE	TRUE	FALSE
23564	DDAH2	O95865	14.5657476168	3.2617338392	FALSE	FALSE	FALSE	FALSE	FALSE	FALSE	FALSE	FALSE
80740	LY6G6C	O95867	18.2179362972	1.956479526	FALSE	FALSE	FALSE	FALSE	FALSE	FALSE	FALSE	FALSE
7920	ABHD16A	O95870	14.4835539049	0.9677472376	FALSE	FALSE	FALSE	FALSE	FALSE	FALSE	FALSE	FALSE
7918	GPANK1	O95872	15.9343592899	0.7291579054	FALSE	FALSE	FALSE	FALSE	FALSE	FALSE	FALSE	FALSE
57827	C6orf47	O95873	17.7981105516	1.5147569208	FALSE	FALSE	FALSE	FALSE	FALSE	FALSE	FALSE	FALSE
51060	TXNDC12	O95881	16.8201248108	3.6812163844	FALSE	FALSE	FALSE	FALSE	FALSE	FALSE	FALSE	FALSE
58512	DLGAP3	O95886	16.2335645126	2.4390955499	FALSE	FALSE	FALSE	FALSE	FALSE	FALSE	FALSE	FALSE
93145	OLFM2	O95897	15.4168963158	3.3139908574	FALSE	FALSE	FALSE	FALSE	FALSE	FALSE	FALSE	FALSE
11319	ECD	O95905	17.798365396	3.0872664614	FALSE	FALSE	FALSE	FALSE	FALSE	FALSE	FALSE	FALSE
23539	SLC16A8	O95907	17.7986202041	3.1771481188	FALSE	FALSE	TRUE	FALSE	FALSE	FALSE	FALSE	FALSE
23492	CBX7	O95931	17.7988749761	0.0008521517	FALSE	FALSE	FALSE	FALSE	FALSE	FALSE	FALSE	FALSE
6911	TBX6	O95947	16.5317116797	1.4647243163	TRUE	FALSE	FALSE	FALSE	FALSE	FALSE	FALSE	FALSE
10841	FTCD	O95954	17.7991297118	0.010082363	FALSE	FALSE	FALSE	FALSE	TRUE	FALSE	FALSE	TRUE
30008	EFEMP2	O95967	12.3416654253	4.8615608512	FALSE	FALSE	FALSE	FALSE	FALSE	FALSE	FALSE	FALSE
11126	CD160	O95971	17.9712008268	1.3175355908	FALSE	FALSE	FALSE	FALSE	FALSE	FALSE	FALSE	FALSE
8434	RECK	O95980	15.4312576573	5.8917986996	FALSE	FALSE	FALSE	FALSE	FALSE	FALSE	FALSE	FALSE
53615	MBD3	O95983	14.3051383227	6.0409540146	TRUE	FALSE	FALSE	FALSE	FALSE	FALSE	FALSE	FALSE
8940	TOP3B	O95985	15.4303038035	4.3540879956	FALSE	FALSE	FALSE	TRUE	FALSE	FALSE	FALSE	FALSE
9623	TCL1B	O95988	17.978360481	0.2920837692	FALSE	FALSE	FALSE	FALSE	FALSE	FALSE	FALSE	FALSE
11165	NUDT3	O95989	13.0037236566	1.995322035	FALSE	FALSE	FALSE	FALSE	FALSE	FALSE	FALSE	FALSE
11170	FAM107A	O95990	13.978818628	0.3365657113	FALSE	FALSE	FALSE	FALSE	FALSE	FALSE	FALSE	FALSE
10551	AGR2	O95994	15.5864575295	3.2121230361	FALSE	FALSE	FALSE	FALSE	FALSE	FALSE	FALSE	FALSE
9232	PTTG1	O95997	15.4226546577	3.2928303674	FALSE	FALSE	FALSE	FALSE	FALSE	TRUE	FALSE	FALSE
8915	BCL10	O95999	15.0794503028	0.108260379	FALSE	FALSE	FALSE	FALSE	FALSE	TRUE	FALSE	FALSE
4716	NDUFB10	O96000	16.5881274756	3.6558369286	FALSE	FALSE	FALSE	FALSE	FALSE	FALSE	FALSE	FALSE
9189	ZBED1	O96006	13.9310411262	0.1666527071	TRUE	FALSE	FALSE	FALSE	FALSE	FALSE	FALSE	FALSE
4338	MOCS2	O96007	17.5733138045	2.990032693	FALSE	FALSE	FALSE	FALSE	FALSE	FALSE	FALSE	TRUE
10452	TOMM40	O96008	16.8055577749	3.2410604578	FALSE	FALSE	TRUE	FALSE	FALSE	FALSE	FALSE	FALSE
8799	PEX11B	O96011	17.7932616168	0.8986336014	FALSE	FALSE	FALSE	FALSE	FALSE	FALSE	FALSE	FALSE
10298	PAK4	O96013	16.4606169589	1.984645237	FALSE	FALSE	FALSE	FALSE	TRUE	FALSE	FALSE	FALSE
7481	WNT11	O96014	17.5553125588	4.2396905156	FALSE	FALSE	FALSE	FALSE	FALSE	FALSE	FALSE	FALSE
10126	DNAL4	O96015	15.9300318524	0.1376122429	FALSE	FALSE	FALSE	FALSE	FALSE	FALSE	FALSE	FALSE
11200	CHEK2	O96017	12.8496614649	3.5001522807	FALSE	FALSE	FALSE	FALSE	FALSE	TRUE	FALSE	TRUE
9546	APBA3	O96018	18.2682485207	2.940955222	FALSE	FALSE	FALSE	FALSE	FALSE	FALSE	FALSE	FALSE
86	ACTL6A	O96019	15.2728412549	0.0122768748	FALSE	FALSE	FALSE	FALSE	FALSE	FALSE	FALSE	FALSE
9134	CCNE2	O96020	16.7931044109	1.2632572021	FALSE	FALSE	FALSE	FALSE	FALSE	FALSE	FALSE	FALSE
8705	B3GALT4	O96024	16.9701805616	1.4436746107	FALSE	FALSE	FALSE	FALSE	FALSE	FALSE	FALSE	FALSE
4519	CYTB	P00156	17.7950495919	2.0057328493	NA	NA	NA	NA	NA	NA	NA	NA
1528	CYB5A	P00167	17.7976007543	5.2995248528	FALSE	FALSE	FALSE	FALSE	FALSE	FALSE	FALSE	FALSE
125	ADH1B	P00325	16.7908714691	0.3970413746	FALSE	FALSE	FALSE	FALSE	FALSE	FALSE	TRUE	FALSE
3939	LDHA	P00338	16.1390538981	1.506945876	FALSE	FALSE	FALSE	FALSE	FALSE	FALSE	FALSE	TRUE
216	ALDH1A1	P00352	17.5591020111	3.3111774945	FALSE	FALSE	FALSE	FALSE	FALSE	FALSE	FALSE	FALSE
2746	GLUD1	P00367	15.8972389468	3.6824949859	FALSE	FALSE	FALSE	FALSE	FALSE	FALSE	FALSE	TRUE
1719	DHFR	P00374	18.2686406768	0.332443512	FALSE	FALSE	FALSE	FALSE	FALSE	FALSE	TRUE	FALSE
2936	GSR	P00390	17.8059939387	3.5043731747	FALSE	FALSE	FALSE	FALSE	FALSE	FALSE	TRUE	FALSE
4512	COX1	P00395	17.5628834745	1.8985463593	NA	NA	NA	NA	NA	NA	NA	NA
4513	COX2	P00403	16.8245158093	2.4547323403	NA	NA	NA	NA	NA	NA	NA	NA
4514	COX3	P00414	17.8062476655	2.0058525035	NA	NA	NA	NA	NA	NA	NA	NA
5053	PAH	P00439	18.2688367227	1.8713401013	FALSE	FALSE	FALSE	FALSE	FALSE	FALSE	TRUE	FALSE
1356	CP	P00450	17.8065013565	1.4427822189	FALSE	FALSE	FALSE	FALSE	FALSE	FALSE	FALSE	TRUE
2157	F8	P00451	17.8070086308	0.0624497913	FALSE	FALSE	FALSE	FALSE	FALSE	FALSE	TRUE	FALSE
2162	F13A1	P00488	16.2946996119	3.2750715102	FALSE	FALSE	FALSE	FALSE	FALSE	FALSE	FALSE	TRUE
4860	PNP	P00491	16.0662589922	3.2137081814	FALSE	FALSE	FALSE	FALSE	TRUE	FALSE	TRUE	FALSE
3251	HPRT1	P00492	17.1205848485	0.5806199254	FALSE	FALSE	FALSE	FALSE	FALSE	FALSE	TRUE	FALSE
2806	GOT2	P00505	16.6301600999	6.0221729608	FALSE	FALSE	FALSE	FALSE	FALSE	FALSE	FALSE	FALSE
25	ABL1	P00519	8.2846912576	2.4320291778	FALSE	FALSE	FALSE	FALSE	TRUE	TRUE	TRUE	FALSE
1956	EGFR	P00533	7.7515046685	2.9408306934	FALSE	TRUE	FALSE	FALSE	FALSE	TRUE	TRUE	FALSE
4342	MOS	P00540	12.4654194549	0.2420966633	FALSE	FALSE	FALSE	FALSE	FALSE	FALSE	FALSE	FALSE
5230	PGK1	P00558	18.2711876037	1.1158405198	FALSE	FALSE	FALSE	FALSE	FALSE	FALSE	FALSE	TRUE
203	AK1	P00568	17.5247052395	1.5162440955	FALSE	FALSE	FALSE	FALSE	FALSE	FALSE	FALSE	TRUE
2147	F2	P00734	16.1351936628	3.5558814425	FALSE	FALSE	FALSE	FALSE	FALSE	FALSE	TRUE	FALSE
715	C1R	P00736	17.5229233963	3.4993489839	FALSE	FALSE	FALSE	FALSE	FALSE	FALSE	TRUE	FALSE
3240	HP	P00738	15.4643269474	5.0899484271	FALSE	FALSE	FALSE	FALSE	FALSE	FALSE	FALSE	TRUE
2158	F9	P00740	18.2719705466	3.5559236047	FALSE	FALSE	FALSE	FALSE	FALSE	FALSE	TRUE	FALSE
2159	F10	P00742	17.3871808673	4.2472085065	FALSE	FALSE	FALSE	FALSE	FALSE	FALSE	TRUE	FALSE
1675	CFD	P00746	18.2651081816	3.8375229504	FALSE	FALSE	FALSE	FALSE	FALSE	FALSE	FALSE	TRUE
5340	PLG	P00747	15.9994383606	5.3480609857	FALSE	FALSE	FALSE	FALSE	FALSE	FALSE	TRUE	FALSE
5328	PLAU	P00749	16.5430350698	1.7455131019	FALSE	FALSE	FALSE	FALSE	FALSE	FALSE	TRUE	FALSE
5327	PLAT	P00750	18.2629460049	3.6811753204	FALSE	FALSE	FALSE	FALSE	FALSE	FALSE	TRUE	FALSE
629	CFB	P00751	17.7737337245	6.0843929996	FALSE	FALSE	FALSE	FALSE	FALSE	FALSE	FALSE	TRUE
5972	REN	P00797	17.5306319654	1.515158446	FALSE	FALSE	FALSE	FALSE	FALSE	FALSE	TRUE	FALSE
100	ADA	P00813	16.8437095155	3.11064357	FALSE	FALSE	FALSE	FALSE	FALSE	FALSE	TRUE	FALSE
759	CA1	P00915	17.5300401733	5.1570267802	FALSE	FALSE	FALSE	FALSE	FALSE	FALSE	TRUE	FALSE
760	CA2	P00918	17.7739920556	2.1772422392	FALSE	FALSE	FALSE	FALSE	FALSE	FALSE	TRUE	FALSE
445	ASS1	P00966	16.2858387904	3.1850465326	FALSE	FALSE	FALSE	FALSE	FALSE	FALSE	FALSE	TRUE
4938	OAS1	P00973	16.6306487859	0.0804264117	FALSE	FALSE	FALSE	TRUE	FALSE	FALSE	FALSE	FALSE
462	SERPINC1	P01008	17.5241114884	3.5559350345	FALSE	FALSE	FALSE	FALSE	FALSE	FALSE	TRUE	FALSE
5265	SERPINA1	P01009	15.9826875279	5.3480158901	FALSE	FALSE	FALSE	FALSE	FALSE	FALSE	FALSE	FALSE
12	SERPINA3	P01011	16.4568525882	0.3971868099	FALSE	FALSE	FALSE	FALSE	FALSE	FALSE	FALSE	FALSE
183	AGT	P01019	16.0049873889	2.8914541394	FALSE	FALSE	FALSE	FALSE	FALSE	FALSE	FALSE	FALSE
2	A2M	P01023	11.4289417256	3.2484004417	FALSE	FALSE	FALSE	FALSE	FALSE	FALSE	FALSE	FALSE
718	C3	P01024	16.5775894228	1.3609800174	FALSE	FALSE	FALSE	FALSE	FALSE	FALSE	TRUE	FALSE
727	C5	P01031	18.2643222371	1.2800654717	FALSE	FALSE	FALSE	FALSE	FALSE	FALSE	TRUE	FALSE
7076	TIMP1	P01033	15.7032599321	1.521706117	FALSE	FALSE	FALSE	FALSE	FALSE	FALSE	FALSE	FALSE
1471	CST3	P01034	18.2645187555	3.5390159858	FALSE	FALSE	FALSE	FALSE	FALSE	FALSE	FALSE	FALSE
1475	CSTA	P01040	17.1427572195	3.2064306188	FALSE	FALSE	FALSE	FALSE	FALSE	FALSE	FALSE	FALSE
2353	FOS	P01100	13.4054568549	1.2755487849	TRUE	FALSE	FALSE	FALSE	FALSE	FALSE	FALSE	FALSE
4609	MYC	P01106	13.7914971886	1.4406894517	TRUE	FALSE	FALSE	FALSE	FALSE	FALSE	FALSE	FALSE
4893	NRAS	P01111	15.5141814105	5.379726701	FALSE	FALSE	FALSE	FALSE	FALSE	FALSE	FALSE	FALSE
3265	HRAS	P01112	13.8774265155	3.5890217917	FALSE	FALSE	FALSE	FALSE	TRUE	FALSE	FALSE	FALSE
3845	KRAS	P01116	13.0220833048	2.0055166975	FALSE	FALSE	FALSE	FALSE	TRUE	FALSE	FALSE	FALSE
5155	PDGFB	P01127	17.5485884689	5.3436399893	FALSE	FALSE	FALSE	FALSE	FALSE	FALSE	FALSE	FALSE
3949	LDLR	P01130	16.9151616582	2.0182950321	FALSE	FALSE	FALSE	FALSE	FALSE	FALSE	FALSE	FALSE
1950	EGF	P01133	18.2702084444	2.9415048046	FALSE	FALSE	FALSE	FALSE	FALSE	TRUE	TRUE	FALSE
7039	TGFA	P01135	16.8759599702	3.0807302789	FALSE	FALSE	FALSE	FALSE	FALSE	FALSE	FALSE	FALSE
7040	TGFB1	P01137	13.3239786036	5.3609784755	FALSE	FALSE	FALSE	FALSE	TRUE	FALSE	FALSE	FALSE
4803	NGF	P01138	17.5436022383	0.0626492925	FALSE	FALSE	FALSE	FALSE	FALSE	TRUE	FALSE	FALSE
4878	NPPA	P01160	15.9082366635	3.0809631264	FALSE	FALSE	FALSE	FALSE	FALSE	FALSE	FALSE	FALSE
5020	OXT	P01178	18.2656974141	2.4363228261	FALSE	FALSE	FALSE	FALSE	FALSE	FALSE	FALSE	FALSE
551	AVP	P01185	18.265893782	0.0157635468	FALSE	FALSE	FALSE	FALSE	FALSE	FALSE	FALSE	FALSE
1081	CGA	P01215	17.5450702161	2.6136285862	FALSE	FALSE	FALSE	FALSE	FALSE	FALSE	FALSE	FALSE
2488	FSHB	P01225	18.2660901283	2.6136448337	FALSE	FALSE	FALSE	FALSE	FALSE	FALSE	FALSE	FALSE
5617	PRL	P01236	18.2662864532	2.6230129854	FALSE	FALSE	FALSE	FALSE	FALSE	FALSE	FALSE	FALSE
2688	GH1	P01241	17.7817247388	2.6230511262	FALSE	FALSE	FALSE	FALSE	FALSE	FALSE	FALSE	FALSE
5741	PTH	P01270	17.7819819217	3.1591837532	FALSE	FALSE	FALSE	FALSE	FALSE	FALSE	FALSE	FALSE
2641	GCG	P01275	17.7822390677	4.2358563272	FALSE	FALSE	FALSE	FALSE	FALSE	FALSE	FALSE	FALSE
7432	VIP	P01282	17.4551020311	1.746421987	FALSE	FALSE	FALSE	FALSE	FALSE	FALSE	FALSE	FALSE
4852	NPY	P01303	17.0097716183	3.2591882687	FALSE	FALSE	FALSE	FALSE	FALSE	FALSE	FALSE	FALSE
3630	INS	P01308	16.2595916421	2.5956743641	FALSE	FALSE	FALSE	FALSE	FALSE	FALSE	FALSE	FALSE
3481	IGF2	P01344	15.9868899241	3.2608728008	FALSE	FALSE	FALSE	FALSE	FALSE	FALSE	FALSE	FALSE
4049	LTA	P01374	18.2664827565	2.0255219387	FALSE	FALSE	FALSE	FALSE	FALSE	FALSE	FALSE	FALSE
7124	TNF	P01375	17.7830102846	0.1722095419	FALSE	FALSE	FALSE	FALSE	TRUE	FALSE	TRUE	FALSE
3440	IFNA2	P01563	17.7832672832	0.7058288365	FALSE	FALSE	FALSE	FALSE	FALSE	FALSE	FALSE	FALSE
3456	IFNB1	P01574	18.2666790384	0.491324123	FALSE	FALSE	FALSE	FALSE	FALSE	FALSE	FALSE	FALSE
3458	IFNG	P01579	18.2668752988	0.1378197691	FALSE	FALSE	FALSE	FALSE	FALSE	FALSE	TRUE	FALSE
3552	IL1A	P01583	17.4780968162	0.9374888672	FALSE	FALSE	FALSE	FALSE	FALSE	FALSE	FALSE	FALSE
3553	IL1B	P01584	17.0101671032	2.1628079479	FALSE	FALSE	FALSE	FALSE	FALSE	FALSE	TRUE	FALSE
2056	EPO	P01588	17.7840380583	2.6239305214	FALSE	FALSE	FALSE	FALSE	FALSE	FALSE	FALSE	FALSE
3559	IL2RA	P01589	17.7842949097	4.4251383446	FALSE	TRUE	FALSE	FALSE	FALSE	FALSE	TRUE	FALSE
920	CD4	P01730	16.8144003956	2.633440167	FALSE	FALSE	FALSE	FALSE	FALSE	FALSE	TRUE	FALSE
925	CD8A	P01732	16.9490298534	2.5959807896	FALSE	FALSE	FALSE	FALSE	FALSE	FALSE	FALSE	FALSE
28755	TRAC	NA	16.9473924987	2.1574343165	NA	NA	NA	NA	NA	NA	NA	NA
3117	HLA-DQA1	P01909	15.71550939	3.2084481023	FALSE	FALSE	FALSE	FALSE	FALSE	FALSE	FALSE	FALSE
3119	HLA-DQB1	P01920	17.7586865037	3.2083993691	TRUE	FALSE	FALSE	FALSE	FALSE	FALSE	FALSE	FALSE
3050	HBZ	P02008	15.5178197931	4.2271160357	FALSE	FALSE	FALSE	FALSE	FALSE	FALSE	FALSE	FALSE
100187828	HBD	NA	17.7845517244	4.2270595566	FALSE	FALSE	FALSE	FALSE	FALSE	FALSE	FALSE	FALSE
1277	COL1A1	P02452	18.2670715377	2.2147014249	FALSE	FALSE	FALSE	FALSE	FALSE	FALSE	FALSE	FALSE
1280	COL2A1	P02458	17.5506376007	2.1619997932	FALSE	FALSE	FALSE	FALSE	FALSE	FALSE	FALSE	FALSE
1281	COL3A1	P02461	17.7853219478	3.4947631184	FALSE	FALSE	FALSE	FALSE	FALSE	FALSE	FALSE	FALSE
1409	CRYAA	P02489	16.4132606015	0.9147714169	FALSE	FALSE	FALSE	FALSE	FALSE	FALSE	FALSE	FALSE
1410	CRYAB	P02511	16.395522786	1.6829296718	FALSE	FALSE	FALSE	FALSE	TRUE	FALSE	FALSE	FALSE
3861	KRT14	P02533	17.5362442742	0.0791445682	FALSE	FALSE	FALSE	FALSE	TRUE	FALSE	FALSE	FALSE
3853	KRT6A	P02538	14.889947097	0.0474923759	FALSE	FALSE	FALSE	FALSE	TRUE	FALSE	FALSE	FALSE
4000	LMNA	P02545	15.5295938246	0.3975036725	FALSE	FALSE	FALSE	FALSE	TRUE	FALSE	FALSE	FALSE
6708	SPTA1	P02549	18.2698166309	3.5672977237	FALSE	FALSE	FALSE	FALSE	TRUE	FALSE	FALSE	FALSE
7125	TNNC2	P02585	17.7855786155	1.3239568633	FALSE	FALSE	FALSE	FALSE	FALSE	FALSE	FALSE	FALSE
335	APOA1	P02647	14.9470566175	5.8266532418	FALSE	FALSE	FALSE	FALSE	FALSE	FALSE	FALSE	FALSE
348	APOE	P02649	12.985174143	3.0856380432	FALSE	FALSE	FALSE	FALSE	TRUE	FALSE	FALSE	FALSE
336	APOA2	P02652	17.4790105043	1.5899277185	FALSE	FALSE	FALSE	FALSE	FALSE	FALSE	FALSE	FALSE
345	APOC3	P02656	18.2776366846	4.3463695212	FALSE	FALSE	FALSE	FALSE	FALSE	FALSE	FALSE	FALSE
2243	FGA	P02671	17.0943658521	3.3428976061	FALSE	FALSE	FALSE	FALSE	FALSE	FALSE	TRUE	FALSE
2244	FGB	P02675	15.9973530413	3.3428552354	FALSE	FALSE	FALSE	FALSE	FALSE	FALSE	FALSE	FALSE
2266	FGG	P02679	16.7738096546	3.3427850907	FALSE	FALSE	FALSE	FALSE	FALSE	FALSE	FALSE	FALSE
4155	MBP	P02686	14.958263525	2.1618678854	FALSE	FALSE	FALSE	FALSE	FALSE	FALSE	FALSE	FALSE
5375	PMP2	P02689	18.2080267645	0.3950529066	FALSE	FALSE	FALSE	FALSE	FALSE	FALSE	FALSE	FALSE
2993	GYPA	P02724	17.8446510721	3.0339344532	FALSE	FALSE	FALSE	FALSE	FALSE	FALSE	FALSE	FALSE
6521	SLC4A1	P02730	18.2780267938	5.8926693571	FALSE	FALSE	TRUE	FALSE	TRUE	FALSE	FALSE	TRUE
1401	CRP	P02741	16.0304306804	3.6822227958	FALSE	FALSE	FALSE	FALSE	FALSE	FALSE	FALSE	FALSE
325	APCS	P02743	16.831082218	3.5012016084	FALSE	FALSE	TRUE	FALSE	FALSE	FALSE	FALSE	TRUE
712	C1QA	P02745	15.3750781871	3.1104849272	FALSE	FALSE	FALSE	FALSE	FALSE	FALSE	FALSE	FALSE
713	C1QB	P02746	17.0026379377	3.1103367506	FALSE	FALSE	FALSE	FALSE	FALSE	FALSE	FALSE	FALSE
350	APOH	P02749	16.2151797739	1.8986367467	FALSE	FALSE	FALSE	FALSE	FALSE	FALSE	FALSE	FALSE
2335	FN1	P02751	13.2059489892	2.2146258899	FALSE	FALSE	FALSE	FALSE	FALSE	FALSE	TRUE	FALSE
5950	RBP4	P02753	17.5418390777	3.5452199967	FALSE	FALSE	FALSE	FALSE	FALSE	FALSE	FALSE	FALSE
259	AMBP	P02760	16.1841134973	2.5861035666	FALSE	FALSE	FALSE	FALSE	FALSE	FALSE	FALSE	FALSE
5004	ORM1	P02763	16.4573908394	3.6809639446	FALSE	FALSE	FALSE	FALSE	FALSE	FALSE	FALSE	FALSE
197	AHSG	P02765	16.8297708579	2.1896472235	FALSE	FALSE	FALSE	FALSE	FALSE	FALSE	FALSE	FALSE
7276	TTR	P02766	12.6943183331	3.274031995	FALSE	FALSE	FALSE	FALSE	FALSE	FALSE	FALSE	FALSE
213	ALB	P02768	16.3714079801	3.1519885932	FALSE	FALSE	FALSE	FALSE	FALSE	FALSE	FALSE	FALSE
174	AFP	P02771	15.937238459	1.8515178278	FALSE	FALSE	FALSE	FALSE	FALSE	FALSE	FALSE	FALSE
2638	GC	P02774	15.9615265828	1.3600911023	FALSE	FALSE	FALSE	FALSE	FALSE	FALSE	FALSE	FALSE
5473	PPBP	P02775	14.5595570257	3.0986453075	FALSE	FALSE	FALSE	FALSE	FALSE	FALSE	FALSE	FALSE
3627	CXCL10	P02778	17.9969341823	5.5734729045	FALSE	FALSE	FALSE	FALSE	FALSE	FALSE	FALSE	FALSE
7037	TFRC	P02786	17.1056495252	2.5792794114	FALSE	FALSE	FALSE	FALSE	FALSE	FALSE	FALSE	TRUE
7018	TF	P02787	15.9721382602	2.5793792375	FALSE	FALSE	FALSE	FALSE	FALSE	FALSE	FALSE	FALSE
3263	HPX	P02790	17.8054863773	3.6825189946	FALSE	FALSE	FALSE	FALSE	FALSE	FALSE	FALSE	FALSE
2512	FTL	P02792	14.4721960616	1.9655021408	FALSE	FALSE	FALSE	FALSE	FALSE	FALSE	TRUE	FALSE
2495	FTH1	P02794	13.6811172039	3.5040577576	FALSE	FALSE	FALSE	FALSE	FALSE	FALSE	TRUE	FALSE
4502	MT2A	P02795	16.4723966679	3.1847605078	FALSE	FALSE	FALSE	FALSE	FALSE	FALSE	FALSE	FALSE
6779	STATH	P02808	18.2784168181	2.4290902053	FALSE	FALSE	TRUE	FALSE	FALSE	FALSE	FALSE	FALSE
10879	SMR3B	P02814	18.2786117985	3.0713583887	FALSE	FALSE	FALSE	FALSE	FALSE	FALSE	FALSE	FALSE
2099	ESR1	P03372	11.7381277811	5.6853792301	TRUE	TRUE	FALSE	FALSE	FALSE	FALSE	TRUE	FALSE
4535	ND1	P03886	17.9479084339	3.6827418497	NA	NA	NA	NA	NA	NA	NA	NA
4536	ND2	P03891	18.2790016957	5.7415080913	NA	NA	NA	NA	NA	NA	NA	NA
4539	ND4L	P03901	17.7963256266	0.9677713777	NA	NA	NA	NA	NA	NA	NA	NA
4538	ND4	P03905	16.9750262791	0.9674900779	NA	NA	NA	NA	NA	NA	NA	NA
100862854	MTND5P16		18.2768562117	3.545436805	NA	NA	NA	NA	NA	NA	NA	NA
283	ANG	P03950	16.8992471399	3.180780995	FALSE	FALSE	FALSE	TRUE	FALSE	FALSE	FALSE	FALSE
2160	F11	P03951	18.2793915082	3.086331175	FALSE	FALSE	FALSE	FALSE	FALSE	FALSE	TRUE	FALSE
4312	MMP1	P03956	17.0742562254	3.2668953033	FALSE	FALSE	FALSE	FALSE	FALSE	FALSE	TRUE	FALSE
268	AMH	P03971	17.5512226372	5.3621831853	FALSE	FALSE	FALSE	FALSE	FALSE	FALSE	FALSE	FALSE
6590	SLPI	P03973	17.1052745441	5.3478812266	FALSE	FALSE	FALSE	FALSE	FALSE	FALSE	FALSE	FALSE
722	C4BPA	P04003	16.8967213634	3.2149376028	FALSE	FALSE	FALSE	FALSE	FALSE	FALSE	FALSE	FALSE
7448	VTN	P04004	14.6517179604	3.6826065887	FALSE	FALSE	FALSE	FALSE	FALSE	FALSE	FALSE	FALSE
847	CAT	P04040	18.2795863826	3.0342080756	FALSE	FALSE	FALSE	FALSE	FALSE	FALSE	TRUE	FALSE
5894	RAF1	P04049	12.4999626237	3.0237311221	FALSE	FALSE	FALSE	FALSE	TRUE	FALSE	TRUE	FALSE
1791	DNTT	P04053	18.2797812359	5.9399218236	FALSE	FALSE	FALSE	FALSE	FALSE	FALSE	FALSE	FALSE
2629	GBA	P04062	18.279976068	2.9665614866	FALSE	FALSE	FALSE	FALSE	FALSE	FALSE	FALSE	TRUE
2517	FUCA1	P04066	18.280170879	2.6173160245	FALSE	FALSE	FALSE	FALSE	FALSE	FALSE	FALSE	TRUE
5624	PROC	P04070	17.519354391	3.3417923246	FALSE	FALSE	FALSE	FALSE	FALSE	FALSE	TRUE	FALSE
226	ALDOA	P04075	15.4736644072	3.6866558912	FALSE	FALSE	FALSE	FALSE	TRUE	FALSE	FALSE	TRUE
1476	CSTB	P04080	18.3405067602	4.362794831	FALSE	FALSE	TRUE	FALSE	FALSE	FALSE	FALSE	TRUE
301	ANXA1	P04083	14.7182132544	3.2397622336	FALSE	FALSE	TRUE	FALSE	TRUE	FALSE	TRUE	FALSE
5154	PDGFA	P04085	18.2805604375	5.3436639094	FALSE	FALSE	FALSE	FALSE	TRUE	FALSE	FALSE	FALSE
338	APOB	P04114	16.9051268238	4.3464398034	FALSE	FALSE	FALSE	FALSE	TRUE	FALSE	FALSE	FALSE
1437	CSF2	P04141	17.0407493334	5.565043642	FALSE	FALSE	FALSE	FALSE	FALSE	FALSE	FALSE	FALSE
2908	NR3C1	P04150	13.5086386381	3.4966313443	TRUE	TRUE	FALSE	FALSE	FALSE	FALSE	TRUE	FALSE
7031	TFF1	P04155	15.6330727547	6.226289758	FALSE	FALSE	FALSE	FALSE	FALSE	FALSE	FALSE	FALSE
5621	PRNP	P04156	17.0384152772	3.0948909554	FALSE	FALSE	FALSE	FALSE	FALSE	FALSE	FALSE	TRUE
6648	SOD2	P04179	16.3418060571	6.0866512077	FALSE	FALSE	FALSE	FALSE	FALSE	FALSE	FALSE	TRUE
3931	LCAT	P04180	17.7858352464	5.8267152744	FALSE	FALSE	FALSE	FALSE	FALSE	FALSE	FALSE	TRUE
4942	OAT	P04181	17.5701331892	3.3107305823	FALSE	FALSE	FALSE	FALSE	FALSE	FALSE	FALSE	TRUE
7083	TK1	P04183	8.1239519595	3.3419272166	FALSE	FALSE	FALSE	FALSE	FALSE	FALSE	FALSE	FALSE
3273	HRG	P04196	16.3458195009	4.3508494509	FALSE	FALSE	FALSE	FALSE	TRUE	FALSE	FALSE	FALSE
4613	MYCN	P04198	17.286331583	1.4408799354	TRUE	FALSE	FALSE	FALSE	FALSE	FALSE	FALSE	FALSE
7070	THY1	P04216	17.7783780015	6.1747990436	FALSE	FALSE	FALSE	FALSE	TRUE	FALSE	FALSE	FALSE
1	A1BG	P04217	16.1072828247	3.2511648749	FALSE	FALSE	FALSE	FALSE	FALSE	FALSE	FALSE	FALSE
972	CD74	P04233	17.9684216572	3.2044287505	FALSE	FALSE	FALSE	FALSE	FALSE	FALSE	FALSE	FALSE
915	CD3D	P04234	18.2723618899	2.583800712	FALSE	FALSE	FALSE	FALSE	FALSE	FALSE	TRUE	FALSE
3854	KRT6B	P04259	15.5573623597	0.0495652089	FALSE	FALSE	FALSE	FALSE	TRUE	FALSE	FALSE	FALSE
3848	KRT1	P04264	17.0255233944	0.112947071	FALSE	FALSE	FALSE	FALSE	TRUE	FALSE	FALSE	FALSE
6285	S100B	P04271	14.6780322021	0.9112627979	FALSE	FALSE	FALSE	FALSE	FALSE	FALSE	FALSE	FALSE
7450	VWF	P04275	15.8994438911	3.5556348452	FALSE	FALSE	FALSE	FALSE	FALSE	FALSE	TRUE	FALSE
6462	SHBG	P04278	17.9670304561	1.8984128258	FALSE	FALSE	FALSE	FALSE	FALSE	FALSE	FALSE	FALSE
6406	SEMG1	P04279	18.2727531478	3.3465731738	FALSE	FALSE	FALSE	FALSE	FALSE	FALSE	FALSE	FALSE
5542	PRB1	P04280	18.2729487448	3.0739746028	FALSE	FALSE	FALSE	FALSE	FALSE	FALSE	FALSE	FALSE
10382	TUBB4A	P04350	14.4996556466	1.5318918654	FALSE	FALSE	FALSE	FALSE	TRUE	FALSE	FALSE	FALSE
2597	GAPDH	P04406	12.8253668907	1.5055587637	FALSE	FALSE	FALSE	TRUE	TRUE	FALSE	FALSE	FALSE
435	ASL	P04424	16.5816112227	3.1873251154	FALSE	FALSE	FALSE	FALSE	FALSE	FALSE	FALSE	TRUE
3115	HLA-DPB1	P04440	16.575071211	3.3141540107	FALSE	FALSE	FALSE	FALSE	FALSE	FALSE	FALSE	FALSE
5620	PRM2	P04554	17.9644771147	4.3545771234	FALSE	FALSE	FALSE	FALSE	FALSE	FALSE	FALSE	FALSE
2064	ERBB2	P04626	9.1277470948	2.5826577173	FALSE	TRUE	FALSE	FALSE	FALSE	FALSE	TRUE	FALSE
4914	NTRK1	P04629	14.6339581918	2.6233455521	FALSE	TRUE	FALSE	FALSE	FALSE	FALSE	TRUE	FALSE
826	CAPNS1	P04632	14.969400848	3.2715950255	FALSE	FALSE	FALSE	FALSE	FALSE	FALSE	FALSE	FALSE
7157	TP53	P04637	8.8134796706	1.9487598285	TRUE	FALSE	TRUE	FALSE	FALSE	TRUE	FALSE	TRUE
4494	MT1F	P04733	18.2749035422	1.8976854413	FALSE	FALSE	FALSE	FALSE	FALSE	FALSE	FALSE	FALSE
279	AMY2A	P04746	17.8592433065	2.5983402321	FALSE	FALSE	FALSE	FALSE	FALSE	FALSE	TRUE	FALSE
3315	HSPB1	P04792	13.8977202553	3.2270680838	FALSE	FALSE	FALSE	FALSE	TRUE	TRUE	FALSE	FALSE
1543	CYP1A1	P04798	18.2750989048	5.8265675057	FALSE	FALSE	FALSE	FALSE	FALSE	FALSE	FALSE	FALSE
7298	TYMS	P04818	17.3005139466	2.9913206218	FALSE	FALSE	FALSE	FALSE	FALSE	FALSE	TRUE	FALSE
6184	RPN1	P04843	15.2402558987	3.1682131139	FALSE	FALSE	FALSE	FALSE	FALSE	TRUE	FALSE	FALSE
6185	RPN2	P04844	16.1190193244	3.1682635146	FALSE	FALSE	FALSE	FALSE	FALSE	FALSE	FALSE	FALSE
2771	GNAI2	P04899	15.0887082432	4.4215343845	FALSE	FALSE	FALSE	FALSE	FALSE	FALSE	FALSE	FALSE
6522	SLC4A2	P04920	18.2752942462	3.5379019775	FALSE	FALSE	TRUE	FALSE	FALSE	FALSE	FALSE	FALSE
2995	GYPC	P04921	18.2754895663	3.4103970159	FALSE	FALSE	FALSE	FALSE	TRUE	FALSE	FALSE	FALSE
3467	IFNW1	P05000	17.9721262605	0.4913381671	FALSE	FALSE	FALSE	FALSE	FALSE	FALSE	FALSE	FALSE
3479	IGF1	P05019	16.3589436585	2.5984559027	FALSE	FALSE	FALSE	FALSE	FALSE	FALSE	FALSE	FALSE
476	ATP1A1	P05023	17.2147460932	3.1398558697	FALSE	FALSE	TRUE	FALSE	FALSE	FALSE	TRUE	FALSE
481	ATP1B1	P05026	16.2317344952	3.1983657354	FALSE	FALSE	TRUE	FALSE	FALSE	FALSE	FALSE	FALSE
1114	CHGB	P05060	13.566196153	3.2414880151	FALSE	FALSE	FALSE	FALSE	FALSE	FALSE	FALSE	FALSE
229	ALDOB	P05062	16.9072220489	3.6867243438	FALSE	FALSE	FALSE	FALSE	FALSE	FALSE	FALSE	TRUE
351	APP	P05067	12.7631506432	3.0863228857	FALSE	FALSE	TRUE	FALSE	FALSE	FALSE	TRUE	FALSE
347	APOD	P05090	16.7419487463	1.589952207	FALSE	FALSE	FALSE	FALSE	FALSE	FALSE	FALSE	FALSE
217	ALDH2	P05091	15.5591392019	3.3111907198	FALSE	FALSE	FALSE	FALSE	FALSE	FALSE	TRUE	FALSE
1586	CYP17A1	P05093	15.2253436349	3.2922802123	FALSE	FALSE	FALSE	FALSE	FALSE	FALSE	TRUE	FALSE
3690	ITGB3	P05106	16.1377680758	2.516211922	FALSE	TRUE	FALSE	FALSE	FALSE	FALSE	TRUE	FALSE
3689	ITGB2	P05107	16.6090196483	2.5167186572	FALSE	TRUE	FALSE	FALSE	FALSE	FALSE	FALSE	FALSE
1583	CYP11A1	P05108	17.0215983994	5.2455198121	FALSE	FALSE	FALSE	FALSE	FALSE	FALSE	TRUE	FALSE
6279	S100A8	P05109	14.8770053239	3.2422352161	FALSE	FALSE	FALSE	FALSE	TRUE	FALSE	FALSE	FALSE
3623	INHA	P05111	18.2489270816	6.1776692899	FALSE	FALSE	FALSE	FALSE	FALSE	FALSE	FALSE	FALSE
3565	IL4	P05112	17.258659102	2.6276295223	FALSE	FALSE	FALSE	FALSE	FALSE	FALSE	FALSE	FALSE
3567	IL5	P05113	17.9514216333	6.0331297168	FALSE	FALSE	FALSE	FALSE	FALSE	FALSE	TRUE	FALSE
3150	HMGN1	P05114	17.0704365434	1.2775217796	FALSE	FALSE	FALSE	FALSE	FALSE	FALSE	FALSE	FALSE
5054	SERPINE1	P05121	16.1403387993	3.6812453194	FALSE	FALSE	FALSE	FALSE	FALSE	FALSE	TRUE	FALSE
5582	PRKCG	P05129	16.9604496772	0.2934433518	FALSE	FALSE	FALSE	FALSE	FALSE	TRUE	FALSE	TRUE
5104	SERPINA5	P05154	16.0961273933	2.4543742667	FALSE	FALSE	FALSE	FALSE	FALSE	FALSE	FALSE	FALSE
710	SERPING1	P05155	17.0093760461	3.4993078651	FALSE	FALSE	FALSE	FALSE	FALSE	FALSE	FALSE	FALSE
9636	ISG15	P05161	17.951187634	3.0214678361	FALSE	FALSE	FALSE	FALSE	FALSE	TRUE	FALSE	FALSE
3957	LGALS2	P05162	17.9145436043	6.0049920937	FALSE	FALSE	FALSE	FALSE	FALSE	FALSE	FALSE	FALSE
4353	MPO	P05164	18.2690327472	1.4428071464	FALSE	FALSE	FALSE	FALSE	FALSE	FALSE	FALSE	TRUE
1571	CYP2E1	P05181	15.5662290213	0.0592851789	FALSE	FALSE	FALSE	FALSE	FALSE	FALSE	FALSE	FALSE
250	ALPP	P05187	17.2897185213	4.3361878603	FALSE	FALSE	FALSE	FALSE	FALSE	FALSE	FALSE	FALSE
1965	EIF2S1	P05198	17.2951243554	3.17509811	FALSE	FALSE	FALSE	TRUE	FALSE	FALSE	FALSE	FALSE
3151	HMGN2	P05204	17.9502513312	2.1467884057	FALSE	FALSE	FALSE	FALSE	FALSE	FALSE	FALSE	FALSE
2246	FGF1	P05230	16.9005086957	0.9373075604	FALSE	FALSE	FALSE	FALSE	FALSE	FALSE	TRUE	FALSE
3569	IL6	P05231	17.0070007794	0.9958436349	FALSE	FALSE	FALSE	FALSE	FALSE	FALSE	TRUE	FALSE
1906	EDN1	P05305	17.2747679201	3.2323098166	FALSE	FALSE	FALSE	FALSE	FALSE	FALSE	FALSE	FALSE
3383	ICAM1	P05362	17.9488459601	2.5168023313	FALSE	FALSE	FALSE	FALSE	FALSE	FALSE	TRUE	FALSE
6176	RPLP1	P05386	11.7530135261	1.8732157938	FALSE	FALSE	FALSE	TRUE	FALSE	FALSE	FALSE	FALSE
6181	RPLP2	P05387	14.1129719008	1.872594262	FALSE	FALSE	FALSE	TRUE	FALSE	FALSE	FALSE	FALSE
6175	RPLP0	P05388	12.3039014626	1.8758803661	FALSE	FALSE	FALSE	TRUE	FALSE	FALSE	FALSE	FALSE
6447	SCG5	P05408	17.0030349985	3.2601110099	FALSE	FALSE	FALSE	FALSE	FALSE	FALSE	FALSE	FALSE
3725	JUN	P05412	12.5338531158	1.8196914927	TRUE	FALSE	FALSE	FALSE	FALSE	FALSE	TRUE	FALSE
2170	FABP3	P05413	17.4826606097	0.287134583	FALSE	FALSE	FALSE	FALSE	FALSE	FALSE	FALSE	FALSE
661	POLR3D	P05423	15.0478472058	0.7382615546	TRUE	FALSE	FALSE	FALSE	FALSE	FALSE	FALSE	FALSE
7123	CLEC3B	P05452	16.1435470312	2.9936127596	FALSE	FALSE	FALSE	FALSE	FALSE	FALSE	FALSE	FALSE
6741	SSB	P05455	17.2569368533	2.0260730357	TRUE	FALSE	FALSE	TRUE	FALSE	FALSE	FALSE	FALSE
516	ATP5MC1	P05496	18.2503141078	5.8248209953	NA	NA	NA	NA	NA	NA	NA	NA
3053	SERPIND1	P05546	18.2713833715	3.5558863371	FALSE	FALSE	FALSE	FALSE	FALSE	FALSE	TRUE	FALSE
7020	TFAP2A	P05549	17.271694431	0.001714939	TRUE	FALSE	FALSE	FALSE	FALSE	FALSE	FALSE	FALSE
3688	ITGB1	P05556	15.0898621332	3.4465843517	FALSE	TRUE	TRUE	FALSE	FALSE	FALSE	TRUE	FALSE
5579	PRKCB	P05771	16.5435480748	1.1219720269	FALSE	FALSE	FALSE	FALSE	FALSE	FALSE	FALSE	FALSE
3875	KRT18	P05783	13.2991085764	0.0437612098	FALSE	FALSE	FALSE	FALSE	TRUE	FALSE	FALSE	FALSE
3856	KRT8	P05787	15.3282264362	0.0427206285	FALSE	FALSE	FALSE	FALSE	TRUE	FALSE	FALSE	FALSE
1411	CRYBA1	P05813	17.0133278476	4.8665645115	FALSE	FALSE	FALSE	FALSE	FALSE	FALSE	FALSE	FALSE
1447	CSN2	P05814	15.8735493317	1.1237371259	FALSE	FALSE	FALSE	FALSE	FALSE	FALSE	FALSE	FALSE
4632	MYL1	P05976	18.250710204	2.1686111168	FALSE	FALSE	FALSE	FALSE	FALSE	FALSE	FALSE	FALSE
2994	GYPB	P06028	18.2485305913	3.0748377536	FALSE	FALSE	FALSE	FALSE	FALSE	FALSE	FALSE	FALSE
909	CD1A	P06126	17.3649303679	0.9366450281	FALSE	FALSE	FALSE	FALSE	FALSE	FALSE	FALSE	FALSE
7389	UROD	P06132	16.9636991744	3.2108352869	FALSE	FALSE	FALSE	FALSE	FALSE	FALSE	FALSE	TRUE
7363	UGT2B4	P06133	18.2511062129	2.6062059633	FALSE	FALSE	FALSE	FALSE	FALSE	FALSE	FALSE	FALSE
3643	INSR	P06213	13.7334741682	2.6207633896	FALSE	TRUE	FALSE	FALSE	FALSE	FALSE	TRUE	FALSE
3932	LCK	P06239	13.1111642693	2.6224262594	FALSE	FALSE	FALSE	FALSE	FALSE	FALSE	TRUE	FALSE
2534	FYN	P06241	7.5315901894	2.4256742322	FALSE	FALSE	FALSE	FALSE	FALSE	TRUE	FALSE	FALSE
3111	HLA-DOA	P06340	18.2520958526	5.9399658719	FALSE	FALSE	FALSE	FALSE	FALSE	FALSE	FALSE	FALSE
2934	GSN	P06396	16.8678445337	1.360264646	FALSE	FALSE	FALSE	FALSE	TRUE	FALSE	FALSE	FALSE
5925	RB1	P06400	12.4901608399	1.2639946606	FALSE	FALSE	FALSE	FALSE	FALSE	TRUE	FALSE	FALSE
5241	PGR	P06401	16.9251406657	1.3004781606	TRUE	TRUE	FALSE	FALSE	FALSE	FALSE	TRUE	FALSE
5757	PTMA	P06454	16.5603954521	2.1467549962	FALSE	FALSE	FALSE	FALSE	FALSE	FALSE	FALSE	FALSE
983	CDK1	P06493	13.097205273	3.1396591112	FALSE	FALSE	TRUE	FALSE	TRUE	TRUE	FALSE	FALSE
506	ATP5F1B	P06576	15.8720582909	3.2451046233	NA	NA	NA	NA	NA	NA	NA	NA
717	C2	P06681	18.2526893745	3.4992926476	FALSE	FALSE	FALSE	FALSE	FALSE	FALSE	FALSE	TRUE
6280	S100A9	P06702	17.9523573256	3.2422358147	FALSE	FALSE	FALSE	FALSE	TRUE	FALSE	FALSE	FALSE
6277	S100A6	P06703	17.59027788	0.9111759573	FALSE	FALSE	FALSE	FALSE	FALSE	FALSE	FALSE	FALSE
914	CD2	P06729	16.0855644067	2.5435916855	FALSE	FALSE	FALSE	FALSE	FALSE	FALSE	TRUE	FALSE
1977	EIF4E	P06730	14.8925242842	0.3099743183	FALSE	FALSE	FALSE	TRUE	FALSE	FALSE	FALSE	FALSE
1048	CEACAM5	P06731	17.3499418682	4.0013973863	FALSE	FALSE	FALSE	FALSE	FALSE	FALSE	FALSE	FALSE
1158	CKM	P06732	17.4355559613	5.7551864311	FALSE	FALSE	FALSE	FALSE	FALSE	FALSE	TRUE	FALSE
2023	ENO1	P06733	12.6089938184	3.6542287758	FALSE	FALSE	FALSE	FALSE	FALSE	FALSE	FALSE	FALSE
2208	FCER2	P06734	17.9577281042	6.0410377157	FALSE	FALSE	FALSE	FALSE	FALSE	FALSE	FALSE	FALSE
5836	PYGL	P06737	17.0788291329	1.8185227954	FALSE	FALSE	FALSE	FALSE	FALSE	FALSE	FALSE	TRUE
5423	POLB	P06746	17.2214371223	0.3505021094	FALSE	FALSE	FALSE	FALSE	FALSE	FALSE	TRUE	FALSE
4869	NPM1	P06748	14.7267076127	1.642042711	FALSE	FALSE	FALSE	TRUE	FALSE	FALSE	FALSE	FALSE
7170	TPM3	P06753	13.0866642712	0.211524374	FALSE	FALSE	FALSE	FALSE	TRUE	FALSE	FALSE	FALSE
3685	ITGAV	P06756	17.0018435525	2.5161618182	FALSE	TRUE	FALSE	FALSE	FALSE	FALSE	TRUE	FALSE
1392	CRH	P06850	18.2445608609	0.4927629277	FALSE	FALSE	FALSE	FALSE	FALSE	FALSE	FALSE	FALSE
4023	LPL	P06858	16.0635797953	3.1436726533	FALSE	FALSE	FALSE	FALSE	FALSE	FALSE	TRUE	FALSE
3073	HEXA	P06865	17.0523742735	2.4235290196	FALSE	FALSE	FALSE	FALSE	FALSE	FALSE	FALSE	TRUE
8970	HIST1H2BJ	P06899	17.139816691	1.1402035389	FALSE	FALSE	FALSE	FALSE	FALSE	FALSE	FALSE	FALSE
5270	SERPINE2	P07093	18.2447595562	6.004259473	FALSE	FALSE	FALSE	FALSE	FALSE	FALSE	FALSE	FALSE
8513	LIPF	P07098	18.2449582295	3.0869991187	FALSE	FALSE	FALSE	FALSE	FALSE	FALSE	TRUE	FALSE
1622	DBI	P07108	15.8570793147	1.8454320642	FALSE	FALSE	FALSE	FALSE	FALSE	FALSE	FALSE	FALSE
2168	FABP1	P07148	17.9955649288	2.5157288984	FALSE	FALSE	FALSE	FALSE	FALSE	FALSE	FALSE	FALSE
3945	LDHB	P07195	16.7881882644	1.5036192733	FALSE	FALSE	FALSE	FALSE	FALSE	FALSE	FALSE	TRUE
4747	NEFL	P07196	13.9463815421	0.2664214964	FALSE	FALSE	FALSE	FALSE	TRUE	FALSE	FALSE	FALSE
4741	NEFM	P07197	18.2451568808	1.1187584997	FALSE	FALSE	FALSE	FALSE	TRUE	FALSE	FALSE	FALSE
1059	CENPB	P07199	15.5214508104	3.3422669533	TRUE	FALSE	FALSE	FALSE	FALSE	FALSE	FALSE	FALSE
2876	GPX1	P07203	17.9951082786	6.0042159372	FALSE	FALSE	FALSE	FALSE	FALSE	FALSE	FALSE	FALSE
7056	THBD	P07204	17.780438271	3.5559771077	FALSE	FALSE	FALSE	FALSE	FALSE	FALSE	FALSE	FALSE
5627	PROS1	P07225	17.9948799099	2.8380049405	FALSE	FALSE	FALSE	FALSE	FALSE	FALSE	TRUE	FALSE
5034	P4HB	P07237	15.8129192429	5.088918566	FALSE	FALSE	FALSE	FALSE	FALSE	FALSE	FALSE	TRUE
3005	H1F0	P07305	16.9379485933	3.0172526557	TRUE	FALSE	FALSE	FALSE	TRUE	FALSE	FALSE	FALSE
432	ASGR1	P07306	16.7113810946	3.5451062187	FALSE	FALSE	FALSE	FALSE	FALSE	FALSE	FALSE	FALSE
433	ASGR2	P07307	17.5646260802	3.6823882528	FALSE	FALSE	FALSE	FALSE	FALSE	FALSE	FALSE	FALSE
1420	CRYGC	P07315	17.5406626736	1.6828271288	FALSE	FALSE	FALSE	FALSE	FALSE	FALSE	FALSE	FALSE
124	ADH1A	P07327	17.9935090868	5.3267379693	FALSE	FALSE	FALSE	FALSE	FALSE	FALSE	TRUE	FALSE
2242	FES	P07332	15.3819525748	2.6325778987	FALSE	FALSE	FALSE	FALSE	TRUE	FALSE	FALSE	TRUE
1436	CSF1R	P07333	16.7988970841	2.6271496746	FALSE	TRUE	FALSE	FALSE	TRUE	FALSE	TRUE	FALSE
1509	CTSD	P07339	18.2453555101	5.6865809857	FALSE	FALSE	FALSE	FALSE	FALSE	FALSE	FALSE	TRUE
302	ANXA2	P07355	16.7062354549	1.5872374225	FALSE	FALSE	TRUE	FALSE	FALSE	FALSE	FALSE	FALSE
731	C8A	P07357	17.9928232822	2.9914337824	FALSE	FALSE	TRUE	FALSE	FALSE	FALSE	FALSE	TRUE
2811	GP1BA	P07359	16.1332604253	3.5558223983	FALSE	FALSE	FALSE	FALSE	FALSE	FALSE	FALSE	FALSE
733	C8G	P07360	17.9923659334	2.9914321477	FALSE	FALSE	FALSE	FALSE	FALSE	FALSE	FALSE	FALSE
823	CAPN1	P07384	16.3629189819	2.7753350618	FALSE	FALSE	FALSE	FALSE	FALSE	FALSE	FALSE	TRUE
203068	TUBB	P07437	15.2328152636	1.5143237177	FALSE	FALSE	FALSE	FALSE	TRUE	TRUE	TRUE	FALSE
3713	IVL	P07476	17.9916796915	1.5080904373	FALSE	FALSE	FALSE	FALSE	FALSE	FALSE	FALSE	FALSE
5644	PRSS1	P07477	18.2459512661	2.4967904455	FALSE	FALSE	FALSE	FALSE	FALSE	FALSE	FALSE	TRUE
1448	CSN3	P07498	18.243567054	4.8704402726	FALSE	FALSE	FALSE	FALSE	FALSE	FALSE	FALSE	FALSE
1146	CHRNG	P07510	16.6144514327	4.2389158303	FALSE	TRUE	TRUE	FALSE	FALSE	FALSE	FALSE	TRUE
154	ADRB2	P07550	16.9942792937	2.8476972122	FALSE	TRUE	TRUE	FALSE	FALSE	TRUE	TRUE	FALSE
5660	PSAP	P07602	15.9671939555	5.2470726301	FALSE	FALSE	TRUE	FALSE	FALSE	FALSE	FALSE	TRUE
3074	HEXB	P07686	18.2465468243	3.3445457043	FALSE	FALSE	FALSE	FALSE	FALSE	FALSE	FALSE	TRUE
1514	CTSL	P07711	16.3702784322	3.2614368075	FALSE	FALSE	FALSE	FALSE	FALSE	FALSE	FALSE	FALSE
5216	PFN1	P07737	15.9293095967	3.2205340201	FALSE	FALSE	FALSE	FALSE	TRUE	FALSE	FALSE	FALSE
669	BPGM	P07738	16.1164178417	2.190138401	FALSE	FALSE	FALSE	FALSE	FALSE	FALSE	FALSE	TRUE
353	APRT	P07741	18.2469437533	2.093434778	FALSE	FALSE	FALSE	FALSE	FALSE	FALSE	FALSE	TRUE
916	CD3E	P07766	16.789083112	2.5837136502	FALSE	FALSE	FALSE	FALSE	FALSE	FALSE	TRUE	FALSE
2058	EPRS	P07814	14.8309593271	2.1850617169	FALSE	FALSE	FALSE	TRUE	FALSE	FALSE	FALSE	FALSE
1508	CTSB	P07858	16.11120353	3.2064181505	FALSE	FALSE	FALSE	FALSE	FALSE	FALSE	FALSE	FALSE
3320	HSP90AA1	P07900	11.3096221161	5.7427575499	FALSE	FALSE	FALSE	FALSE	FALSE	FALSE	FALSE	FALSE
2592	GALT	P07902	17.9978464376	2.6199961895	FALSE	FALSE	FALSE	FALSE	FALSE	FALSE	FALSE	TRUE
3183	HNRNPC	P07910	13.4491727954	0.1758360791	FALSE	FALSE	FALSE	TRUE	FALSE	FALSE	FALSE	FALSE
7388	UQCRH	P07919	17.0803508483	1.6420067806	FALSE	FALSE	FALSE	FALSE	FALSE	FALSE	FALSE	FALSE
3912	LAMB1	P07942	16.2028177541	5.3603726992	FALSE	FALSE	FALSE	FALSE	FALSE	FALSE	FALSE	FALSE
7525	YES1	P07947	14.1561962086	0.1806877541	FALSE	FALSE	FALSE	FALSE	FALSE	FALSE	TRUE	FALSE
4067	LYN	P07948	15.3839118563	2.6305408999	FALSE	FALSE	FALSE	FALSE	FALSE	TRUE	FALSE	TRUE
5979	RET	P07949	17.0868037753	2.6095534795	FALSE	TRUE	FALSE	FALSE	FALSE	FALSE	TRUE	FALSE
7169	TPM2	P07951	17.4063072825	3.2348823872	FALSE	FALSE	FALSE	FALSE	FALSE	FALSE	FALSE	FALSE
2271	FH	P07954	17.9834242446	0.1490219789	FALSE	FALSE	FALSE	FALSE	FALSE	FALSE	FALSE	TRUE
2067	ERCC1	P07992	16.2201008249	0.0273972603	FALSE	FALSE	FALSE	FALSE	FALSE	FALSE	FALSE	FALSE
7057	THBS1	P07996	17.0156947562	2.214901083	FALSE	FALSE	FALSE	FALSE	FALSE	FALSE	FALSE	FALSE
6035	RNASE1	P07998	17.9829644927	3.1806534672	FALSE	FALSE	FALSE	TRUE	FALSE	FALSE	FALSE	FALSE
6667	SP1	P08047	14.4024959673	2.4286536315	TRUE	FALSE	FALSE	FALSE	FALSE	FALSE	FALSE	FALSE
7544	ZFY	P08048	18.2477373478	4.2758697811	TRUE	FALSE	FALSE	FALSE	FALSE	FALSE	FALSE	FALSE
3480	IGF1R	P08069	13.5903092835	2.5982994755	FALSE	TRUE	FALSE	FALSE	FALSE	FALSE	TRUE	FALSE
4477	MSMB	P08118	18.3525212694	1.7462163247	FALSE	FALSE	FALSE	FALSE	FALSE	FALSE	FALSE	FALSE
1278	COL1A2	P08123	17.8466366508	1.7465269519	FALSE	FALSE	FALSE	FALSE	FALSE	FALSE	FALSE	FALSE
309	ANXA6	P08133	17.9642448125	0.6329318351	FALSE	FALSE	TRUE	FALSE	FALSE	FALSE	FALSE	FALSE
389	RHOC	P08134	17.9818145972	3.4902297894	FALSE	FALSE	FALSE	FALSE	TRUE	FALSE	FALSE	FALSE
4804	NGFR	P08138	14.9040760219	3.2749252822	FALSE	TRUE	FALSE	FALSE	FALSE	TRUE	FALSE	FALSE
2735	GLI1	P08151	16.6105026761	0.2025586099	TRUE	FALSE	FALSE	FALSE	FALSE	FALSE	FALSE	FALSE
5243	ABCB1	P08183	17.551515084	2.7518543598	FALSE	FALSE	TRUE	FALSE	FALSE	FALSE	FALSE	TRUE
6520	SLC3A2	P08195	18.2481340134	5.4825135399	FALSE	FALSE	TRUE	FALSE	FALSE	FALSE	FALSE	FALSE
4306	NR3C2	P08235	15.9198937117	2.7486294057	TRUE	TRUE	FALSE	FALSE	FALSE	FALSE	TRUE	FALSE
2990	GUSB	P08236	18.2509082194	2.8519173932	FALSE	FALSE	FALSE	FALSE	FALSE	FALSE	FALSE	TRUE
5213	PFKM	P08237	16.537896934	6.0471065896	FALSE	FALSE	FALSE	FALSE	FALSE	FALSE	FALSE	TRUE
3326	HSP90AB1	P08238	1.9073853177	5.5896177451	FALSE	FALSE	FALSE	FALSE	FALSE	TRUE	FALSE	FALSE
6734	SRPRA	P08240	17.3354868876	1.8622419003	NA	NA	NA	NA	NA	NA	NA	NA
440	ASNS	P08243	15.7089867574	2.7237545266	FALSE	FALSE	FALSE	FALSE	FALSE	FALSE	FALSE	TRUE
1991	ELANE	P08246	17.0795901519	5.3479100307	FALSE	FALSE	FALSE	FALSE	FALSE	FALSE	TRUE	FALSE
6855	SYP	P08247	18.4477984335	6.1777365491	FALSE	FALSE	TRUE	FALSE	FALSE	FALSE	FALSE	TRUE
4313	MMP2	P08253	16.9445235266	3.1591380021	FALSE	FALSE	FALSE	FALSE	FALSE	FALSE	TRUE	FALSE
4314	MMP3	P08254	17.7765733223	1.5217231418	FALSE	FALSE	FALSE	FALSE	FALSE	FALSE	TRUE	FALSE
2938	GSTA1	P08263	16.8916591155	2.6151120967	FALSE	FALSE	FALSE	FALSE	FALSE	FALSE	FALSE	FALSE
6649	SOD3	P08294	18.3504619944	1.7464658244	FALSE	FALSE	FALSE	FALSE	FALSE	FALSE	FALSE	FALSE
1511	CTSG	P08311	17.9059245286	0.4930610902	FALSE	FALSE	FALSE	FALSE	FALSE	FALSE	FALSE	FALSE
127	ADH4	P08319	18.4481532395	1.8822202773	FALSE	FALSE	FALSE	FALSE	FALSE	FALSE	FALSE	FALSE
3145	HMBS	P08397	18.4483306162	1.9448378103	FALSE	FALSE	FALSE	FALSE	FALSE	FALSE	FALSE	TRUE
3624	INHBA	P08476	17.9064044542	3.2959200393	FALSE	FALSE	FALSE	FALSE	FALSE	FALSE	FALSE	FALSE
3674	ITGA2B	P08514	17.0212054271	2.5163337756	FALSE	TRUE	FALSE	FALSE	FALSE	FALSE	TRUE	FALSE
4018	LPA	NA	17.9820446353	3.4948238532	FALSE	FALSE	FALSE	FALSE	FALSE	FALSE	FALSE	FALSE
5160	PDHA1	P08559	16.8865825405	3.2374506678	FALSE	FALSE	FALSE	FALSE	FALSE	FALSE	FALSE	TRUE
5341	PLEK	P08567	17.9066443689	5.3796329372	TRUE	FALSE	FALSE	FALSE	TRUE	FALSE	FALSE	FALSE
929	CD14	P08571	15.8653332267	0.1723765848	FALSE	FALSE	FALSE	FALSE	FALSE	FALSE	FALSE	FALSE
1284	COL4A2	P08572	16.5690130393	3.3414930879	FALSE	FALSE	FALSE	FALSE	FALSE	FALSE	FALSE	FALSE
5788	PTPRC	P08575	13.5688914532	2.6206037268	FALSE	TRUE	FALSE	FALSE	FALSE	FALSE	FALSE	FALSE
6629	SNRPB2	P08579	15.2811551608	0.4144973637	FALSE	FALSE	FALSE	TRUE	FALSE	FALSE	FALSE	FALSE
4233	MET	P08581	10.9188301982	2.6332324998	TRUE	TRUE	FALSE	FALSE	FALSE	FALSE	TRUE	FALSE
100507057	MELTF-AS1	NA	17.8436574579	0.12249675	NA	NA	NA	NA	NA	NA	NA	NA
4634	MYL3	P08590	17.9556284099	2.7521307697	FALSE	FALSE	FALSE	FALSE	FALSE	FALSE	FALSE	FALSE
3075	CFH	P08603	16.1953594399	1.3609154528	FALSE	FALSE	FALSE	FALSE	FALSE	FALSE	FALSE	FALSE
6625	SNRNP70	P08621	14.3527386523	5.2068647003	FALSE	FALSE	FALSE	TRUE	FALSE	FALSE	FALSE	FALSE
3055	HCK	P08631	13.7383817553	2.6122868582	FALSE	FALSE	FALSE	FALSE	TRUE	FALSE	FALSE	TRUE
2214	FCGR3A	P08637	18.4485079754	0.2909264721	FALSE	FALSE	FALSE	FALSE	FALSE	FALSE	TRUE	FALSE
3678	ITGA5	P08648	16.6418519738	2.8489615685	FALSE	TRUE	FALSE	FALSE	FALSE	FALSE	FALSE	FALSE
4782	NFIC	P08651	16.6100084697	0.7391112891	TRUE	FALSE	FALSE	FALSE	FALSE	FALSE	FALSE	FALSE
7431	VIM	P08670	9.627681449	3.2003454491	FALSE	FALSE	FALSE	FALSE	TRUE	FALSE	FALSE	FALSE
1576	CYP3A4	P08684	17.3473223394	6.2449902692	FALSE	FALSE	FALSE	FALSE	FALSE	FALSE	FALSE	FALSE
5345	SERPINF2	P08697	17.3364761635	4.3623953959	FALSE	FALSE	FALSE	FALSE	FALSE	FALSE	FALSE	FALSE
3562	IL3	P08700	17.908802158	5.565057027	FALSE	FALSE	FALSE	FALSE	FALSE	FALSE	FALSE	FALSE
6218	RPS17	P08708	14.7096784787	1.8851099784	FALSE	FALSE	FALSE	TRUE	FALSE	FALSE	FALSE	FALSE
2155	F7	P08709	17.9095208446	4.4316817412	FALSE	FALSE	FALSE	FALSE	FALSE	FALSE	TRUE	FALSE
3880	KRT19	P08727	13.1860553808	0.2453543844	FALSE	FALSE	FALSE	FALSE	TRUE	FALSE	FALSE	FALSE
3855	KRT7	P08729	17.8421660038	5.2045840493	FALSE	FALSE	FALSE	FALSE	FALSE	FALSE	FALSE	FALSE
2773	GNAI3	P08754	15.0024038187	4.3490994455	FALSE	FALSE	FALSE	FALSE	FALSE	FALSE	FALSE	FALSE
308	ANXA5	P08758	16.186618696	2.1462031739	FALSE	FALSE	FALSE	FALSE	FALSE	FALSE	FALSE	TRUE
3921	RPSA	P08865	10.9654229989	1.8766756445	FALSE	FALSE	FALSE	TRUE	FALSE	FALSE	FALSE	FALSE
3570	IL6R	P08887	17.9493145395	0.9958041764	FALSE	TRUE	FALSE	FALSE	FALSE	FALSE	TRUE	FALSE
3350	HTR1A	P08908	17.8866214424	2.6348948165	FALSE	TRUE	FALSE	FALSE	FALSE	FALSE	TRUE	FALSE
150	ADRA2A	P08913	18.4497489988	1.6951262963	FALSE	TRUE	FALSE	FALSE	TRUE	FALSE	TRUE	FALSE
6098	ROS1	P08922	18.4499262178	2.6242955992	FALSE	TRUE	FALSE	FALSE	FALSE	FALSE	FALSE	TRUE
4828	NMB	P08949	18.4501034193	0.2267680851	FALSE	FALSE	FALSE	FALSE	FALSE	FALSE	FALSE	FALSE
11222	MRPL3	P09001	17.3424003882	6.0038257715	FALSE	FALSE	FALSE	TRUE	FALSE	FALSE	FALSE	FALSE
6626	SNRPA	P09012	14.1658763291	0.1194842611	FALSE	FALSE	FALSE	TRUE	FALSE	FALSE	FALSE	FALSE
3233	HOXD4	P09016	15.267625427	0.4996637106	TRUE	FALSE	FALSE	FALSE	FALSE	FALSE	FALSE	FALSE
3221	HOXC4	P09017	16.1809770706	3.9982371966	TRUE	FALSE	FALSE	FALSE	FALSE	FALSE	FALSE	FALSE
2247	FGF2	P09038	16.5841202761	2.635710183	FALSE	FALSE	FALSE	FALSE	FALSE	FALSE	TRUE	FALSE
3215	HOXB5	P09067	17.2027100214	0.2988867654	TRUE	FALSE	FALSE	FALSE	FALSE	FALSE	FALSE	FALSE
2026	ENO2	P09104	14.0645989386	1.5147250617	FALSE	FALSE	FALSE	FALSE	FALSE	FALSE	FALSE	FALSE
3049	HBQ1	P09105	17.7848085023	4.227044686	FALSE	FALSE	FALSE	FALSE	FALSE	FALSE	FALSE	FALSE
30	ACAA1	P09110	18.4513433397	2.6066006231	FALSE	FALSE	FALSE	FALSE	FALSE	FALSE	TRUE	FALSE
8273	SLC10A3	P09131	18.4451351487	2.5898609097	FALSE	FALSE	TRUE	FALSE	FALSE	FALSE	FALSE	FALSE
6728	SRP19	P09132	17.8800594822	3.3065323483	FALSE	FALSE	TRUE	TRUE	FALSE	FALSE	FALSE	FALSE
2950	GSTP1	P09211	15.9896860618	2.0898595146	FALSE	FALSE	FALSE	FALSE	FALSE	FALSE	FALSE	FALSE
1470	CST2	P09228	17.2521057407	4.3756484965	FALSE	FALSE	FALSE	FALSE	FALSE	FALSE	FALSE	FALSE
6631	SNRPC	P09234	13.6062064804	5.4744658744	FALSE	FALSE	FALSE	TRUE	FALSE	FALSE	FALSE	FALSE
4319	MMP10	P09238	17.7791508799	1.5215194238	FALSE	FALSE	FALSE	FALSE	FALSE	FALSE	TRUE	FALSE
962	CD48	P09326	17.3139174984	1.8995794904	FALSE	FALSE	FALSE	FALSE	FALSE	FALSE	FALSE	FALSE
7429	VIL1	P09327	18.4431795569	0.2673027522	FALSE	FALSE	FALSE	FALSE	TRUE	FALSE	FALSE	FALSE
2919	CXCL1	P09341	16.4793212157	3.2796201787	FALSE	FALSE	FALSE	FALSE	TRUE	FALSE	FALSE	FALSE
3956	LGALS1	P09382	17.2284534504	2.6203523591	FALSE	FALSE	FALSE	FALSE	FALSE	FALSE	FALSE	FALSE
5860	QDPR	P09417	17.7886557661	2.0055752617	FALSE	FALSE	FALSE	FALSE	FALSE	FALSE	FALSE	TRUE
3146	HMGB1	P09429	15.2199876382	2.1489912142	TRUE	FALSE	FALSE	FALSE	FALSE	FALSE	FALSE	FALSE
7141	TNP1	P09430	18.4435352776	6.0050001266	FALSE	FALSE	FALSE	FALSE	FALSE	FALSE	FALSE	FALSE
5947	RBP1	P09455	18.4437131116	2.8508378785	FALSE	FALSE	FALSE	FALSE	FALSE	FALSE	FALSE	FALSE
5047	PAEP	P09466	16.1966046479	2.0050268866	FALSE	FALSE	FALSE	FALSE	FALSE	FALSE	FALSE	FALSE
2203	FBP1	P09467	14.8000439081	3.1873907349	FALSE	FALSE	FALSE	FALSE	FALSE	FALSE	FALSE	TRUE
2775	GNAO1	P09471	17.576200387	0.2176068638	FALSE	FALSE	FALSE	FALSE	FALSE	FALSE	FALSE	FALSE
6678	SPARC	P09486	17.0188457838	3.4947320737	FALSE	FALSE	FALSE	FALSE	FALSE	FALSE	FALSE	FALSE
2944	GSTM1	P09488	18.4440687265	3.2245481889	FALSE	FALSE	FALSE	FALSE	FALSE	FALSE	FALSE	FALSE
7168	TPM1	P09493	15.4082239928	0.2129010645	FALSE	FALSE	FALSE	FALSE	TRUE	FALSE	FALSE	FALSE
1211	CLTA	P09496	17.1884457556	3.3161349696	FALSE	FALSE	FALSE	FALSE	FALSE	FALSE	FALSE	FALSE
1212	CLTB	P09497	17.0042256537	3.316261667	FALSE	FALSE	FALSE	FALSE	FALSE	FALSE	FALSE	FALSE
307	ANXA4	P09525	16.7701969203	1.5050351077	FALSE	FALSE	FALSE	FALSE	FALSE	FALSE	FALSE	FALSE
3625	INHBB	P09529	18.4442465076	5.3269599519	FALSE	FALSE	FALSE	FALSE	FALSE	FALSE	FALSE	FALSE
1267	CNP	P09543	18.444424271	1.9456124118	FALSE	FALSE	FALSE	TRUE	TRUE	FALSE	FALSE	FALSE
7472	WNT2	P09544	17.0014462278	0.4896761621	FALSE	FALSE	FALSE	FALSE	FALSE	FALSE	FALSE	FALSE
924	CD7	P09564	17.8815197715	3.1121529915	FALSE	FALSE	FALSE	FALSE	FALSE	FALSE	FALSE	FALSE
3162	HMOX1	P09601	16.7414894653	1.3633309426	FALSE	FALSE	FALSE	FALSE	FALSE	FALSE	FALSE	TRUE
1435	CSF1	P09603	17.1022718701	2.6273114194	FALSE	FALSE	FALSE	FALSE	FALSE	FALSE	FALSE	FALSE
5159	PDGFRB	P09619	13.8174764995	2.6241757301	FALSE	TRUE	FALSE	FALSE	TRUE	FALSE	TRUE	FALSE
1738	DLD	P09622	17.6538139324	3.2375955105	FALSE	FALSE	FALSE	FALSE	FALSE	FALSE	FALSE	TRUE
3217	HOXB7	P09629	17.879815985	0.1721494633	TRUE	FALSE	FALSE	FALSE	FALSE	FALSE	FALSE	FALSE
3223	HOXC6	P09630	16.2899792882	2.6281113217	TRUE	FALSE	FALSE	FALSE	FALSE	FALSE	FALSE	FALSE
3178	HNRNPA1	P09651	14.7210491791	1.6092332124	FALSE	FALSE	FALSE	TRUE	TRUE	FALSE	FALSE	FALSE
1512	CTSH	P09668	18.4447797451	3.6859577531	FALSE	FALSE	FALSE	FALSE	FALSE	FALSE	FALSE	FALSE
1345	COX6C	P09669	17.8824926377	4.4317922832	FALSE	FALSE	FALSE	FALSE	FALSE	FALSE	FALSE	FALSE
2695	GIP	P09681	16.7299690534	4.3814745457	FALSE	FALSE	FALSE	FALSE	FALSE	FALSE	FALSE	FALSE
2268	FGR	P09769	16.2757433248	2.5822576889	FALSE	FALSE	FALSE	FALSE	TRUE	FALSE	FALSE	TRUE
716	C1S	P09871	17.5196520795	3.4992920052	FALSE	FALSE	FALSE	FALSE	FALSE	FALSE	TRUE	FALSE
142	PARP1	P09874	14.8442363823	3.294400172	TRUE	FALSE	FALSE	TRUE	FALSE	FALSE	TRUE	FALSE
5422	POLA1	P09884	16.8011200637	3.1322604696	FALSE	FALSE	FALSE	FALSE	FALSE	FALSE	TRUE	FALSE
3433	IFIT2	P09913	17.9937376301	3.0874413788	FALSE	FALSE	FALSE	TRUE	FALSE	FALSE	FALSE	FALSE
3434	IFIT1	P09914	17.9944230853	3.0878289616	FALSE	FALSE	FALSE	TRUE	FALSE	FALSE	FALSE	FALSE
240	ALOX5	P09917	15.5529125386	0.2617078702	FALSE	FALSE	FALSE	FALSE	FALSE	FALSE	TRUE	FALSE
1440	CSF3	P09919	18.4453128241	2.6101512206	FALSE	FALSE	FALSE	FALSE	TRUE	FALSE	FALSE	FALSE
248	ALPI	P09923	17.2483007173	4.2363585123	FALSE	FALSE	FALSE	FALSE	FALSE	FALSE	FALSE	FALSE
7345	UCHL1	P09936	16.3227636311	2.189081663	FALSE	FALSE	FALSE	FALSE	FALSE	TRUE	FALSE	TRUE
5045	FURIN	P09958	17.9808941497	3.251203432	FALSE	FALSE	FALSE	FALSE	FALSE	FALSE	FALSE	FALSE
4048	LTA4H	P09960	17.5868405325	1.4643709909	FALSE	FALSE	FALSE	FALSE	FALSE	FALSE	FALSE	FALSE
230	ALDOC	P09972	17.0419152236	5.1942094684	FALSE	FALSE	FALSE	FALSE	TRUE	FALSE	FALSE	FALSE
720	C4A	P0C0L4	18.4454904819	0.0796510298	FALSE	FALSE	FALSE	FALSE	FALSE	FALSE	TRUE	FALSE
3015	H2AFZ	P0C0S5	17.9962496862	1.1401408566	FALSE	FALSE	FALSE	FALSE	FALSE	FALSE	FALSE	FALSE
29844	TFPT	P0C1Z6	14.4326996702	0.2641218062	FALSE	FALSE	FALSE	FALSE	FALSE	FALSE	FALSE	FALSE
730755	KRTAP2-3	Q9BYR9	15.9882885378	4.357185087	FALSE	FALSE	FALSE	FALSE	FALSE	FALSE	FALSE	FALSE
126075	CCDC159	P0C7I6	18.4456681221	0.2897402617	FALSE	FALSE	FALSE	FALSE	FALSE	FALSE	FALSE	FALSE
342371	ATXN1L	P0C7T5	11.9427420525	0.2991836426	FALSE	FALSE	FALSE	TRUE	FALSE	FALSE	FALSE	FALSE
643382	TMEM253	P0C7T8	17.8946091521	4.0002611031	FALSE	FALSE	FALSE	FALSE	FALSE	FALSE	FALSE	FALSE
374355	CCDC172	P0C7W6	15.5059679656	0.2297029026	FALSE	FALSE	FALSE	FALSE	FALSE	FALSE	FALSE	FALSE
338872	C1QTNF9	P0C862	14.7238806272	3.6561751475	FALSE	FALSE	FALSE	FALSE	FALSE	FALSE	FALSE	FALSE
100137049	PLA2G4B	P0C869	18.4462009372	1.9563161172	FALSE	FALSE	FALSE	FALSE	FALSE	FALSE	FALSE	FALSE
100137047	JMJD7	P0C870	17.8955749467	0.3127717335	FALSE	FALSE	FALSE	FALSE	FALSE	FALSE	FALSE	FALSE
100820829	MYZAP	P0CAP1	14.8081603109	1.2722409855	FALSE	FALSE	FALSE	FALSE	TRUE	FALSE	FALSE	FALSE
81488	POLR2M	P0CAP2	14.5361501432	1.7172034554	FALSE	FALSE	FALSE	FALSE	FALSE	FALSE	FALSE	FALSE
4951	OCM2	P0CE71	17.3189181205	2.1458872183	FALSE	FALSE	FALSE	FALSE	FALSE	FALSE	FALSE	FALSE
3537	IGLC1		17.4560275047	3.0738526881	NA	NA	NA	NA	NA	NA	NA	NA
7314	UBB	P0CG47	13.2865430471	2.8430093699	FALSE	FALSE	FALSE	FALSE	FALSE	TRUE	FALSE	FALSE
7316	UBC	P0CG48	9.0289851627	2.9381021997	FALSE	FALSE	FALSE	FALSE	FALSE	TRUE	FALSE	FALSE
26748	GAGE12I	P0CL80	17.8895301814	0.3113969212	NA	NA	NA	NA	NA	NA	NA	NA
100288695	LIMS4	P0CW20	17.8897723635	0.3114565217	NA	NA	NA	NA	NA	NA	NA	NA
84968	PNMA6A	P0CW24	18.4469111112	6.0976851409	FALSE	FALSE	FALSE	FALSE	FALSE	FALSE	FALSE	FALSE
6399	TRAPPC2	P0DI82	15.4149727532	0.3980342342	FALSE	FALSE	FALSE	FALSE	FALSE	FALSE	FALSE	FALSE
5940	RBMY1A1	P0DJD3	15.2423761377	6.0275016339	FALSE	FALSE	FALSE	TRUE	FALSE	FALSE	FALSE	FALSE
6289	SAA2	P0DJI9	18.4493945083	5.5895701668	FALSE	FALSE	FALSE	FALSE	FALSE	FALSE	FALSE	FALSE
1443	CSH2	P0DML3	16.8657027759	5.245340202	FALSE	FALSE	FALSE	FALSE	FALSE	FALSE	FALSE	FALSE
6818	SULT1A3	P0DMN0	17.382688538	0.148918246	FALSE	FALSE	FALSE	FALSE	FALSE	FALSE	FALSE	FALSE
445329	SULT1A4	P0DMN0	18.2809499114	3.3396603992	FALSE	FALSE	FALSE	FALSE	FALSE	FALSE	FALSE	FALSE
102723631	CT45A10	P0DMU9	16.8566793621	6.0049050561	FALSE	FALSE	FALSE	FALSE	FALSE	FALSE	FALSE	FALSE
101060211	CT45A7	P0DMU7	16.8571100794	6.005015804	FALSE	FALSE	FALSE	FALSE	FALSE	FALSE	FALSE	FALSE
3303	HSPA1A	P0DMV9	14.4916228433	1.4970851628	FALSE	FALSE	TRUE	FALSE	FALSE	TRUE	FALSE	FALSE
3304	HSPA1B	P0DMV9	15.3180981091	1.4958995114	FALSE	FALSE	TRUE	FALSE	FALSE	TRUE	FALSE	FALSE
342945	ZSCAN22	P10073	16.8161637007	0.7384156408	TRUE	FALSE	FALSE	FALSE	FALSE	FALSE	FALSE	FALSE
3104	ZBTB48	P10074	14.7323482525	0.1575132836	TRUE	FALSE	FALSE	FALSE	FALSE	FALSE	FALSE	FALSE
5911	RAP2A	P10114	15.2434353181	5.3480589697	FALSE	FALSE	FALSE	FALSE	TRUE	FALSE	FALSE	FALSE
5552	SRGN	P10124	16.0187853183	3.2611448907	FALSE	FALSE	FALSE	FALSE	FALSE	FALSE	FALSE	FALSE
3002	GZMB	P10144	15.8328496921	2.0260756284	FALSE	FALSE	FALSE	FALSE	FALSE	FALSE	FALSE	FALSE
3576	CXCL8	P10145	16.0167223831	3.266821714	FALSE	FALSE	FALSE	FALSE	FALSE	FALSE	FALSE	FALSE
6348	CCL3	P10147	17.1093950307	5.3601050625	FALSE	FALSE	FALSE	FALSE	TRUE	FALSE	FALSE	FALSE
6036	RNASE2	P10153	18.4564710417	3.1806596289	TRUE	FALSE	FALSE	TRUE	FALSE	FALSE	FALSE	FALSE
4602	MYB	P10242	15.9798804506	1.25526178	TRUE	FALSE	FALSE	FALSE	FALSE	FALSE	FALSE	FALSE
4605	MYBL2	P10244	16.1683762322	0.2398371309	TRUE	FALSE	FALSE	FALSE	FALSE	FALSE	FALSE	FALSE
2548	GAA	P10253	17.107148666	0.3138995767	FALSE	FALSE	FALSE	FALSE	FALSE	FALSE	TRUE	FALSE
367	AR	P10275	10.5965101365	2.5154139132	TRUE	TRUE	FALSE	FALSE	FALSE	FALSE	TRUE	FALSE
5914	RARA	P10276	14.0169843652	2.1747634474	TRUE	TRUE	FALSE	FALSE	TRUE	FALSE	TRUE	FALSE
6237	RRAS	P10301	15.6618134955	2.4446259718	FALSE	FALSE	FALSE	FALSE	FALSE	FALSE	FALSE	FALSE
369	ARAF	P10398	13.7137084368	3.5607927238	FALSE	FALSE	FALSE	FALSE	FALSE	TRUE	FALSE	FALSE
3008	HIST1H1E	P10412	17.8921923881	2.1484043071	TRUE	FALSE	FALSE	FALSE	FALSE	FALSE	FALSE	FALSE
596	BCL2	P10415	14.5948646316	3.4909823507	FALSE	FALSE	FALSE	FALSE	FALSE	TRUE	TRUE	FALSE
6696	SPP1	P10451	16.013968107	2.9895757353	FALSE	FALSE	FALSE	FALSE	FALSE	FALSE	FALSE	FALSE
1737	DLAT	P10515	16.3860277386	3.2375617383	FALSE	FALSE	FALSE	FALSE	FALSE	FALSE	FALSE	TRUE
5792	PTPRF	P10586	17.1467925912	0.2596094578	FALSE	TRUE	FALSE	FALSE	FALSE	FALSE	FALSE	TRUE
2063	NR2F6	P10588	17.5660769595	0.3121923032	TRUE	TRUE	FALSE	FALSE	FALSE	FALSE	FALSE	FALSE
7025	NR2F1	P10589	16.4584668574	0.3122248775	TRUE	TRUE	FALSE	FALSE	FALSE	FALSE	FALSE	FALSE
7295	TXN	P10599	14.9294832735	1.3127711283	FALSE	FALSE	FALSE	FALSE	FALSE	FALSE	FALSE	FALSE
7043	TGFB3	P10600	16.8033402917	5.3437194002	FALSE	FALSE	FALSE	FALSE	FALSE	FALSE	FALSE	FALSE
1329	COX5B	P10606	15.4949578729	0.3687016688	FALSE	FALSE	TRUE	FALSE	FALSE	FALSE	FALSE	FALSE
5476	CTSA	P10619	18.4571771619	2.7199028842	FALSE	FALSE	FALSE	FALSE	FALSE	FALSE	FALSE	TRUE
1558	CYP2C8	P10632	15.4483408528	3.087581897	FALSE	FALSE	FALSE	FALSE	FALSE	FALSE	FALSE	FALSE
4137	MAPT	P10636	14.715372839	2.9932418416	FALSE	FALSE	FALSE	FALSE	TRUE	FALSE	TRUE	FALSE
5573	PRKAR1A	P10644	14.1327485286	3.0122791132	FALSE	FALSE	FALSE	FALSE	FALSE	TRUE	FALSE	FALSE
1113	CHGA	P10645	17.5643357634	1.1420573429	FALSE	FALSE	FALSE	FALSE	FALSE	FALSE	FALSE	FALSE
3815	KIT	P10721	11.8817021447	2.4499467614	FALSE	TRUE	FALSE	FALSE	TRUE	FALSE	TRUE	FALSE
7390	UROS	P10746	18.4577065698	3.3472075528	FALSE	FALSE	FALSE	FALSE	FALSE	FALSE	FALSE	TRUE
940	CD28	P10747	16.6678833327	2.6164058405	FALSE	FALSE	FALSE	FALSE	FALSE	FALSE	FALSE	FALSE
2098	ESD	P10768	17.2200305573	2.4503350572	FALSE	FALSE	FALSE	FALSE	FALSE	FALSE	FALSE	FALSE
3329	HSPD1	P10809	14.588773889	4.2974716888	FALSE	FALSE	FALSE	FALSE	FALSE	TRUE	FALSE	TRUE
5915	RARB	P10826	15.1241381183	2.175607736	TRUE	TRUE	FALSE	FALSE	FALSE	FALSE	TRUE	FALSE
7067	THRA	P10827	14.9130095543	0.1355824767	TRUE	TRUE	FALSE	FALSE	FALSE	FALSE	TRUE	FALSE
7068	THRB	P10828	15.1342944825	2.176118276	TRUE	TRUE	FALSE	FALSE	FALSE	FALSE	TRUE	FALSE
1191	CLU	P10909	15.1286591591	0.3009215596	FALSE	FALSE	FALSE	FALSE	FALSE	TRUE	FALSE	FALSE
2690	GHR	P10912	15.263441817	2.6230743769	FALSE	TRUE	FALSE	FALSE	FALSE	FALSE	TRUE	FALSE
3659	IRF1	P10914	17.3926207562	1.2630075703	TRUE	FALSE	FALSE	FALSE	FALSE	FALSE	FALSE	FALSE
4633	MYL2	P10916	16.9722012017	0.0096825039	FALSE	FALSE	FALSE	FALSE	TRUE	FALSE	FALSE	FALSE
3375	IAPP	P10997	18.4582358214	3.0807812033	FALSE	FALSE	FALSE	FALSE	FALSE	FALSE	FALSE	FALSE
3309	HSPA5	P11021	15.1421543097	3.5540019373	FALSE	FALSE	FALSE	FALSE	FALSE	TRUE	FALSE	FALSE
3915	LAMC1	P11047	16.2828754295	2.1531289758	FALSE	FALSE	FALSE	FALSE	FALSE	FALSE	FALSE	FALSE
4621	MYH3	P11055	15.8675777175	2.1708131195	FALSE	FALSE	FALSE	FALSE	FALSE	FALSE	FALSE	FALSE
5409	PNMT	P11086	17.9375631742	2.1878926409	FALSE	FALSE	FALSE	FALSE	FALSE	FALSE	FALSE	FALSE
4133	MAP2	P11137	18.4584122039	1.3048538981	FALSE	FALSE	FALSE	FALSE	TRUE	FALSE	TRUE	FALSE
3312	HSPA8	P11142	13.2125314626	2.9450251339	FALSE	FALSE	FALSE	FALSE	FALSE	TRUE	FALSE	FALSE
3990	LIPC	P11150	18.4585885691	0.2034005308	FALSE	FALSE	FALSE	FALSE	FALSE	FALSE	FALSE	TRUE
1959	EGR2	P11161	16.1928664278	3.3093667473	TRUE	FALSE	FALSE	FALSE	FALSE	TRUE	FALSE	FALSE
6513	SLC2A1	P11166	17.3846151998	3.2318296316	FALSE	FALSE	TRUE	FALSE	TRUE	FALSE	FALSE	TRUE
6515	SLC2A3	P11169	17.8764035492	3.5436027411	FALSE	FALSE	TRUE	FALSE	FALSE	FALSE	FALSE	FALSE
2035	EPB41	P11171	17.384936109	6.0476543055	FALSE	FALSE	TRUE	FALSE	TRUE	FALSE	FALSE	TRUE
7372	UMPS	P11172	14.9841438513	2.093422242	FALSE	FALSE	FALSE	FALSE	FALSE	FALSE	FALSE	TRUE
5162	PDHB	P11177	14.8362819481	3.2375257805	FALSE	FALSE	FALSE	FALSE	FALSE	FALSE	FALSE	TRUE
3684	ITGAM	P11215	18.2637325525	1.3609550934	FALSE	TRUE	FALSE	FALSE	FALSE	FALSE	FALSE	FALSE
5834	PYGB	P11216	17.9985303248	1.8184927478	FALSE	FALSE	FALSE	FALSE	FALSE	FALSE	FALSE	FALSE
5837	PYGM	P11217	14.2116272974	0.3977377396	FALSE	FALSE	FALSE	FALSE	FALSE	FALSE	FALSE	TRUE
1140	CHRNB1	P11230	18.4594701349	3.232013203	FALSE	TRUE	TRUE	FALSE	FALSE	FALSE	FALSE	TRUE
5898	RALA	P11233	17.1737061995	0.2638700235	FALSE	FALSE	FALSE	FALSE	TRUE	TRUE	FALSE	FALSE
5899	RALB	P11234	17.930948625	0.0998822745	FALSE	FALSE	FALSE	FALSE	FALSE	TRUE	FALSE	FALSE
10	NAT2	P11245	14.7393741995	3.2937705007	FALSE	FALSE	FALSE	FALSE	FALSE	FALSE	FALSE	FALSE
613	BCR	P11274	15.7636874511	2.6072287133	FALSE	FALSE	FALSE	FALSE	TRUE	FALSE	TRUE	FALSE
6710	SPTB	P11277	16.2893883733	3.567243753	FALSE	FALSE	FALSE	FALSE	TRUE	FALSE	FALSE	FALSE
5292	PIM1	P11309	15.5644591918	0.1490152651	FALSE	FALSE	FALSE	FALSE	FALSE	FALSE	FALSE	FALSE
2260	FGFR1	P11362	15.8883919648	2.6349230486	FALSE	TRUE	FALSE	FALSE	FALSE	FALSE	TRUE	FALSE
7150	TOP1	P11387	16.5004613776	3.3152214966	FALSE	FALSE	FALSE	TRUE	FALSE	FALSE	TRUE	FALSE
7153	TOP2A	P11388	18.4596463961	1.8153313385	FALSE	FALSE	FALSE	FALSE	FALSE	TRUE	TRUE	FALSE
2539	G6PD	P11413	18.45982264	1.118534619	FALSE	FALSE	FALSE	FALSE	FALSE	FALSE	FALSE	TRUE
8266	UBL4A	P11441	16.7276560653	0.3672649568	FALSE	FALSE	FALSE	FALSE	FALSE	TRUE	FALSE	FALSE
5669	PSG1	P11464	17.7883995384	1.5220358159	FALSE	FALSE	FALSE	FALSE	FALSE	FALSE	FALSE	FALSE
5670	PSG2	P11465	18.4536437776	5.2446855559	FALSE	FALSE	FALSE	FALSE	FALSE	FALSE	FALSE	FALSE
7421	VDR	P11473	13.5526585644	1.3608292593	TRUE	TRUE	FALSE	FALSE	FALSE	FALSE	TRUE	FALSE
2101	ESRRA	P11474	14.4243606408	2.7473351955	TRUE	TRUE	FALSE	FALSE	TRUE	FALSE	FALSE	FALSE
1756	DMD	P11532	15.6859689277	0.2231662883	FALSE	FALSE	TRUE	FALSE	TRUE	FALSE	FALSE	TRUE
1071	CETP	P11597	17.522329055	1.4642875384	FALSE	FALSE	FALSE	FALSE	FALSE	FALSE	FALSE	TRUE
8288	EPX	P11678	17.3567999851	2.4441426632	FALSE	FALSE	FALSE	FALSE	FALSE	FALSE	FALSE	TRUE
7356	SCGB1A1	P11684	18.4522284727	0.8586709498	FALSE	FALSE	FALSE	FALSE	FALSE	FALSE	FALSE	FALSE
6440	SFTPC	P11686	16.7428669557	5.8238173905	FALSE	FALSE	FALSE	FALSE	FALSE	FALSE	FALSE	FALSE
1559	CYP2C9	P11712	16.4455118425	3.0860091684	FALSE	FALSE	FALSE	FALSE	FALSE	FALSE	FALSE	FALSE
3482	IGF2R	P11717	16.5223936225	0.0636195177	FALSE	FALSE	FALSE	FALSE	FALSE	FALSE	FALSE	FALSE
128	ADH5	P11766	16.3481088719	3.0279354464	FALSE	FALSE	FALSE	FALSE	FALSE	FALSE	FALSE	FALSE
5681	PSKH1	P11801	17.980203504	5.3620258816	FALSE	FALSE	FALSE	FALSE	FALSE	FALSE	FALSE	FALSE
1019	CDK4	P11802	12.2929640996	3.2678776591	FALSE	FALSE	FALSE	FALSE	FALSE	FALSE	TRUE	FALSE
6722	SRF	P11831	16.8227606996	6.0273835607	TRUE	FALSE	FALSE	FALSE	TRUE	FALSE	FALSE	FALSE
931	MS4A1	P11836	17.8761595552	1.3634733274	FALSE	FALSE	TRUE	FALSE	FALSE	FALSE	TRUE	FALSE
1418	CRYGA	P11844	18.4525824036	0.597077252	FALSE	FALSE	FALSE	FALSE	FALSE	FALSE	FALSE	FALSE
5634	PRPS2	P11908	16.6869251461	1.746001405	FALSE	FALSE	FALSE	FALSE	FALSE	FALSE	FALSE	FALSE
973	CD79A	P11912	18.4527593429	5.8199180532	FALSE	FALSE	FALSE	FALSE	FALSE	FALSE	FALSE	FALSE
4953	ODC1	P11926	16.3406577075	0.3756123712	FALSE	FALSE	FALSE	FALSE	FALSE	FALSE	TRUE	FALSE
26986	PABPC1	P11940	14.0605083508	1.893246871	FALSE	FALSE	FALSE	TRUE	FALSE	FALSE	FALSE	FALSE
5111	PCNA	P12004	12.9436771468	3.132481303	FALSE	FALSE	FALSE	FALSE	FALSE	TRUE	FALSE	FALSE
7441	VPREB1	P12018	17.8075157617	2.4142190075	FALSE	FALSE	FALSE	FALSE	FALSE	FALSE	FALSE	FALSE
4744	NEFH	P12036	18.4538206122	5.6199780439	FALSE	FALSE	FALSE	FALSE	TRUE	FALSE	FALSE	FALSE
1337	COX6A1	P12074	18.4539974294	2.5027508837	FALSE	FALSE	FALSE	FALSE	FALSE	FALSE	FALSE	FALSE
3035	HARS	P12081	16.5009867025	1.1185056854	FALSE	FALSE	FALSE	TRUE	FALSE	FALSE	FALSE	TRUE
2169	FABP2	P12104	17.5675266662	3.684330946	FALSE	FALSE	FALSE	FALSE	FALSE	FALSE	FALSE	FALSE
1291	COL6A1	P12109	18.4543510115	3.2605699457	FALSE	FALSE	FALSE	FALSE	FALSE	FALSE	FALSE	FALSE
1292	COL6A2	P12110	17.9432134384	2.6049098334	FALSE	FALSE	FALSE	FALSE	FALSE	FALSE	FALSE	FALSE
293	SLC25A6	P12236	13.8999610075	0.5699897428	FALSE	FALSE	TRUE	FALSE	FALSE	FALSE	TRUE	FALSE
3615	IMPDH2	P12268	16.9437029767	3.2020435045	FALSE	FALSE	FALSE	FALSE	FALSE	FALSE	TRUE	FALSE
7175	TPR	P12270	17.152280781	0.231565922	FALSE	FALSE	TRUE	TRUE	FALSE	FALSE	FALSE	TRUE
5744	PTHLH	P12272	18.4545277764	1.8214153496	FALSE	FALSE	FALSE	FALSE	FALSE	FALSE	FALSE	FALSE
5304	PIP	P12273	17.9434484803	5.6199321043	FALSE	FALSE	FALSE	FALSE	FALSE	FALSE	FALSE	FALSE
1152	CKB	P12277	16.1499463315	1.5060392731	FALSE	FALSE	FALSE	FALSE	FALSE	TRUE	TRUE	FALSE
2212	FCGR2A	P12318	17.9441534212	2.5836703141	FALSE	FALSE	FALSE	FALSE	FALSE	FALSE	TRUE	FALSE
2205	FCER1A	P12319	18.4591175606	3.2375375067	FALSE	FALSE	FALSE	FALSE	FALSE	FALSE	TRUE	FALSE
306	ANXA3	P12429	17.0345184215	2.0051875254	FALSE	FALSE	FALSE	FALSE	FALSE	FALSE	FALSE	FALSE
3001	GZMA	P12544	17.9443883399	1.9952032293	FALSE	FALSE	FALSE	FALSE	FALSE	FALSE	FALSE	FALSE
650	BMP2	P12643	16.3949656429	5.3508305708	TRUE	FALSE	FALSE	FALSE	FALSE	FALSE	FALSE	FALSE
652	BMP4	P12644	16.9838762372	5.1579119462	FALSE	FALSE	FALSE	FALSE	FALSE	FALSE	FALSE	FALSE
651	BMP3	P12645	17.8419173076	4.0029537098	FALSE	FALSE	FALSE	FALSE	FALSE	FALSE	FALSE	FALSE
6497	SKI	P12755	17.1456929353	5.2443152987	TRUE	FALSE	FALSE	FALSE	FALSE	TRUE	FALSE	FALSE
6498	SKIL	P12757	10.5680377613	5.2662882744	TRUE	FALSE	FALSE	FALSE	FALSE	FALSE	FALSE	FALSE
87	ACTN1	P12814	13.068957099	0.0807121178	FALSE	FALSE	FALSE	FALSE	FALSE	FALSE	FALSE	FALSE
1636	ACE	P12821	17.7742503495	2.8915058805	FALSE	FALSE	FALSE	FALSE	FALSE	FALSE	TRUE	FALSE
4635	MYL4	P12829	17.9408613243	3.7475841968	FALSE	FALSE	FALSE	FALSE	FALSE	FALSE	FALSE	FALSE
999	CDH1	P12830	14.9681667771	3.294049573	FALSE	FALSE	FALSE	FALSE	TRUE	FALSE	FALSE	FALSE
4619	MYH1	P12882	18.4305055468	0.2376604423	FALSE	FALSE	FALSE	FALSE	FALSE	FALSE	FALSE	FALSE
4625	MYH7	P12883	16.2911605342	2.6195861074	FALSE	FALSE	FALSE	FALSE	FALSE	FALSE	FALSE	FALSE
6714	SRC	P12931	9.7898053261	2.7787152001	FALSE	FALSE	FALSE	FALSE	FALSE	FALSE	TRUE	FALSE
5184	PEPD	P12955	17.3897428702	2.9895723845	FALSE	FALSE	FALSE	FALSE	FALSE	FALSE	FALSE	TRUE
2547	XRCC6	P12956	10.7324632116	2.1451780703	FALSE	FALSE	FALSE	TRUE	FALSE	FALSE	FALSE	FALSE
7520	XRCC5	P13010	17.3655792093	2.0192813395	FALSE	FALSE	FALSE	FALSE	FALSE	TRUE	FALSE	FALSE
7374	UNG	P13051	16.9358889743	3.1328953516	FALSE	FALSE	FALSE	FALSE	FALSE	FALSE	FALSE	TRUE
7181	NR2C1	P13056	17.5939942549	2.5433182254	TRUE	TRUE	FALSE	FALSE	FALSE	FALSE	FALSE	FALSE
8519	IFITM1	P13164	18.2181379637	0.9677880958	FALSE	FALSE	TRUE	FALSE	FALSE	FALSE	FALSE	FALSE
211	ALAS1	P13196	12.9888994237	6.1065202794	FALSE	FALSE	FALSE	FALSE	FALSE	FALSE	FALSE	FALSE
2812	GP1BB	P13224	18.2457527028	3.5557997412	FALSE	FALSE	FALSE	FALSE	FALSE	FALSE	FALSE	FALSE
3574	IL7	P13232	17.2713526069	4.4250307981	FALSE	FALSE	FALSE	FALSE	FALSE	FALSE	FALSE	FALSE
6351	CCL4	P13236	17.1653843278	5.3598838654	FALSE	FALSE	FALSE	FALSE	FALSE	FALSE	FALSE	FALSE
10437	IFI30	P13284	17.941331994	4.3652146799	FALSE	FALSE	FALSE	FALSE	FALSE	FALSE	FALSE	FALSE
3234	HOXD8	P13378	17.1401845208	3.2191746842	TRUE	FALSE	FALSE	FALSE	FALSE	FALSE	FALSE	FALSE
6997	TDGF1	P13385	15.9917803084	3.1807713172	FALSE	FALSE	FALSE	FALSE	FALSE	FALSE	FALSE	FALSE
3920	LAMP2	P13473	18.4314010198	3.2019124828	FALSE	FALSE	TRUE	FALSE	FALSE	FALSE	FALSE	TRUE
6050	RNH1	P13489	17.1146256338	3.1807176905	FALSE	FALSE	FALSE	TRUE	FALSE	FALSE	FALSE	FALSE
649	BMP1	P13497	16.7823608481	3.2411880889	FALSE	FALSE	FALSE	FALSE	FALSE	FALSE	FALSE	TRUE
1535	CYBA	P13498	16.4187678885	3.55416098	FALSE	FALSE	TRUE	FALSE	FALSE	FALSE	FALSE	TRUE
6347	CCL2	P13500	18.4315800608	3.1592445201	FALSE	FALSE	FALSE	FALSE	TRUE	FALSE	TRUE	FALSE
6352	CCL5	P13501	14.1581364164	5.3611623722	FALSE	FALSE	FALSE	FALSE	FALSE	FALSE	FALSE	FALSE
7857	SCG2	P13521	16.8712660359	1.5139962726	FALSE	FALSE	FALSE	FALSE	FALSE	FALSE	FALSE	FALSE
4626	MYH8	P13535	18.4317590839	2.1690020242	FALSE	FALSE	FALSE	FALSE	FALSE	FALSE	FALSE	FALSE
1080	CFTR	P13569	15.840456667	1.5336946935	FALSE	TRUE	TRUE	FALSE	FALSE	FALSE	TRUE	FALSE
4684	NCAM1	P13591	17.9418025401	3.0851270572	FALSE	FALSE	FALSE	FALSE	FALSE	FALSE	FALSE	FALSE
1462	VCAN	P13611	17.2600357115	5.224130508	FALSE	FALSE	FALSE	FALSE	FALSE	FALSE	FALSE	FALSE
3676	ITGA4	P13612	17.0192392733	3.4465094233	FALSE	TRUE	FALSE	FALSE	FALSE	FALSE	TRUE	FALSE
5916	RARG	P13631	14.2871829978	2.0914556425	TRUE	TRUE	FALSE	FALSE	FALSE	FALSE	TRUE	FALSE
478	ATP1A3	P13637	17.9427432623	2.0984726387	FALSE	FALSE	TRUE	FALSE	FALSE	FALSE	FALSE	TRUE
1938	EEF2	P13639	16.9926827453	1.115595269	FALSE	FALSE	FALSE	TRUE	FALSE	FALSE	FALSE	FALSE
4495	MT1G	P13640	18.4324749977	3.1847894562	FALSE	FALSE	FALSE	FALSE	FALSE	FALSE	FALSE	FALSE
3858	KRT10	P13645	17.5905640285	0.1129551302	FALSE	FALSE	FALSE	FALSE	TRUE	FALSE	FALSE	FALSE
3860	KRT13	P13646	12.4352721574	0.2376144453	FALSE	FALSE	FALSE	FALSE	TRUE	FALSE	FALSE	FALSE
3852	KRT5	P13647	16.3035168768	0.0791108205	FALSE	FALSE	FALSE	FALSE	TRUE	FALSE	FALSE	FALSE
9601	PDIA4	P13667	17.223544904	5.0888672824	FALSE	FALSE	FALSE	FALSE	FALSE	FALSE	FALSE	FALSE
729	C6	P13671	16.5280937405	2.4311675452	FALSE	FALSE	TRUE	FALSE	FALSE	FALSE	FALSE	TRUE
5033	P4HA1	P13674	17.9946515121	0.3167445421	FALSE	FALSE	FALSE	FALSE	FALSE	FALSE	FALSE	FALSE
7584	ZNF35	P13682	17.9183610508	3.3996224573	TRUE	FALSE	FALSE	FALSE	FALSE	FALSE	FALSE	FALSE
54	ACP5	P13686	16.0276973893	3.3108314508	FALSE	FALSE	FALSE	FALSE	FALSE	FALSE	FALSE	TRUE
7178	TPT1	P13693	16.3578062317	1.5212129615	FALSE	FALSE	FALSE	FALSE	FALSE	FALSE	FALSE	FALSE
5008	OSM	P13725	17.9185993716	0.3334207266	FALSE	FALSE	FALSE	FALSE	FALSE	FALSE	FALSE	FALSE
2152	F3	P13726	18.4472660928	4.4316240098	FALSE	FALSE	FALSE	FALSE	FALSE	FALSE	TRUE	FALSE
5553	PRG2	P13727	17.3001775712	5.2460818965	FALSE	FALSE	FALSE	FALSE	FALSE	FALSE	FALSE	FALSE
3133	HLA-E	P13747	17.0180585457	0.7060347516	FALSE	FALSE	FALSE	FALSE	FALSE	FALSE	FALSE	FALSE
3123	HLA-DRB1	P13761	15.1443936632	2.1618860313	FALSE	FALSE	FALSE	FALSE	FALSE	FALSE	FALSE	FALSE
327	APEH	P13798	17.2196787436	0.9357478155	FALSE	FALSE	FALSE	FALSE	FALSE	FALSE	FALSE	FALSE
2108	ETFA	P13804	17.9197905012	2.0488599268	FALSE	FALSE	FALSE	FALSE	FALSE	FALSE	FALSE	FALSE
7138	TNNT1	P13805	11.5240528796	5.3468188537	FALSE	FALSE	FALSE	FALSE	FALSE	FALSE	FALSE	FALSE
2997	GYS1	P13807	16.8099845343	0.1423244483	FALSE	FALSE	FALSE	FALSE	FALSE	FALSE	FALSE	TRUE
5576	PRKAR2A	P13861	16.2739558588	3.0180222251	FALSE	FALSE	FALSE	FALSE	FALSE	TRUE	FALSE	FALSE
653145	ANXA8	P13928	16.8510706057	1.508043033	FALSE	FALSE	FALSE	FALSE	FALSE	FALSE	FALSE	FALSE
2027	ENO3	P13929	14.8269569707	3.5672124526	FALSE	FALSE	FALSE	FALSE	FALSE	FALSE	FALSE	TRUE
1302	COL11A2	P13942	17.5848323669	3.1931043997	FALSE	FALSE	FALSE	FALSE	FALSE	FALSE	FALSE	FALSE
2963	GTF2F2	P13984	17.0239544269	1.4978842306	TRUE	FALSE	FALSE	FALSE	TRUE	FALSE	FALSE	FALSE
966	CD59	P13987	18.4331906259	5.2443813642	FALSE	FALSE	FALSE	FALSE	FALSE	FALSE	FALSE	FALSE
81576	CCDC130	P13994	16.1261540081	0.4173254489	FALSE	FALSE	FALSE	FALSE	FALSE	FALSE	FALSE	FALSE
10797	MTHFD2	P13995	18.4333694883	5.9426257433	FALSE	FALSE	FALSE	FALSE	FALSE	FALSE	FALSE	FALSE
1510	CTSE	P14091	18.4335483329	3.2676488685	FALSE	FALSE	FALSE	FALSE	FALSE	FALSE	FALSE	FALSE
2670	GFAP	P14136	13.4918486063	0.2388677004	FALSE	FALSE	FALSE	FALSE	TRUE	FALSE	FALSE	FALSE
6402	SELL	P14151	18.4319380891	5.2240837608	FALSE	FALSE	FALSE	FALSE	FALSE	FALSE	FALSE	FALSE
4282	MIF	P14174	16.1537749817	0.1265103056	FALSE	FALSE	FALSE	FALSE	FALSE	FALSE	FALSE	FALSE
4267	CD99	P14209	17.4575689003	3.0725655157	FALSE	FALSE	FALSE	FALSE	TRUE	FALSE	FALSE	FALSE
3082	HGF	P14210	17.3282154784	4.3770536588	FALSE	FALSE	FALSE	FALSE	FALSE	FALSE	FALSE	TRUE
5551	PRF1	P14222	17.915976099	2.1572796098	FALSE	FALSE	FALSE	FALSE	FALSE	FALSE	FALSE	TRUE
5589	PRKCSH	P14314	16.4941454486	2.1550607072	FALSE	FALSE	FALSE	FALSE	FALSE	FALSE	FALSE	FALSE
3660	IRF2	P14316	17.9799732297	0.8986724589	TRUE	FALSE	FALSE	FALSE	FALSE	FALSE	FALSE	FALSE
3059	HCLS1	P14317	15.7841693474	0.2256870035	FALSE	FALSE	FALSE	FALSE	TRUE	FALSE	FALSE	FALSE
2224	FDPS	P14324	17.18665472	0.309536592	FALSE	FALSE	FALSE	FALSE	FALSE	FALSE	TRUE	FALSE
5987	TRIM27	P14373	5.6373253028	0.7940722457	FALSE	FALSE	FALSE	FALSE	FALSE	TRUE	FALSE	TRUE
1813	DRD2	P14416	17.2914095952	2.5157512179	FALSE	TRUE	TRUE	FALSE	FALSE	FALSE	TRUE	FALSE
10327	AKR1A1	P14550	17.2596916581	5.6194954815	FALSE	FALSE	FALSE	FALSE	FALSE	FALSE	FALSE	FALSE
5320	PLA2G2A	P14555	17.1231857923	3.2621781265	FALSE	FALSE	FALSE	FALSE	FALSE	FALSE	TRUE	FALSE
653361	NCF1	P14598	15.653408035	1.121671465	FALSE	FALSE	FALSE	FALSE	FALSE	FALSE	FALSE	FALSE
5315	PKM	P14618	14.6982352376	3.2442465454	FALSE	FALSE	FALSE	FALSE	FALSE	FALSE	FALSE	FALSE
98	ACYP2	P14621	17.7234318129	4.2436202242	FALSE	FALSE	FALSE	FALSE	FALSE	FALSE	FALSE	FALSE
7184	HSP90B1	P14625	17.2757912473	2.6066191675	FALSE	FALSE	FALSE	FALSE	FALSE	TRUE	FALSE	FALSE
891	CCNB1	P14635	14.6924861237	3.2935219078	FALSE	FALSE	TRUE	FALSE	FALSE	TRUE	FALSE	FALSE
140465	MYL6B	P14649	17.9266834981	0.4071153362	FALSE	FALSE	FALSE	FALSE	FALSE	FALSE	FALSE	FALSE
3211	HOXB1	P14653	18.4340847598	6.2260902014	TRUE	FALSE	FALSE	FALSE	FALSE	FALSE	FALSE	FALSE
6628	SNRPB	P14678	13.829162026	6.0942435876	FALSE	FALSE	FALSE	TRUE	FALSE	FALSE	FALSE	FALSE
3416	IDE	P14735	15.5385984719	3.0807817743	FALSE	FALSE	FALSE	FALSE	FALSE	TRUE	TRUE	FALSE
2815	GP9	P14770	16.7948887652	4.3521022189	FALSE	FALSE	FALSE	FALSE	FALSE	FALSE	FALSE	FALSE
3554	IL1R1	P14778	17.781467519	2.162846154	FALSE	TRUE	FALSE	FALSE	FALSE	FALSE	TRUE	FALSE
4318	MMP9	P14780	17.0807310755	2.2148870741	FALSE	FALSE	FALSE	FALSE	FALSE	FALSE	TRUE	FALSE
3560	IL2RB	P14784	17.017664797	4.4250730409	FALSE	TRUE	FALSE	FALSE	FALSE	FALSE	TRUE	FALSE
5451	POU2F1	P14859	15.1875113985	1.522548383	TRUE	FALSE	FALSE	FALSE	FALSE	FALSE	FALSE	FALSE
3191	HNRNPL	P14866	15.9537045915	5.4748814239	FALSE	FALSE	FALSE	TRUE	FALSE	FALSE	FALSE	FALSE
1615	DARS	P14868	15.2027401786	2.1667858558	FALSE	FALSE	FALSE	TRUE	FALSE	FALSE	FALSE	TRUE
3620	IDO1	P14902	17.2737440088	2.1571321259	FALSE	FALSE	FALSE	FALSE	FALSE	FALSE	FALSE	FALSE
1610	DAO	P14920	17.8585041861	4.2475471907	FALSE	FALSE	FALSE	FALSE	FALSE	FALSE	FALSE	FALSE
2113	ETS1	P14921	16.4611540818	2.0206960851	TRUE	FALSE	FALSE	FALSE	FALSE	FALSE	FALSE	FALSE
3728	JUP	P14923	14.7407760925	0.1128684047	FALSE	FALSE	FALSE	FALSE	TRUE	FALSE	FALSE	FALSE
7381	UQCRB	P14927	16.6925984939	0.0060526316	FALSE	FALSE	FALSE	FALSE	FALSE	FALSE	FALSE	FALSE
3976	LIF	P15018	17.9295280426	0.9956779074	FALSE	FALSE	FALSE	FALSE	FALSE	FALSE	FALSE	FALSE
2114	ETS2	P15036	17.7382494854	3.0223102982	TRUE	FALSE	FALSE	FALSE	FALSE	FALSE	FALSE	FALSE
673	BRAF	P15056	15.68016802	3.5890831644	FALSE	FALSE	FALSE	FALSE	FALSE	FALSE	TRUE	FALSE
2167	FABP4	P15090	16.5891278783	2.1629074705	FALSE	FALSE	FALSE	FALSE	FALSE	FALSE	FALSE	FALSE
2752	GLUL	P15104	14.9244305323	3.545377543	FALSE	FALSE	FALSE	FALSE	FALSE	FALSE	FALSE	TRUE
231	AKR1B1	P15121	17.9302384745	1.5843116612	FALSE	FALSE	FALSE	FALSE	FALSE	FALSE	FALSE	FALSE
5817	PVR	P15151	15.9465639691	4.2351755721	FALSE	FALSE	FALSE	FALSE	FALSE	FALSE	FALSE	FALSE
5880	RAC2	P15153	15.8585828538	5.2391862682	FALSE	FALSE	FALSE	FALSE	TRUE	FALSE	FALSE	FALSE
1369	CPN1	P15169	17.9243095936	1.8984574974	FALSE	FALSE	FALSE	FALSE	FALSE	FALSE	FALSE	TRUE
2935	GSPT1	P15170	17.2853142532	3.0334173597	FALSE	FALSE	FALSE	TRUE	FALSE	FALSE	FALSE	FALSE
4654	MYOD1	P15172	15.2842629675	5.1986057092	TRUE	FALSE	FALSE	FALSE	FALSE	TRUE	FALSE	FALSE
4656	MYOG	P15173	14.2059718372	6.0652747108	TRUE	FALSE	FALSE	FALSE	FALSE	FALSE	FALSE	FALSE
3459	IFNGR1	P15260	17.5526843943	0.1379639211	FALSE	TRUE	FALSE	FALSE	FALSE	FALSE	TRUE	FALSE
410	ARSA	P15289	16.945753648	3.0746867844	FALSE	FALSE	FALSE	FALSE	FALSE	FALSE	FALSE	TRUE
7430	EZR	P15311	15.8787582355	3.0178133152	FALSE	FALSE	FALSE	FALSE	TRUE	FALSE	FALSE	FALSE
525	ATP6V1B1	P15313	17.4208339835	0.3046124769	FALSE	FALSE	TRUE	FALSE	FALSE	FALSE	FALSE	FALSE
2348	FOLR1	P15328	17.256592205	0.0357417371	FALSE	FALSE	TRUE	FALSE	FALSE	FALSE	FALSE	TRUE
1386	ATF2	P15336	13.4549219092	1.2754039479	TRUE	FALSE	FALSE	FALSE	FALSE	FALSE	FALSE	FALSE
7347	UCHL3	P15374	15.4492851656	1.3208111862	FALSE	FALSE	FALSE	FALSE	FALSE	TRUE	FALSE	FALSE
3753	KCNE1	P15382	17.9941946293	0.3518391838	FALSE	FALSE	FALSE	FALSE	FALSE	FALSE	TRUE	FALSE
8061	FOSL1	P15407	14.460765842	1.2746388352	TRUE	FALSE	FALSE	FALSE	FALSE	FALSE	FALSE	FALSE
2355	FOSL2	P15408	14.8626606878	1.2753969303	TRUE	FALSE	FALSE	FALSE	FALSE	FALSE	FALSE	FALSE
7409	VAV1	P15498	15.2749233468	2.5828149789	FALSE	FALSE	FALSE	FALSE	FALSE	FALSE	FALSE	FALSE
2006	ELN	P15502	17.2133342694	3.3118748517	FALSE	FALSE	FALSE	FALSE	FALSE	FALSE	FALSE	FALSE
1438	CSF2RA	P15509	17.0403605349	5.5650299208	FALSE	TRUE	FALSE	FALSE	FALSE	FALSE	TRUE	FALSE
374	AREG	P15514	17.9231214622	3.3466916872	FALSE	FALSE	FALSE	FALSE	FALSE	FALSE	FALSE	FALSE
4179	CD46	P15529	18.2639291356	1.3609951657	FALSE	FALSE	FALSE	FALSE	FALSE	FALSE	FALSE	FALSE
4830	NME1	P15531	15.0431175472	0.2922890639	FALSE	FALSE	FALSE	FALSE	FALSE	FALSE	FALSE	FALSE
2799	GNS	P15586	16.8332656899	2.4316225891	FALSE	FALSE	FALSE	FALSE	FALSE	FALSE	FALSE	TRUE
51710	ZNF44	P15621	17.9233591514	3.4452462816	TRUE	FALSE	FALSE	FALSE	FALSE	FALSE	FALSE	FALSE
58500	ZNF250	P15622	12.3890793393	0.3873869956	TRUE	FALSE	FALSE	FALSE	FALSE	FALSE	FALSE	FALSE
7422	VEGFA	P15692	16.3117074023	1.1245916089	FALSE	FALSE	FALSE	FALSE	FALSE	FALSE	TRUE	FALSE
912	CD1D	P15813	18.4267396708	2.5959427598	FALSE	FALSE	FALSE	FALSE	FALSE	FALSE	FALSE	FALSE
3543	IGLL1	P15814	18.4515204012	2.41423893	FALSE	FALSE	FALSE	FALSE	FALSE	FALSE	FALSE	FALSE
3096	HIVEP1	P15822	13.125015473	3.0119281786	TRUE	FALSE	FALSE	FALSE	FALSE	FALSE	FALSE	FALSE
6187	RPS2	P15880	10.8342619858	1.8746059039	FALSE	FALSE	FALSE	TRUE	FALSE	FALSE	FALSE	FALSE
1123	CHN1	P15882	15.8600851336	5.3445511153	FALSE	FALSE	FALSE	FALSE	FALSE	FALSE	FALSE	FALSE
6925	TCF4	P15884	8.5242094507	5.8926943045	TRUE	FALSE	FALSE	FALSE	FALSE	FALSE	FALSE	FALSE
5896	RAG1	P15918	15.4699352541	2.750701618	TRUE	FALSE	FALSE	FALSE	FALSE	TRUE	FALSE	TRUE
6929	TCF3	P15923	14.9357792504	0.3246653637	TRUE	FALSE	FALSE	FALSE	FALSE	FALSE	FALSE	FALSE
1832	DSP	P15924	16.5846216658	0.1128922642	TRUE	FALSE	FALSE	FALSE	TRUE	FALSE	FALSE	FALSE
6118	RPA2	P15927	12.8212856103	3.2251102342	TRUE	FALSE	FALSE	FALSE	FALSE	TRUE	FALSE	FALSE
4582	MUC1	P15941	17.7770891303	2.9412231442	FALSE	FALSE	FALSE	FALSE	FALSE	FALSE	FALSE	FALSE
2623	GATA1	P15976	12.9777002907	4.374024375	TRUE	FALSE	FALSE	FALSE	FALSE	FALSE	FALSE	FALSE
7077	TIMP2	P16035	17.3371353777	1.5215045164	FALSE	FALSE	FALSE	FALSE	FALSE	FALSE	FALSE	FALSE
960	CD44	P16070	18.4321170765	5.2241470393	FALSE	FALSE	FALSE	FALSE	FALSE	FALSE	TRUE	FALSE
4835	NQO2	P16083	17.2689580125	0.4147448719	FALSE	FALSE	FALSE	FALSE	FALSE	FALSE	FALSE	FALSE
3014	H2AFX	P16104	13.786732984	1.6053729133	FALSE	FALSE	FALSE	FALSE	FALSE	FALSE	FALSE	FALSE
6403	SELP	P16109	17.2727195126	5.2241070999	FALSE	FALSE	FALSE	FALSE	FALSE	FALSE	FALSE	FALSE
5207	PFKFB1	P16118	18.4278164424	6.0647505614	FALSE	FALSE	FALSE	FALSE	FALSE	FALSE	FALSE	FALSE
3691	ITGB4	P16144	16.7796648727	3.5442596142	FALSE	TRUE	FALSE	FALSE	FALSE	FALSE	FALSE	FALSE
873	CBR1	P16152	18.4256622524	5.3274446691	FALSE	FALSE	FALSE	FALSE	FALSE	FALSE	FALSE	FALSE
286	ANK1	P16157	17.9311852794	3.5672593017	FALSE	FALSE	FALSE	FALSE	TRUE	FALSE	FALSE	TRUE
35	ACADS	P16219	18.4281752226	2.8377325091	FALSE	FALSE	FALSE	FALSE	FALSE	FALSE	FALSE	TRUE
1385	CREB1	P16220	13.3576214341	3.3997000503	TRUE	FALSE	FALSE	FALSE	FALSE	FALSE	FALSE	FALSE
5406	PNLIP	P16233	18.4285339312	3.5604448103	FALSE	FALSE	FALSE	FALSE	FALSE	FALSE	TRUE	FALSE
5156	PDGFRA	P16234	16.4428010637	5.3436587171	FALSE	TRUE	FALSE	FALSE	TRUE	FALSE	TRUE	FALSE
2720	GLB1	P16278	17.0814912883	3.3408686318	FALSE	FALSE	FALSE	FALSE	FALSE	FALSE	FALSE	TRUE
5175	PECAM1	P16284	17.1471589934	2.6243546733	FALSE	FALSE	FALSE	FALSE	FALSE	FALSE	FALSE	FALSE
5532	PPP3CB	P16298	17.3018588179	2.9918072604	FALSE	FALSE	FALSE	FALSE	FALSE	FALSE	FALSE	FALSE
4690	NCK1	P16333	7.2808961223	2.4351688421	FALSE	FALSE	FALSE	FALSE	FALSE	FALSE	FALSE	FALSE
6936	GCFC2	P16383	17.0141171642	0.2173580754	TRUE	FALSE	FALSE	TRUE	FALSE	FALSE	FALSE	FALSE
3737	KCNA2	P16389	17.6324184976	0.0032725573	FALSE	TRUE	TRUE	FALSE	FALSE	FALSE	TRUE	FALSE
3009	HIST1H1B	P16401	15.8183069551	1.2626604589	TRUE	FALSE	FALSE	FALSE	FALSE	FALSE	FALSE	FALSE
3006	HIST1H1C	P16403	17.7745086062	4.2472167638	TRUE	FALSE	FALSE	FALSE	FALSE	FALSE	FALSE	FALSE
1493	CTLA4	P16410	17.2410140913	0.1904923182	FALSE	FALSE	FALSE	FALSE	FALSE	FALSE	TRUE	FALSE
55552	ZNF823	P16415	18.4297888464	5.3791043198	TRUE	FALSE	FALSE	FALSE	FALSE	FALSE	FALSE	FALSE
5447	POR	P16435	17.3659035419	3.5455445352	FALSE	FALSE	FALSE	FALSE	FALSE	FALSE	FALSE	TRUE
28	ABO	P16442	17.6135917606	2.0048886972	FALSE	FALSE	FALSE	FALSE	FALSE	FALSE	FALSE	FALSE
[truncated: 8,371 more rows]
